# Supplementary material for: Reconstructive types effect the prognosis of patients with tumors in the central and nipple portion of breast cancer? An analysis based on SEER database
Source: Front Oncol. 2023 Jan 23;12:1092506. doi: 10.3389/fonc.2022.1092506 (PMC9901204; doi:10.3389/fonc.2022.1092506)
Supplement: Supplementary file 1 [file Table_1.xlsx]

## Sheet: 乳腺癌重建编码后
number1	number	PatientID	Sitecode	Yearofdiagnosis	Survivalmonths	RXSurgery	region	insurance	marial	age	race	sex	laterality	grade	stage6th	positivenodes	ER	PR	HER2	CSS	OS	radiation	chemotherapy
1	279766	72757755	1	0	47	0	1	0	0	48	0	0	1	3	4	2	1	1	1	1	1	1	1
2	35216	14521490	1	0	23	0	2	1	0	55	0	0	1	2	4	6	1	1	0	1	1	1	1
3	98431	29408141	1	0	15	0	4	1	0	62	0	0	2	2	4	5	1	1	0	1	1	1	1
4	133620	39930790	1	0	14	0	3	1	0	58	0	0	1	2	4	999	1	1	0	1	1	1	1
5	253607	62686502	1	0	39	0	1	1	999	59	0	0	2	999	4	4	1	1	0	1	1	1	1
6	258873	62780286	1	1	19	0	1	1	999	61	0	0	2	2	4	0	1	1	0	1	1	1	1
7	98560	29410171	1	0	20	0	4	1	0	60	0	0	2	2	4	3	1	0	0	1	1	1	1
8	178891	53309146	1	0	18	0	3	1	0	58	1	0	2	3	4	1	1	0	0	1	1	1	1
9	308032	76578792	1	0	35	0	1	1	0	53	0	0	1	3	4	7	1	0	0	1	1	1	1
10	34535	14508508	1	0	20	0	2	1	2	51	0	0	2	3	4	0	0	0	1	1	1	1	1
11	34791	14513771	1	0	66	0	2	1	0	48	0	0	2	3	4	1	0	0	1	1	1	1	1
12	95913	29366234	1	0	31	0	4	1	0	32	0	0	2	3	4	6	0	0	1	1	1	1	1
13	268161	72161461	1	0	49	0	1	1	1	65	1	0	1	3	4	5	0	0	1	1	1	1	1
14	13446	4598037	1	1	16	0	3	1	0	63	0	0	1	4	4	999	0	0	0	1	1	1	1
15	34362	14504818	1	0	14	0	2	1	2	58	0	0	1	3	4	4	0	0	0	1	1	1	1
16	104673	31495065	1	0	29	0	1	1	0	43	0	0	1	2	4	6	0	0	0	1	1	1	1
17	288463	73287407	1	0	28	0	1	1	2	65	0	0	2	3	4	1	0	0	0	1	1	1	1
18	309345	76605435	1	0	23	0	1	1	0	46	0	0	1	2	4	3	0	0	0	1	1	1	1
19	313962	77080011	1	0	16	0	1	1	2	64	0	0	2	3	4	21	0	0	0	1	1	1	1
20	962	4000630	1	0	21	0	3	1	2	77	0	0	2	2	4	10	1	0	1	1	1	1	0
21	251192	62638935	1	0	5	0	1	1	1	57	1	0	2	3	4	18	0	0	1	1	1	1	0
22	283044	73196460	1	0	31	0	1	1	0	56	0	0	2	2	4	1	1	1	0	0	1	1	1
23	88598	27460912	1	1	23	0	3	1	0	52	0	0	2	3	4	999	1	1	1	0	0	1	1
24	197690	54378930	1	1	33	0	3	1	0	53	0	0	1	2	4	1	1	1	1	0	0	1	1
25	262982	63320083	1	1	21	0	1	1	0	34	1	0	1	999	4	14	1	1	1	0	0	1	1
26	3649	4048794	1	0	66	0	3	1	0	38	1	0	1	3	4	1	1	1	0	0	0	1	1
27	106728	31887209	1	0	50	0	1	1	0	58	0	0	2	2	4	6	1	1	0	0	0	1	1
28	110918	31951343	1	1	12	0	1	1	0	62	0	0	2	2	4	1	1	1	0	0	0	1	1
29	130419	39873462	1	0	73	0	3	1	2	47	0	0	1	3	4	0	1	1	0	0	0	1	1
30	164454	52669147	1	0	73	0	3	1	0	52	0	0	1	3	4	8	1	1	0	0	0	1	1
31	180920	53725821	1	0	53	0	3	1	0	37	0	0	2	2	4	999	1	1	0	0	0	1	1
32	195961	54351485	1	1	35	0	3	0	1	51	2	0	1	1	4	18	1	1	0	0	0	1	1
33	256221	62734187	1	0	50	0	1	1	1	76	0	0	2	2	4	0	1	1	0	0	0	1	1
34	292971	73740163	1	1	23	0	1	1	1	26	1	0	2	3	4	2	1	1	0	0	0	1	1
35	300525	73867771	1	1	16	0	1	1	2	56	0	0	2	2	4	999	1	1	0	0	0	1	1
36	317101	77139225	1	0	38	0	1	1	0	55	0	0	2	2	4	4	1	1	0	0	0	1	1
37	106898	31888056	1	0	49	0	1	1	0	44	1	0	2	2	4	999	1	0	1	0	0	1	1
38	133993	39936152	1	0	55	0	3	1	0	43	0	0	2	3	4	0	1	0	1	0	0	1	1
39	181417	53733639	1	0	10	0	3	1	1	59	1	0	1	1	4	20	1	0	0	0	0	1	1
40	212171	55371840	1	1	19	0	3	1	0	43	0	0	2	2	4	0	1	0	0	0	0	1	1
41	13930	4607349	1	1	14	0	3	1	2	53	2	0	2	3	4	1	0	0	1	0	0	1	1
42	73569	22549341	1	1	26	0	4	1	0	35	0	0	2	999	4	1	0	0	1	0	0	1	1
43	111850	31966216	1	1	21	0	1	1	2	46	0	0	1	2	4	999	0	0	1	0	0	1	1
44	269838	72189589	0	0	82	0	1	1	0	62	1	0	2	3	4	10	0	0	1	0	0	1	1
45	107252	31896400	1	0	45	0	1	1	2	88	1	0	2	3	4	14	1	1	0	0	0	1	0
46	193022	54304292	1	0	39	0	3	1	0	49	0	0	2	2	4	7	1	1	0	0	0	1	0
47	196810	54364793	1	0	21	0	3	1	0	62	0	0	1	1	4	15	1	1	0	0	0	1	0
48	237402	59232705	1	0	55	0	1	1	0	50	0	0	1	2	4	5	1	1	0	0	0	1	0
49	250456	62153029	1	0	55	0	1	1	999	51	0	0	2	2	3	41	1	1	0	1	1	2	1
50	107114	31893519	1	0	46	0	1	1	1	42	0	0	1	3	3	999	1	1	1	1	1	1	1
51	112334	31974181	1	0	36	0	1	1	0	68	1	0	2	3	3	7	1	1	1	1	1	1	1
52	173767	53233694	1	0	45	0	3	1	1	58	0	0	1	2	3	999	1	1	1	1	1	1	1
53	182510	53751882	1	0	42	0	3	1	1	39	0	0	2	3	3	1	1	1	1	1	1	1	1
54	240811	59300731	1	0	18	0	1	1	2	55	0	0	1	3	3	7	1	1	1	1	1	1	1
55	254785	62705413	0	0	37	0	1	1	0	53	0	0	1	3	3	16	1	1	1	1	1	1	1
56	279078	72745936	1	0	41	0	1	1	0	51	0	0	2	3	3	20	1	1	1	1	1	1	1
57	281815	73175659	1	0	47	0	1	1	0	46	0	0	2	2	3	5	1	1	1	1	1	1	1
58	289161	73300089	1	1	27	0	1	999	0	40	1	0	2	2	3	19	1	1	1	1	1	1	1
59	723	3995870	1	0	35	0	3	1	0	62	0	0	1	2	3	12	1	1	0	1	1	1	1
60	4790	4067160	1	0	23	0	3	1	1	44	0	0	1	2	3	4	1	1	0	1	1	1	1
61	20739	9010337	1	0	42	0	1	1	0	43	0	0	1	3	3	0	1	1	0	1	1	1	1
62	25186	9474011	1	0	32	0	1	1	2	43	0	0	1	3	3	4	1	1	0	1	1	1	1
63	34298	14503709	1	0	19	0	2	1	999	57	1	0	2	999	3	21	1	1	0	1	1	1	1
64	38724	14586929	1	0	28	0	2	1	2	35	0	0	2	3	3	5	1	1	0	1	1	1	1
65	40202	14609118	1	0	43	0	2	1	1	54	0	0	1	2	3	15	1	1	0	1	1	1	1
66	94503	29003541	1	0	73	0	4	1	0	42	0	0	1	2	3	6	1	1	0	1	1	1	1
67	94964	29011510	1	0	57	0	4	1	1	50	0	0	2	3	3	3	1	1	0	1	1	1	1
68	95482	29353615	1	0	56	0	4	1	0	32	0	0	2	2	3	3	1	1	0	1	1	1	1
69	97609	29395390	1	0	42	0	4	1	2	57	0	0	1	2	3	4	1	1	0	1	1	1	1
70	105616	31512368	1	0	48	0	1	1	0	30	1	0	1	3	3	10	1	1	0	1	1	1	1
71	106249	31882109	1	0	49	0	1	1	0	78	1	0	2	3	3	7	1	1	0	1	1	1	1
72	115259	33513665	1	0	50	0	3	1	0	41	2	0	2	1	3	1	1	1	0	1	1	1	1
73	120147	33909322	1	1	26	0	3	1	0	55	0	0	1	2	3	2	1	1	0	1	1	1	1
74	120160	33909478	1	1	30	0	3	1	1	35	0	0	2	3	3	1	1	1	0	1	1	1	1
75	126142	39417479	1	0	61	0	3	1	2	48	1	0	1	2	3	5	1	1	0	1	1	1	1
76	128843	39461878	0	0	54	0	3	1	0	51	0	0	1	2	3	2	1	1	0	1	1	1	1
77	129722	39863164	1	0	67	0	3	1	2	38	0	0	2	3	3	7	1	1	0	1	1	1	1
78	132090	39904769	1	0	58	0	3	1	0	54	0	0	1	3	3	4	1	1	0	1	1	1	1
79	160284	52210610	1	0	50	0	3	1	0	61	0	0	2	2	3	23	1	1	0	1	1	1	1
80	160851	52609396	1	0	39	0	3	1	1	44	1	0	1	999	3	5	1	1	0	1	1	1	1
81	162054	52628843	1	0	73	0	3	1	1	71	2	0	1	2	3	999	1	1	0	1	1	1	1
82	180166	53713068	1	0	29	0	3	1	1	56	0	0	2	3	3	14	1	1	0	1	1	1	1
83	185031	53792809	1	0	36	0	3	1	0	38	0	0	1	3	3	2	1	1	0	1	1	1	1
84	202301	54833691	1	1	21	0	3	1	2	42	0	0	1	3	3	3	1	1	0	1	1	1	1
85	234228	58874025	1	0	37	0	1	1	0	39	0	0	1	3	3	5	1	1	0	1	1	1	1
86	253175	62677849	1	0	48	0	1	1	0	59	1	0	1	1	3	5	1	1	0	1	1	1	1
87	267918	72155098	1	0	20	0	1	0	1	42	1	0	1	3	3	33	1	1	0	1	1	1	1
88	268121	72159750	1	0	67	0	1	1	0	37	0	0	2	3	3	9	1	1	0	1	1	1	1
89	270411	72202970	1	0	66	0	1	1	1	48	0	0	1	2	3	5	1	1	0	1	1	1	1
90	272765	72629549	1	0	31	0	1	1	0	38	0	0	2	3	3	999	1	1	0	1	1	1	1
91	275411	72675173	1	0	15	0	1	1	0	45	2	0	1	3	3	21	1	1	0	1	1	1	1
92	277602	72715882	1	0	44	0	1	1	1	47	0	0	1	2	3	8	1	1	0	1	1	1	1
93	286613	73256656	1	0	41	0	1	1	1	50	0	0	2	3	3	3	1	1	0	1	1	1	1
94	296440	73796767	0	1	27	0	1	1	0	51	0	0	2	3	3	4	1	1	0	1	1	1	1
95	316328	77127975	1	0	36	0	1	1	1	56	0	0	2	3	3	28	1	1	0	1	1	1	1
96	207908	54923335	1	1	14	0	3	1	0	52	0	0	1	2	3	999	1	0	1	1	1	1	1
97	268373	72164973	1	0	34	0	1	1	2	53	0	0	1	3	3	5	1	0	1	1	1	1	1
98	2838	4033679	1	0	40	0	3	1	0	53	0	0	1	3	3	1	1	0	0	1	1	1	1
99	19116	8980534	1	0	27	0	1	0	1	46	2	0	2	3	3	4	1	0	0	1	1	1	1
100	102611	31460556	1	0	18	0	1	1	0	40	1	0	1	2	3	0	1	0	0	1	1	1	1
101	107777	31906269	1	0	32	0	1	1	0	54	1	0	2	3	3	5	1	0	0	1	1	1	1
102	108863	31922948	1	1	28	0	1	1	0	50	0	0	1	2	3	9	1	0	0	1	1	1	1
103	129345	39472154	1	0	45	0	3	1	0	43	1	0	1	2	3	12	1	0	0	1	1	1	1
104	171954	53199653	1	0	15	0	3	1	1	39	0	0	1	3	3	9	1	0	0	1	1	1	1
105	173642	53232228	1	0	26	0	3	1	0	39	0	0	1	3	3	6	1	0	0	1	1	1	1
106	237356	59231461	1	0	33	0	1	1	0	44	0	0	2	3	3	4	1	0	0	1	1	1	1
107	251587	62646656	1	0	59	0	1	1	0	63	0	0	1	2	3	4	1	0	0	1	1	1	1
108	274479	72656906	1	0	48	0	1	1	0	43	0	0	2	2	3	7	1	0	0	1	1	1	1
109	281935	73177672	1	0	38	0	1	1	0	40	2	0	1	2	3	5	1	0	0	1	1	1	1
110	305973	76536070	1	0	70	0	1	1	2	68	0	0	2	2	3	17	1	0	0	1	1	1	1
111	308670	76594019	1	0	41	0	1	1	0	57	1	0	2	3	3	6	1	0	0	1	1	1	1
112	310621	76634437	1	0	29	0	1	1	1	57	0	0	2	3	3	18	1	0	0	1	1	1	1
113	313629	77077698	1	0	37	0	1	1	2	49	0	0	1	3	3	999	1	0	0	1	1	1	1
114	105407	31510309	1	0	13	0	1	1	2	50	1	0	1	3	3	999	0	1	0	1	1	1	1
115	23342	9058902	1	0	42	0	1	1	2	42	0	0	2	3	3	0	0	0	1	1	1	1	1
116	50603	16516836	1	0	18	0	3	1	0	36	2	0	2	3	3	0	0	0	1	1	1	1	1
117	107952	31908229	1	0	21	0	1	1	2	57	1	0	1	3	3	999	0	0	1	1	1	1	1
118	108227	31911587	1	0	38	0	1	1	2	79	1	0	2	2	3	9	0	0	1	1	1	1	1
119	114902	32414859	1	0	27	0	0	1	2	77	2	0	2	3	3	3	0	0	1	1	1	1	1
120	158763	52176736	1	0	36	0	3	1	0	41	0	0	1	3	3	16	0	0	1	1	1	1	1
121	170652	53175266	1	0	40	0	3	1	0	31	0	0	1	3	3	1	0	0	1	1	1	1	1
122	269853	72191020	1	0	58	0	1	1	0	41	0	0	1	3	3	2	0	0	1	1	1	1	1
123	283493	73202423	1	0	52	0	1	1	0	64	0	0	1	3	3	0	0	0	1	1	1	1	1
124	6301	4092787	1	0	26	0	3	1	0	69	0	0	2	3	3	999	0	0	0	1	1	1	1
125	18478	8970438	1	0	32	0	1	1	0	39	0	0	2	3	3	1	0	0	0	1	1	1	1
126	36818	14552154	1	0	16	0	2	1	2	31	1	0	2	3	3	7	0	0	0	1	1	1	1
127	38377	14580463	1	0	10	0	2	1	1	50	1	0	2	999	3	3	0	0	0	1	1	1	1
128	39757	14602317	1	0	13	0	2	1	1	41	1	0	2	3	3	23	0	0	0	1	1	1	1
129	60090	20193069	0	0	27	0	2	1	999	35	0	0	2	2	3	0	0	0	0	1	1	1	1
130	94553	29004237	1	0	23	0	4	1	0	50	0	0	1	3	3	27	0	0	0	1	1	1	1
131	98135	29403583	1	0	13	0	4	1	0	58	0	0	1	3	3	7	0	0	0	1	1	1	1
132	105274	31507356	1	0	65	0	1	1	0	42	2	0	1	2	3	7	0	0	0	1	1	1	1
133	105710	31513058	0	0	14	0	1	1	1	23	0	0	1	3	3	8	0	0	0	1	1	1	1
134	106216	31881832	1	0	7	0	1	1	1	32	1	0	2	999	3	0	0	0	0	1	1	1	1
135	107097	31893404	1	0	14	0	1	1	0	39	1	0	2	3	3	8	0	0	0	1	1	1	1
136	107223	31896032	1	0	23	0	1	1	1	54	1	0	1	3	3	4	0	0	0	1	1	1	1
137	136369	39970673	1	0	29	0	3	1	1	43	0	0	1	3	3	1	0	0	0	1	1	1	1
138	164685	52672914	1	0	23	0	3	1	0	51	0	0	2	3	3	3	0	0	0	1	1	1	1
139	169260	53153299	0	0	20	0	3	1	0	43	0	0	2	3	3	1	0	0	0	1	1	1	1
140	176972	53278219	1	0	28	0	3	1	1	37	1	0	2	3	3	22	0	0	0	1	1	1	1
141	202043	54829044	1	1	27	0	3	1	0	61	0	0	1	3	3	6	0	0	0	1	1	1	1
142	234618	58883307	1	0	18	0	1	1	0	39	0	0	1	3	3	28	0	0	0	1	1	1	1
143	252277	62660704	1	0	18	0	1	1	0	57	1	0	1	3	3	5	0	0	0	1	1	1	1
144	259836	62797398	1	1	21	0	1	1	0	61	0	0	1	3	3	4	0	0	0	1	1	1	1
145	293220	73744054	1	1	16	0	1	1	0	43	0	0	2	2	3	0	0	0	0	1	1	1	1
146	309294	76604786	1	0	33	0	1	1	2	51	1	0	2	3	3	7	0	0	0	1	1	1	1
147	314811	77103842	1	0	22	0	1	1	999	40	1	0	1	3	3	16	0	0	0	1	1	1	1
148	126468	39421598	1	0	34	0	3	1	2	41	0	0	1	2	3	28	1	0	0	1	1	1	0
149	132349	39908261	1	0	49	0	3	1	2	81	0	0	1	2	3	9	1	0	0	1	1	1	0
150	18271	8967634	1	0	10	0	1	1	0	53	0	0	2	3	3	0	0	0	0	1	1	1	0
151	136646	39974647	1	0	48	0	3	1	1	50	1	0	2	3	3	1	1	1	1	0	1	1	1
152	106464	31885127	1	0	46	0	1	1	1	56	1	0	2	3	3	14	1	1	0	0	1	1	1
153	256862	62747961	1	0	37	0	1	1	0	65	0	0	2	2	3	10	1	1	0	0	1	1	1
154	305983	76536152	1	0	55	0	1	1	0	58	0	0	1	2	3	19	1	1	0	0	1	1	1
155	161381	52618557	1	0	64	0	3	1	0	63	0	0	2	3	3	3	0	0	0	0	1	1	1
156	3014	4037050	1	0	69	0	3	1	0	41	0	0	1	3	3	4	1	1	1	0	0	1	1
157	3362	4044017	1	0	64	0	3	1	0	33	2	0	2	3	3	4	1	1	1	0	0	1	1
158	3661	4049014	1	0	63	0	3	1	0	36	2	0	2	3	3	1	1	1	1	0	0	1	1
159	7742	4117020	1	0	43	0	3	1	0	59	0	0	2	3	3	8	1	1	1	0	0	1	1
160	11841	4574743	1	1	24	0	3	1	0	37	0	0	2	2	3	2	1	1	1	0	0	1	1
161	12111	4578802	1	1	23	0	3	1	0	50	0	0	2	3	3	6	1	1	1	0	0	1	1
162	14788	4620296	1	1	13	0	3	1	0	49	0	0	1	2	3	0	1	1	1	0	0	1	1
163	21768	9032446	1	0	68	0	1	1	0	46	0	0	1	2	3	1	1	1	1	0	0	1	1
164	22874	9050129	1	0	54	0	1	1	0	39	0	0	1	3	3	12	1	1	1	0	0	1	1
165	23393	9059634	1	0	11	0	1	999	0	57	2	0	2	2	3	4	1	1	1	0	0	1	1
166	23477	9061326	1	0	56	0	1	1	0	52	0	0	1	999	3	12	1	1	1	0	0	1	1
167	26966	9503888	1	1	31	0	1	1	0	48	999	0	1	3	3	1	1	1	1	0	0	1	1
168	27000	9504296	1	1	26	0	1	1	0	39	0	0	2	2	3	4	1	1	1	0	0	1	1
169	28264	9524792	1	1	32	0	1	1	0	35	0	0	2	3	3	1	1	1	1	0	0	1	1
170	28519	9529349	1	1	35	0	1	1	999	73	0	0	2	999	3	3	1	1	1	0	0	1	1
171	30820	9565439	1	1	22	0	1	1	1	24	0	0	1	2	3	0	1	1	1	0	0	1	1
172	36878	14553328	1	0	60	0	2	1	2	42	0	0	1	3	3	1	1	1	1	0	0	1	1
173	38286	14578981	1	0	51	0	2	1	0	54	0	0	1	3	3	999	1	1	1	0	0	1	1
174	38851	14588387	1	0	55	0	2	1	0	50	1	0	1	3	3	15	1	1	1	0	0	1	1
175	39520	14598475	1	0	51	0	2	1	1	55	0	0	1	3	3	999	1	1	1	0	0	1	1
176	40464	14613492	1	0	46	0	2	0	1	33	0	0	2	3	3	999	1	1	1	0	0	1	1
177	40730	14619048	1	0	41	0	2	1	0	51	0	0	2	2	3	6	1	1	1	0	0	1	1
178	41236	14627519	1	0	36	0	2	1	0	46	0	0	1	3	3	1	1	1	1	0	0	1	1
179	41682	14633839	1	1	35	0	2	1	0	40	0	0	2	3	3	0	1	1	1	0	0	1	1
180	41825	14635885	0	0	38	0	2	0	1	37	0	0	2	2	3	4	1	1	1	0	0	1	1
181	43488	15056257	1	1	27	0	2	1	1	37	1	0	2	2	3	3	1	1	1	0	0	1	1
182	44720	15075904	1	1	29	0	2	1	0	45	0	0	2	3	3	0	1	1	1	0	0	1	1
183	45281	15085586	1	1	27	0	2	1	2	54	0	0	1	3	3	999	1	1	1	0	0	1	1
184	45667	15091802	1	1	16	0	2	1	0	58	0	0	1	3	3	1	1	1	1	0	0	1	1
185	46807	15110094	1	1	16	0	2	1	0	62	0	0	2	3	3	4	1	1	1	0	0	1	1
186	47372	15118856	1	1	12	0	2	1	0	33	0	0	2	3	3	2	1	1	1	0	0	1	1
187	50467	16515026	0	0	83	0	3	1	0	43	2	0	1	1	3	3	1	1	1	0	0	1	1
188	51476	16530956	1	0	54	0	3	1	0	71	2	0	1	4	3	1	1	1	1	0	0	1	1
189	57450	20142825	1	0	66	0	2	1	0	40	0	0	2	3	3	7	1	1	1	0	0	1	1
190	58795	20166876	1	0	69	0	2	1	2	53	1	0	1	2	3	9	1	1	1	0	0	1	1
191	61339	20586013	1	0	46	0	2	1	0	45	0	0	2	2	3	7	1	1	1	0	0	1	1
192	62381	20606799	1	1	33	0	2	1	0	40	0	0	2	3	3	999	1	1	1	0	0	1	1
193	73773	22553053	0	1	12	0	4	1	0	57	0	0	2	2	3	0	1	1	1	0	0	1	1
194	81716	26946997	1	0	52	0	3	1	0	38	0	0	1	2	3	2	1	1	1	0	0	1	1
195	94640	29005826	1	0	76	0	4	1	0	38	0	0	1	3	3	2	1	1	1	0	0	1	1
196	97092	29385887	1	0	54	0	4	1	0	40	0	0	2	2	3	4	1	1	1	0	0	1	1
197	97444	29392577	1	0	55	0	4	1	1	47	0	0	2	999	3	999	1	1	1	0	0	1	1
198	97666	29396466	1	0	45	0	4	1	0	37	0	0	1	3	3	0	1	1	1	0	0	1	1
199	99469	29425445	1	1	26	0	4	1	0	41	0	0	1	2	3	999	1	1	1	0	0	1	1
200	100624	29445553	1	1	13	0	4	1	1	33	0	0	2	3	3	0	1	1	1	0	0	1	1
201	104449	31491417	0	0	64	0	1	1	999	40	1	0	1	3	3	4	1	1	1	0	0	1	1
202	105235	31505789	1	0	60	0	1	1	0	60	0	0	1	2	3	0	1	1	1	0	0	1	1
203	105396	31510213	1	0	41	0	1	1	0	54	2	0	2	3	3	999	1	1	1	0	0	1	1
204	105638	31512563	0	0	58	0	1	1	1	29	0	0	2	2	3	999	1	1	1	0	0	1	1
205	106084	31517168	1	0	37	0	1	1	2	57	0	0	1	3	3	4	1	1	1	0	0	1	1
206	106329	31883529	1	0	51	0	1	1	0	39	0	0	1	2	3	5	1	1	1	0	0	1	1
207	108335	31912611	1	0	38	0	1	1	0	41	0	0	2	2	3	2	1	1	1	0	0	1	1
208	111637	31962751	1	1	19	0	1	1	1	33	1	0	2	2	3	4	1	1	1	0	0	1	1
209	112339	31974228	1	1	12	0	1	1	0	35	2	0	1	2	3	5	1	1	1	0	0	1	1
210	113642	31993130	1	1	13	0	1	1	0	40	2	0	1	3	3	1	1	1	1	0	0	1	1
211	116557	33850075	1	0	68	0	3	1	0	35	0	0	2	2	3	1	1	1	1	0	0	1	1
212	116638	33851556	1	0	66	0	3	1	0	66	1	0	2	2	3	999	1	1	1	0	0	1	1
213	119611	33901359	1	0	32	0	3	1	0	43	0	0	2	2	3	6	1	1	1	0	0	1	1
214	124412	39375510	1	0	50	0	3	1	0	62	0	0	1	2	3	2	1	1	1	0	0	1	1
215	131061	39887977	1	0	68	0	3	1	2	37	0	0	2	2	3	8	1	1	1	0	0	1	1
216	144574	40473205	1	1	29	0	3	1	0	53	0	0	1	3	3	0	1	1	1	0	0	1	1
217	148582	40539691	1	1	26	0	3	1	0	59	0	0	2	3	3	1	1	1	1	0	0	1	1
218	158999	52181098	1	0	80	0	3	1	0	50	0	0	2	2	3	9	1	1	1	0	0	1	1
219	160695	52605358	1	0	83	0	3	1	0	57	0	0	2	3	3	8	1	1	1	0	0	1	1
220	173167	53223431	1	0	62	0	3	1	1	45	0	0	1	3	3	0	1	1	1	0	0	1	1
221	173793	53234101	1	0	59	0	3	1	1	44	0	0	2	3	3	6	1	1	1	0	0	1	1
222	180214	53713964	1	0	56	0	3	1	0	46	0	0	2	2	3	2	1	1	1	0	0	1	1
223	182040	53744802	1	0	58	0	3	1	0	58	0	0	2	999	3	2	1	1	1	0	0	1	1
224	182100	53745734	1	0	57	0	3	1	0	34	0	0	1	3	3	0	1	1	1	0	0	1	1
225	186371	53816229	1	0	44	0	3	1	0	36	0	0	2	3	3	15	1	1	1	0	0	1	1
226	187908	53843015	1	0	45	0	3	1	0	66	0	0	1	3	3	2	1	1	1	0	0	1	1
227	191395	54278007	1	0	25	0	3	1	0	35	0	0	1	2	3	0	1	1	1	0	0	1	1
228	192494	54295107	1	0	40	0	3	1	0	37	0	0	1	2	3	8	1	1	1	0	0	1	1
229	193916	54318616	1	0	39	0	3	1	0	24	0	0	1	3	3	4	1	1	1	0	0	1	1
230	196227	54356044	1	0	36	0	3	1	0	50	0	0	2	3	3	6	1	1	1	0	0	1	1
231	202712	54840020	1	1	34	0	3	1	0	52	0	0	2	3	3	5	1	1	1	0	0	1	1
232	207434	54915383	1	1	23	0	3	1	0	54	2	0	2	3	3	30	1	1	1	0	0	1	1
233	209807	54956248	1	1	21	0	3	1	1	42	0	0	2	3	3	1	1	1	1	0	0	1	1
234	211579	55363574	1	1	11	0	3	1	0	40	0	0	2	3	3	4	1	1	1	0	0	1	1
235	212581	55378190	1	1	17	0	3	1	0	56	0	0	2	2	3	1	1	1	1	0	0	1	1
236	232583	58833765	1	0	81	0	1	1	0	45	0	0	2	2	3	0	1	1	1	0	0	1	1
237	232827	58843849	1	0	81	0	1	1	0	45	0	0	1	3	3	4	1	1	1	0	0	1	1
238	232864	58844245	1	0	80	0	1	1	0	39	0	0	2	3	3	6	1	1	1	0	0	1	1
239	234927	58891804	0	0	69	0	1	1	2	64	0	0	1	999	3	0	1	1	1	0	0	1	1
240	235547	58903967	1	0	63	0	1	1	0	63	0	0	2	3	3	11	1	1	1	0	0	1	1
241	235942	58910097	1	0	62	0	1	1	0	34	0	0	1	2	3	10	1	1	1	0	0	1	1
242	237711	59239509	1	0	50	0	1	1	1	31	0	0	2	3	3	6	1	1	1	0	0	1	1
243	239904	59283088	1	0	46	0	1	1	0	56	0	0	1	3	3	11	1	1	1	0	0	1	1
244	260915	63283710	1	1	28	0	1	1	1	32	1	0	2	3	3	7	1	1	1	0	0	1	1
245	260937	63284021	1	1	32	0	1	1	1	67	1	0	2	3	3	4	1	1	1	0	0	1	1
246	261234	63288055	1	1	29	0	1	1	0	35	0	0	2	3	3	1	1	1	1	0	0	1	1
247	272732	72629451	1	0	71	0	1	1	0	43	0	0	1	3	3	4	1	1	1	0	0	1	1
248	273816	72647061	1	0	74	0	1	1	0	51	0	0	1	3	3	12	1	1	1	0	0	1	1
249	275837	72683739	1	0	59	0	1	1	0	48	2	0	2	2	3	21	1	1	1	0	0	1	1
250	277435	72713921	1	0	59	0	1	1	0	45	0	0	1	3	3	5	1	1	1	0	0	1	1
251	281115	72783281	1	0	51	0	1	1	0	57	0	0	1	2	3	4	1	1	1	0	0	1	1
252	286440	73253615	1	0	43	0	1	1	0	43	0	0	2	3	3	12	1	1	1	0	0	1	1
253	288845	73295007	1	1	13	0	1	1	0	32	0	0	1	2	3	1	1	1	1	0	0	1	1
254	290255	73320152	1	1	30	0	1	1	0	69	0	0	1	2	3	8	1	1	1	0	0	1	1
255	292908	73739342	1	1	25	0	1	1	0	50	0	0	1	1	3	23	1	1	1	0	0	1	1
256	293843	73755345	1	1	20	0	1	1	0	61	0	0	2	2	3	1	1	1	1	0	0	1	1
257	295010	73774499	1	1	30	0	1	1	2	61	0	0	2	2	3	18	1	1	1	0	0	1	1
258	296625	73799366	1	1	14	0	1	1	2	46	0	0	1	3	3	1	1	1	1	0	0	1	1
259	297448	73813737	1	1	20	0	1	1	0	42	0	0	1	3	3	0	1	1	1	0	0	1	1
260	305428	76522416	1	0	83	0	1	1	0	55	0	0	1	2	3	6	1	1	1	0	0	1	1
261	309104	76601893	1	0	66	0	1	1	2	54	0	0	1	3	3	9	1	1	1	0	0	1	1
262	309602	76610363	1	0	12	0	1	1	1	32	0	0	2	2	3	999	1	1	1	0	0	1	1
263	311259	76643279	0	0	11	0	1	1	0	62	0	0	1	2	3	8	1	1	1	0	0	1	1
264	311954	76655932	1	0	58	0	1	1	999	45	1	0	1	3	3	5	1	1	1	0	0	1	1
265	312692	76666468	0	0	32	0	1	1	1	43	0	0	1	999	3	0	1	1	1	0	0	1	1
266	312805	77066779	1	0	54	0	1	1	1	75	0	0	2	3	3	0	1	1	1	0	0	1	1
267	314169	77081586	1	0	29	0	1	1	0	57	0	0	2	3	3	5	1	1	1	0	0	1	1
268	315759	77120929	0	0	45	0	1	1	0	57	0	0	1	2	3	4	1	1	1	0	0	1	1
269	316103	77125210	1	0	44	0	1	1	0	46	0	0	2	3	3	12	1	1	1	0	0	1	1
270	316270	77127315	1	0	29	0	1	1	1	36	1	0	1	2	3	3	1	1	1	0	0	1	1
271	318386	77167149	1	0	37	0	1	1	0	42	0	0	2	3	3	0	1	1	1	0	0	1	1
272	318618	77170279	1	1	10	0	1	1	1	58	0	0	1	3	3	999	1	1	1	0	0	1	1
273	320589	77202964	1	1	31	0	1	1	0	35	0	0	1	3	3	5	1	1	1	0	0	1	1
274	322303	77235301	1	1	22	0	1	1	0	43	1	0	2	2	3	3	1	1	1	0	0	1	1
275	323973	77654805	1	1	20	0	1	0	1	34	1	0	2	3	3	999	1	1	1	0	0	1	1
276	324890	77670144	0	1	29	0	1	1	0	61	0	0	1	2	3	1	1	1	1	0	0	1	1
277	1260	4005647	1	0	75	0	3	1	0	40	0	0	1	3	3	4	1	1	0	0	0	1	1
278	1418	4009078	1	0	74	0	3	1	0	49	0	0	2	3	3	6	1	1	0	0	0	1	1
279	3231	4041061	1	0	71	0	3	1	0	56	0	0	2	2	3	12	1	1	0	0	0	1	1
280	3380	4044385	1	0	54	0	3	1	0	49	999	0	2	3	3	5	1	1	0	0	0	1	1
281	4032	4054901	1	0	63	0	3	1	1	29	2	0	2	2	3	2	1	1	0	0	0	1	1
282	4173	4057183	1	0	60	0	3	1	0	44	0	0	2	2	3	9	1	1	0	0	0	1	1
283	4717	4066131	1	0	66	0	3	1	0	39	1	0	1	3	3	2	1	1	0	0	0	1	1
284	4862	4068659	1	0	59	0	3	1	0	54	0	0	1	1	3	24	1	1	0	0	0	1	1
285	4942	4069967	1	0	25	0	3	1	0	53	0	0	2	1	3	2	1	1	0	0	0	1	1
286	6600	4097343	1	0	49	0	3	1	1	64	0	0	1	1	3	1	1	1	0	0	0	1	1
287	7026	4105025	1	0	47	0	3	1	1	62	0	0	2	2	3	12	1	1	0	0	0	1	1
288	8676	4132142	0	0	25	0	3	1	1	41	0	0	1	2	3	8	1	1	0	0	0	1	1
289	9643	4541070	1	0	35	0	3	1	0	36	0	0	1	3	3	7	1	1	0	0	0	1	1
290	10419	4552976	1	1	31	0	3	1	1	66	2	0	2	3	3	5	1	1	0	0	0	1	1
291	11429	4568474	1	1	25	0	3	1	0	43	0	0	1	2	3	3	1	1	0	0	0	1	1
292	12426	4583745	1	1	21	0	3	1	1	43	999	0	1	1	3	2	1	1	0	0	0	1	1
293	13048	4592539	1	1	29	0	3	1	0	47	0	0	2	2	3	2	1	1	0	0	0	1	1
294	13086	4592966	1	1	19	0	3	1	0	40	2	0	1	2	3	4	1	1	0	0	0	1	1
295	13148	4593939	1	1	17	0	3	1	0	49	0	0	1	2	3	1	1	1	0	0	0	1	1
296	13308	4595886	1	1	18	0	3	1	0	59	0	0	1	2	3	5	1	1	0	0	0	1	1
297	14176	4610454	1	1	18	0	3	1	0	56	0	0	1	2	3	1	1	1	0	0	0	1	1
298	18022	8963787	1	0	77	0	1	1	0	61	0	0	1	3	3	5	1	1	0	0	0	1	1
299	18482	8970488	1	0	82	0	1	1	0	42	0	0	1	1	3	9	1	1	0	0	0	1	1
300	18879	8976894	1	0	43	0	1	1	2	50	0	0	2	1	3	5	1	1	0	0	0	1	1
301	19357	8985163	1	0	73	0	1	1	2	53	0	0	1	2	3	27	1	1	0	0	0	1	1
302	19412	8987034	1	0	72	0	1	1	0	51	0	0	1	3	3	11	1	1	0	0	0	1	1
303	19900	8997547	1	0	71	0	1	1	0	40	0	0	2	2	3	7	1	1	0	0	0	1	1
304	20337	9003360	1	0	71	0	1	1	2	46	0	0	2	999	3	8	1	1	0	0	0	1	1
305	20795	9011168	1	0	62	0	1	1	999	40	0	0	1	3	3	1	1	1	0	0	0	1	1
306	21645	9030399	1	0	70	0	1	1	0	28	0	0	2	3	3	8	1	1	0	0	0	1	1
307	21981	9035793	0	0	65	0	1	1	0	50	0	0	2	2	3	0	1	1	0	0	0	1	1
308	22673	9047225	1	0	56	0	1	1	0	55	0	0	1	2	3	5	1	1	0	0	0	1	1
309	22750	9048378	1	0	31	0	1	1	0	47	0	0	1	2	3	1	1	1	0	0	0	1	1
310	23058	9053488	1	0	49	0	1	1	0	33	0	0	2	3	3	9	1	1	0	0	0	1	1
311	24714	9466718	1	0	42	0	1	1	0	41	0	0	1	2	3	4	1	1	0	0	0	1	1
312	25354	9476759	1	0	43	0	1	1	0	49	0	0	2	2	3	5	1	1	0	0	0	1	1
313	25545	9479225	1	0	37	0	1	1	0	37	0	0	1	2	3	5	1	1	0	0	0	1	1
314	25674	9481251	1	0	39	0	1	1	0	37	0	0	2	3	3	8	1	1	0	0	0	1	1
315	25985	9486812	1	0	43	0	1	1	1	43	1	0	1	3	3	8	1	1	0	0	0	1	1
316	25997	9487278	0	0	42	0	1	1	0	52	0	0	1	2	3	4	1	1	0	0	0	1	1
317	26391	9494069	1	1	24	0	1	1	0	38	0	0	2	2	3	2	1	1	0	0	0	1	1
318	26993	9504174	1	1	33	0	1	1	1	72	0	0	1	2	3	20	1	1	0	0	0	1	1
319	27001	9504300	1	1	13	0	1	1	0	51	0	0	1	2	3	11	1	1	0	0	0	1	1
320	27077	9505211	1	1	31	0	1	1	0	51	0	0	1	3	3	0	1	1	0	0	0	1	1
321	27412	9510123	1	1	33	0	1	1	0	54	0	0	2	2	3	17	1	1	0	0	0	1	1
322	27650	9513710	1	1	26	0	1	1	2	58	999	0	1	3	3	16	1	1	0	0	0	1	1
323	27778	9516242	1	1	26	0	1	1	999	64	0	0	2	2	3	4	1	1	0	0	0	1	1
324	27987	9519674	1	1	28	0	1	1	2	62	2	0	1	2	3	1	1	1	0	0	0	1	1
325	28254	9524694	0	1	33	0	1	1	1	42	0	0	2	2	3	9	1	1	0	0	0	1	1
326	28607	9530638	1	0	54	0	1	1	0	34	1	0	1	3	3	8	1	1	0	0	0	1	1
327	28738	9533243	1	1	15	0	1	1	0	52	0	0	2	2	3	1	1	1	0	0	0	1	1
328	28974	9536348	1	1	23	0	1	1	0	39	1	0	1	3	3	10	1	1	0	0	0	1	1
329	29065	9537926	1	1	16	0	1	1	0	35	0	0	1	3	3	22	1	1	0	0	0	1	1
330	29222	9540058	1	1	21	0	1	1	0	68	0	0	1	2	3	5	1	1	0	0	0	1	1
331	29484	9544389	1	1	21	0	1	999	0	51	0	0	1	2	3	4	1	1	0	0	0	1	1
332	30587	9560568	1	1	14	0	1	1	0	68	2	0	1	2	3	1	1	1	0	0	0	1	1
333	30607	9560857	1	1	12	0	1	1	1	47	0	0	2	2	3	1	1	1	0	0	0	1	1
334	30868	9566041	1	1	12	0	1	1	0	48	0	0	1	2	3	2	1	1	0	0	0	1	1
335	30870	9566059	1	1	13	0	1	1	0	34	0	0	2	2	3	8	1	1	0	0	0	1	1
336	31075	9570616	1	1	16	0	1	1	0	42	2	0	1	999	3	7	1	1	0	0	0	1	1
337	33746	14483190	1	0	82	0	2	1	0	52	1	0	1	2	3	4	1	1	0	0	0	1	1
338	33761	14483731	1	0	80	0	2	1	0	65	1	0	2	3	3	4	1	1	0	0	0	1	1
339	33842	14487596	1	0	83	0	2	1	2	54	0	0	1	3	3	18	1	1	0	0	0	1	1
340	33855	14487990	1	0	78	0	2	1	0	52	0	0	1	2	3	1	1	1	0	0	0	1	1
341	34033	14497579	1	0	82	0	2	1	999	48	0	0	1	2	3	16	1	1	0	0	0	1	1
342	34845	14514468	0	0	69	0	2	1	1	51	1	0	1	2	3	5	1	1	0	0	0	1	1
343	35369	14524541	1	0	68	0	2	1	0	48	0	0	2	2	3	5	1	1	0	0	0	1	1
344	35709	14529347	1	0	73	0	2	1	0	50	0	0	1	3	3	1	1	1	0	0	0	1	1
345	37694	14567105	1	0	54	0	2	1	0	51	0	0	1	999	3	8	1	1	0	0	0	1	1
346	38417	14581182	1	0	52	0	2	1	1	69	0	0	1	1	3	10	1	1	0	0	0	1	1
347	39084	14592057	1	0	49	0	2	1	0	48	0	0	1	2	3	4	1	1	0	0	0	1	1
348	39146	14593112	1	0	60	0	2	1	0	36	0	0	2	3	3	9	1	1	0	0	0	1	1
349	39282	14595222	1	0	49	0	2	1	2	53	1	0	2	2	3	2	1	1	0	0	0	1	1
350	39349	14596096	1	0	51	0	2	1	0	46	0	0	1	2	3	2	1	1	0	0	0	1	1
351	39546	14598872	1	0	52	0	2	0	2	54	1	0	2	2	3	2	1	1	0	0	0	1	1
352	40033	14606772	1	0	51	0	2	999	0	47	0	0	1	2	3	5	1	1	0	0	0	1	1
353	40774	14619922	1	0	41	0	2	1	2	66	0	0	2	1	3	4	1	1	0	0	0	1	1
354	40802	14620231	1	0	41	0	2	1	0	50	0	0	1	2	3	10	1	1	0	0	0	1	1
355	41063	14624889	1	0	48	0	2	1	0	51	0	0	1	2	3	3	1	1	0	0	0	1	1
356	41190	14626874	1	0	42	0	2	1	0	42	0	0	2	1	3	4	1	1	0	0	0	1	1
357	41229	14627477	1	0	39	0	2	1	0	51	0	0	2	1	3	5	1	1	0	0	0	1	1
358	42386	14645081	1	0	39	0	2	1	0	49	0	0	2	2	3	4	1	1	0	0	0	1	1
359	42448	14645905	1	0	39	0	2	1	0	50	0	0	1	2	3	21	1	1	0	0	0	1	1
360	42504	14647119	1	0	37	0	2	1	0	34	0	0	2	3	3	5	1	1	0	0	0	1	1
361	42829	15044542	1	0	47	0	2	1	2	45	0	0	1	2	3	1	1	1	0	0	0	1	1
362	43279	15052304	1	1	30	0	2	1	1	34	0	0	1	2	3	4	1	1	0	0	0	1	1
363	43389	15054213	1	1	31	0	2	1	1	42	0	0	1	1	3	8	1	1	0	0	0	1	1
364	44071	15065886	1	1	24	0	2	1	0	34	0	0	2	3	3	8	1	1	0	0	0	1	1
365	44387	15070971	1	1	25	0	2	1	0	56	0	0	2	2	3	6	1	1	0	0	0	1	1
366	44686	15075278	0	1	25	0	2	1	0	71	0	0	2	1	3	4	1	1	0	0	0	1	1
367	44902	15079232	0	1	21	0	2	1	0	56	0	0	2	2	3	11	1	1	0	0	0	1	1
368	46073	15099256	0	1	19	0	2	1	0	46	0	0	1	1	3	7	1	1	0	0	0	1	1
369	46168	15100238	1	1	21	0	2	0	0	45	1	0	1	3	3	10	1	1	0	0	0	1	1
370	46665	15108081	1	1	14	0	2	1	2	59	0	0	1	3	3	4	1	1	0	0	0	1	1
371	47403	15119368	1	1	13	0	2	1	0	50	0	0	1	1	3	7	1	1	0	0	0	1	1
372	47577	15121227	1	1	12	0	2	1	0	60	0	0	2	2	3	5	1	1	0	0	0	1	1
373	48111	15129777	1	1	21	0	2	1	0	65	0	0	2	3	3	1	1	1	0	0	0	1	1
374	50140	16509179	1	0	77	0	3	1	0	49	2	0	1	2	3	8	1	1	0	0	0	1	1
375	50313	16512149	1	0	74	0	3	1	0	54	2	0	1	1	3	2	1	1	0	0	0	1	1
376	51572	16533379	0	0	48	0	3	1	0	37	2	0	1	2	3	3	1	1	0	0	0	1	1
377	53046	16552975	1	1	32	0	3	1	0	28	2	0	2	3	3	0	1	1	0	0	0	1	1
378	53427	16559011	1	1	24	0	3	1	0	48	2	0	1	1	3	40	1	1	0	0	0	1	1
379	58854	20167917	0	0	30	0	2	1	0	41	0	0	1	3	3	6	1	1	0	0	0	1	1
380	60333	20197368	1	0	56	0	2	1	1	56	0	0	1	3	3	1	1	1	0	0	0	1	1
381	62000	20599459	1	0	38	0	2	1	0	50	0	0	1	2	3	3	1	1	0	0	0	1	1
382	62150	20602465	1	0	43	0	2	1	0	66	0	0	1	3	3	1	1	1	0	0	0	1	1
383	65065	20653407	1	1	16	0	2	1	0	59	0	0	1	2	3	7	1	1	0	0	0	1	1
384	65640	20664020	1	1	17	0	2	1	0	54	0	0	2	2	3	1	1	1	0	0	0	1	1
385	65708	20664780	1	1	21	0	2	1	0	58	0	0	1	2	3	12	1	1	0	0	0	1	1
386	70826	22502770	1	0	43	0	4	1	999	51	0	0	2	2	3	4	1	1	0	0	0	1	1
387	72050	22523503	1	0	39	0	4	1	0	64	0	0	1	3	3	7	1	1	0	0	0	1	1
388	72957	22538958	1	1	23	0	4	1	0	61	0	0	2	2	3	5	1	1	0	0	0	1	1
389	73395	22546235	1	1	18	0	4	1	0	33	0	0	1	3	3	7	1	1	0	0	0	1	1
390	73887	22554723	1	1	15	0	4	1	0	48	0	0	2	3	3	1	1	1	0	0	0	1	1
391	73909	22554995	1	1	17	0	4	1	0	61	0	0	1	2	3	2	1	1	0	0	0	1	1
392	76351	26448327	1	0	77	0	3	1	1	38	0	0	1	2	3	5	1	1	0	0	0	1	1
393	81497	26942863	1	0	54	0	3	1	0	46	0	0	1	2	3	5	1	1	0	0	0	1	1
394	81556	26943926	1	0	53	0	3	1	0	56	0	0	2	2	3	4	1	1	0	0	0	1	1
395	83831	26984171	1	0	43	0	3	1	1	36	0	0	2	3	3	4	1	1	0	0	0	1	1
396	89292	27473069	1	1	30	0	3	1	0	50	0	0	1	2	3	12	1	1	0	0	0	1	1
397	95300	29017330	1	0	67	0	4	1	0	55	0	0	2	2	3	11	1	1	0	0	0	1	1
398	95344	29350597	1	0	82	0	4	1	0	48	0	0	2	2	3	4	1	1	0	0	0	1	1
399	95841	29365258	1	0	61	0	4	1	0	59	0	0	2	1	3	15	1	1	0	0	0	1	1
400	97179	29387205	1	0	50	0	4	1	0	37	0	0	2	3	3	3	1	1	0	0	0	1	1
401	97305	29388635	1	0	49	0	4	1	0	53	0	0	2	1	3	4	1	1	0	0	0	1	1
402	97366	29389566	1	0	52	0	4	1	0	47	0	0	1	2	3	4	1	1	0	0	0	1	1
403	97425	29391989	1	0	48	0	4	1	1	48	0	0	2	2	3	4	1	1	0	0	0	1	1
404	97579	29394862	1	0	45	0	4	1	2	41	0	0	2	2	3	0	1	1	0	0	0	1	1
405	97640	29396172	1	1	35	0	4	1	0	48	0	0	2	2	3	6	1	1	0	0	0	1	1
406	99249	29422504	1	1	33	0	4	1	0	46	0	0	1	2	3	3	1	1	0	0	0	1	1
407	99587	29427100	1	1	18	0	4	1	0	57	0	0	1	1	3	1	1	1	0	0	0	1	1
408	99864	29433399	1	1	10	0	4	1	0	30	0	0	2	3	3	7	1	1	0	0	0	1	1
409	100039	29436712	1	1	14	0	4	1	2	62	0	0	1	2	3	1	1	1	0	0	0	1	1
410	100052	29436850	1	1	13	0	4	1	0	49	0	0	1	3	3	9	1	1	0	0	0	1	1
411	100377	29441676	1	1	16	0	4	1	0	38	0	0	1	2	3	2	1	1	0	0	0	1	1
412	102894	31466029	1	0	76	0	1	1	0	46	0	0	1	3	3	4	1	1	0	0	0	1	1
413	103589	31477477	1	0	71	0	1	1	0	45	1	0	1	2	3	1	1	1	0	0	0	1	1
414	103703	31479403	1	0	69	0	1	1	0	68	1	0	2	2	3	7	1	1	0	0	0	1	1
415	104207	31488052	1	0	10	0	1	1	0	34	2	0	1	1	3	5	1	1	0	0	0	1	1
416	105776	31513984	1	0	57	0	1	1	0	40	1	0	2	3	3	999	1	1	0	0	0	1	1
417	105954	31515817	1	0	54	0	1	1	2	47	1	0	1	2	3	6	1	1	0	0	0	1	1
418	106040	31516672	1	0	56	0	1	1	0	48	0	0	1	2	3	4	1	1	0	0	0	1	1
419	106500	31885319	1	0	51	0	1	1	0	61	0	0	1	2	3	4	1	1	0	0	0	1	1
420	106930	31888240	1	0	48	0	1	0	0	42	0	0	1	3	3	10	1	1	0	0	0	1	1
421	108125	31910273	1	0	33	0	1	1	0	57	0	0	2	3	3	6	1	1	0	0	0	1	1
422	108225	31911580	1	0	38	0	1	1	2	51	1	0	2	3	3	8	1	1	0	0	0	1	1
423	108628	31917874	1	0	38	0	1	1	1	73	0	0	1	2	3	3	1	1	0	0	0	1	1
424	108775	31921446	0	0	37	0	1	1	1	53	2	0	1	3	3	16	1	1	0	0	0	1	1
425	108866	31922969	1	0	36	0	1	1	0	52	0	0	1	3	3	2	1	1	0	0	0	1	1
426	109219	31927405	1	0	47	0	1	1	0	45	0	0	2	2	3	10	1	1	0	0	0	1	1
427	109367	31928979	1	1	34	0	1	1	0	42	2	0	1	2	3	1	1	1	0	0	0	1	1
428	109422	31930830	1	1	35	0	1	1	0	64	0	0	1	2	3	2	1	1	0	0	0	1	1
429	109677	31933992	1	1	32	0	1	1	1	71	0	0	2	3	3	7	1	1	0	0	0	1	1
430	109900	31936145	1	1	29	0	1	1	0	36	0	0	1	2	3	1	1	1	0	0	0	1	1
431	109906	31936159	1	1	28	0	1	1	1	59	1	0	1	999	3	999	1	1	0	0	0	1	1
432	110375	31943245	1	1	22	0	1	1	0	34	0	0	2	3	3	7	1	1	0	0	0	1	1
433	110484	31944448	1	1	28	0	1	1	1	37	1	0	2	3	3	1	1	1	0	0	0	1	1
434	110743	31947866	1	1	20	0	1	1	1	54	0	0	1	2	3	5	1	1	0	0	0	1	1
435	111345	31959612	1	1	27	0	1	1	1	44	0	0	2	2	3	14	1	1	0	0	0	1	1
436	111447	31960790	1	1	23	0	1	1	2	57	0	0	1	2	3	16	1	1	0	0	0	1	1
437	111651	31962853	1	1	10	0	1	1	0	49	0	0	1	2	3	6	1	1	0	0	0	1	1
438	111653	31962898	1	1	11	0	1	1	0	61	1	0	1	3	3	29	1	1	0	0	0	1	1
439	111745	31965069	0	1	20	0	1	1	2	73	0	0	1	3	3	1	1	1	0	0	0	1	1
440	112532	31976119	1	1	13	0	1	1	1	46	1	0	1	1	3	6	1	1	0	0	0	1	1
441	112548	31976368	1	1	13	0	1	1	0	44	2	0	1	2	3	2	1	1	0	0	0	1	1
442	112777	31979695	1	1	13	0	1	1	2	42	0	0	1	2	3	1	1	1	0	0	0	1	1
443	113031	31984509	1	1	12	0	1	1	0	62	0	0	1	2	3	14	1	1	0	0	0	1	1
444	115153	32418673	1	1	17	0	0	1	0	27	2	0	1	2	3	13	1	1	0	0	0	1	1
445	115453	33517216	0	0	80	0	3	1	2	55	0	0	1	2	3	5	1	1	0	0	0	1	1
446	116720	33853169	0	0	52	0	3	1	2	61	0	0	2	2	3	3	1	1	0	0	0	1	1
447	117027	33859591	1	0	62	0	3	1	0	40	2	0	1	3	3	2	1	1	0	0	0	1	1
448	117115	33861218	1	0	66	0	3	1	1	38	0	0	1	3	3	15	1	1	0	0	0	1	1
449	117421	33866146	1	0	58	0	3	1	1	29	0	0	1	2	3	8	1	1	0	0	0	1	1
450	118009	33876105	1	0	53	0	3	1	0	56	0	0	1	2	3	6	1	1	0	0	0	1	1
451	118126	33878356	1	0	50	0	3	1	0	46	2	0	1	2	3	3	1	1	0	0	0	1	1
452	118369	33882267	1	0	49	0	3	1	0	34	0	0	1	2	3	7	1	1	0	0	0	1	1
453	118570	33885296	1	0	51	0	3	1	1	43	0	0	2	2	3	6	1	1	0	0	0	1	1
454	118577	33885389	1	0	48	0	3	1	999	65	0	0	1	2	3	4	1	1	0	0	0	1	1
455	118779	33888647	1	0	47	0	3	1	0	58	0	0	2	2	3	9	1	1	0	0	0	1	1
456	119120	33893830	1	0	44	0	3	1	0	45	0	0	2	3	3	5	1	1	0	0	0	1	1
457	119474	33899666	0	0	35	0	3	1	0	45	2	0	1	2	3	1	1	1	0	0	0	1	1
458	120159	33909470	1	1	35	0	3	1	0	48	0	0	2	2	3	13	1	1	0	0	0	1	1
459	124432	39391584	1	0	69	0	3	1	2	63	0	0	1	3	3	2	1	1	0	0	0	1	1
460	126230	39418832	1	0	80	0	3	1	0	52	0	0	1	1	3	2	1	1	0	0	0	1	1
461	127570	39441603	1	0	78	0	3	1	2	43	2	0	1	3	3	4	1	1	0	0	0	1	1
462	127713	39443825	1	0	75	0	3	1	999	40	2	0	1	2	3	2	1	1	0	0	0	1	1
463	132810	39915655	1	0	58	0	3	1	1	33	2	0	2	3	3	6	1	1	0	0	0	1	1
464	133171	39922109	1	0	58	0	3	1	0	47	0	0	1	1	3	4	1	1	0	0	0	1	1
465	133798	39933395	1	0	69	0	3	1	1	52	0	0	1	2	3	6	1	1	0	0	0	1	1
466	133900	39934673	1	0	56	0	3	1	0	76	0	0	1	2	3	5	1	1	0	0	0	1	1
467	135721	39961866	1	0	59	0	3	1	0	45	0	0	1	2	3	1	1	1	0	0	0	1	1
468	136100	39967334	1	0	51	0	3	1	1	60	2	0	2	3	3	21	1	1	0	0	0	1	1
469	136890	39978776	1	0	49	0	3	1	0	45	0	0	2	2	3	1	1	1	0	0	0	1	1
470	138584	40006275	1	0	42	0	3	1	999	64	1	0	1	1	3	4	1	1	0	0	0	1	1
471	138890	40011035	1	0	41	0	3	1	0	54	0	0	2	2	3	1	1	1	0	0	0	1	1
472	141267	40424519	1	0	37	0	3	1	0	50	0	0	1	3	3	12	1	1	0	0	0	1	1
473	142070	40437526	1	0	36	0	3	1	0	43	0	0	2	3	3	2	1	1	0	0	0	1	1
474	142563	40444866	1	1	31	0	3	1	0	39	0	0	2	2	3	1	1	1	0	0	0	1	1
475	142754	40448087	1	1	35	0	3	1	1	41	1	0	2	2	3	4	1	1	0	0	0	1	1
476	143416	40455517	1	0	39	0	3	1	1	57	0	0	2	2	3	4	1	1	0	0	0	1	1
477	143584	40458801	1	1	31	0	3	1	0	48	0	0	2	2	3	2	1	1	0	0	0	1	1
478	143986	40464593	1	1	32	0	3	1	0	42	0	0	2	2	3	4	1	1	0	0	0	1	1
479	144215	40467559	1	1	28	0	3	1	0	41	2	0	2	2	3	5	1	1	0	0	0	1	1
480	145273	40486272	0	1	27	0	3	1	0	41	0	0	2	3	3	13	1	1	0	0	0	1	1
481	147379	40521335	1	1	21	0	3	1	0	55	1	0	2	3	3	4	1	1	0	0	0	1	1
482	150447	40567461	1	1	15	0	3	1	0	64	0	0	2	2	3	10	1	1	0	0	0	1	1
483	151269	40956010	1	1	9	0	3	1	2	61	0	0	2	2	3	1	1	1	0	0	0	1	1
484	151626	40961993	1	1	14	0	3	1	0	61	0	0	2	1	3	1	1	1	0	0	0	1	1
485	157469	41529578	1	0	79	0	1	1	1	44	0	0	2	2	3	7	1	1	0	0	0	1	1
486	160639	52603883	1	0	78	0	3	1	1	57	0	0	2	1	3	4	1	1	0	0	0	1	1
487	162890	52641894	1	0	71	0	3	1	0	40	0	0	2	3	3	8	1	1	0	0	0	1	1
488	163750	52656348	1	0	44	0	3	1	0	54	0	0	2	2	3	6	1	1	0	0	0	1	1
489	164757	52674863	1	0	76	0	3	1	0	49	0	0	1	2	3	8	1	1	0	0	0	1	1
490	165025	52683087	1	0	77	0	3	1	0	42	0	0	1	2	3	2	1	1	0	0	0	1	1
491	170181	53166876	1	0	57	0	3	1	0	53	0	0	2	3	3	12	1	1	0	0	0	1	1
492	170366	53169908	0	0	69	0	3	1	0	52	0	0	1	2	3	4	1	1	0	0	0	1	1
493	173047	53221349	1	0	62	0	3	1	0	62	0	0	1	1	3	1	1	1	0	0	0	1	1
494	175171	53254917	1	0	27	0	3	1	0	47	0	0	2	1	3	1	1	1	0	0	0	1	1
495	175740	53264531	1	0	58	0	3	1	0	49	2	0	2	2	3	1	1	1	0	0	0	1	1
496	176683	53275483	1	0	59	0	3	1	0	47	0	0	2	2	3	6	1	1	0	0	0	1	1
497	178486	53302519	1	0	57	0	3	1	0	52	0	0	2	3	3	11	1	1	0	0	0	1	1
498	179981	53710384	1	0	54	0	3	1	1	35	0	0	1	3	3	8	1	1	0	0	0	1	1
499	180557	53720113	1	0	53	0	3	1	2	51	0	0	2	2	3	4	1	1	0	0	0	1	1
500	181697	53739377	1	0	52	0	3	1	0	74	0	0	2	2	3	10	1	1	0	0	0	1	1
501	183127	53761171	1	0	52	0	3	1	0	62	0	0	1	2	3	7	1	1	0	0	0	1	1
502	184245	53779467	1	0	51	0	3	1	1	42	0	0	2	3	3	16	1	1	0	0	0	1	1
503	184958	53792044	1	0	50	0	3	1	0	48	0	0	1	2	3	30	1	1	0	0	0	1	1
504	184977	53792269	1	0	48	0	3	1	0	41	0	0	2	3	3	8	1	1	0	0	0	1	1
505	186789	53823503	0	0	51	0	3	1	1	42	0	0	2	1	3	3	1	1	0	0	0	1	1
506	188987	53859694	1	0	44	0	3	1	0	68	0	0	2	2	3	1	1	1	0	0	0	1	1
507	190131	54258746	1	0	47	0	3	1	0	48	0	0	2	2	3	1	1	1	0	0	0	1	1
508	190765	54269296	1	0	42	0	3	1	0	39	0	0	2	2	3	2	1	1	0	0	0	1	1
509	191606	54281029	1	0	42	0	3	0	999	30	0	0	2	3	3	9	1	1	0	0	0	1	1
510	192515	54295343	0	0	45	0	3	1	1	49	0	0	1	3	3	6	1	1	0	0	0	1	1
511	192604	54296513	1	0	48	0	3	1	1	42	0	0	1	999	3	6	1	1	0	0	0	1	1
512	194832	54333271	1	0	36	0	3	1	1	48	0	0	1	2	3	1	1	1	0	0	0	1	1
513	194843	54333388	1	0	42	0	3	1	0	37	0	0	2	2	3	4	1	1	0	0	0	1	1
514	195404	54342424	1	0	44	0	3	1	0	48	0	0	1	2	3	13	1	1	0	0	0	1	1
515	195603	54345721	1	1	35	0	3	1	0	42	0	0	2	2	3	10	1	1	0	0	0	1	1
516	196062	54353393	1	0	43	0	3	1	0	49	0	0	1	1	3	2	1	1	0	0	0	1	1
517	196485	54360430	1	0	38	0	3	1	0	71	0	0	2	2	3	4	1	1	0	0	0	1	1
518	196995	54367971	1	1	31	0	3	1	2	46	1	0	2	2	3	5	1	1	0	0	0	1	1
519	197811	54381917	1	1	34	0	3	1	2	43	0	0	2	2	3	11	1	1	0	0	0	1	1
520	198016	54385508	1	1	33	0	3	1	1	25	1	0	1	3	3	2	1	1	0	0	0	1	1
521	199443	54409981	1	0	38	0	3	1	0	38	0	0	2	3	3	6	1	1	0	0	0	1	1
522	199631	54413005	1	0	42	0	3	1	2	48	2	0	1	2	3	2	1	1	0	0	0	1	1
523	199983	54418060	1	1	30	0	3	1	2	62	0	0	2	3	3	8	1	1	0	0	0	1	1
524	200482	54805630	1	1	31	0	3	1	2	46	0	0	2	2	3	2	1	1	0	0	0	1	1
525	200853	54811109	1	0	40	0	3	1	0	57	0	0	2	2	3	13	1	1	0	0	0	1	1
526	201359	54818531	0	0	40	0	3	1	0	47	2	0	1	3	3	0	1	1	0	0	0	1	1
527	201934	54827569	1	1	33	0	3	1	2	53	1	0	2	2	3	3	1	1	0	0	0	1	1
528	202544	54837514	1	0	38	0	3	1	0	36	0	0	1	2	3	4	1	1	0	0	0	1	1
529	204499	54869104	1	1	27	0	3	1	2	70	0	0	1	2	3	5	1	1	0	0	0	1	1
530	205112	54878922	1	1	25	0	3	1	0	45	0	0	2	2	3	3	1	1	0	0	0	1	1
531	206744	54905778	1	1	20	0	3	1	2	51	0	0	1	2	3	4	1	1	0	0	0	1	1
532	208635	54936764	1	1	24	0	3	1	0	44	0	0	1	1	3	10	1	1	0	0	0	1	1
533	208795	54939372	1	1	26	0	3	1	0	60	2	0	1	2	3	4	1	1	0	0	0	1	1
534	209376	54949070	1	1	20	0	3	1	0	42	0	0	1	3	3	2	1	1	0	0	0	1	1
535	210126	54961731	1	1	20	0	3	1	2	45	0	0	1	2	3	2	1	1	0	0	0	1	1
536	211259	55358581	1	1	18	0	3	1	0	47	0	0	2	2	3	1	1	1	0	0	0	1	1
537	211400	55360853	1	1	25	0	3	1	0	28	0	0	2	2	3	3	1	1	0	0	0	1	1
538	211834	55367079	1	1	32	0	3	1	2	64	0	0	2	2	3	4	1	1	0	0	0	1	1
539	212156	55371638	1	1	18	0	3	1	1	50	0	0	1	3	3	4	1	1	0	0	0	1	1
540	212391	55375214	1	1	15	0	3	1	1	37	2	0	2	3	3	7	1	1	0	0	0	1	1
541	213561	55393155	1	1	18	0	3	1	0	50	0	0	1	2	3	6	1	1	0	0	0	1	1
542	214498	55407533	1	1	16	0	3	1	2	45	0	0	1	1	3	3	1	1	0	0	0	1	1
543	214727	55410761	1	1	12	0	3	1	0	55	0	0	1	2	3	17	1	1	0	0	0	1	1
544	214929	55413059	1	1	15	0	3	1	0	74	0	0	2	2	3	3	1	1	0	0	0	1	1
545	215232	55419212	1	1	18	0	3	1	0	52	0	0	2	1	3	6	1	1	0	0	0	1	1
546	215739	55426965	1	1	15	0	3	1	0	52	0	0	1	2	3	7	1	1	0	0	0	1	1
547	215917	55429066	1	1	17	0	3	1	0	57	0	0	2	1	3	4	1	1	0	0	0	1	1
548	216582	55440202	1	1	16	0	3	1	0	66	0	0	2	2	3	14	1	1	0	0	0	1	1
549	216923	55445276	1	1	12	0	3	1	1	49	0	0	1	2	3	12	1	1	0	0	0	1	1
550	216954	55445814	1	1	12	0	3	1	0	50	0	0	2	1	3	23	1	1	0	0	0	1	1
551	217184	55450155	0	1	14	0	3	1	0	46	0	0	1	2	3	10	1	1	0	0	0	1	1
552	217925	55462573	1	1	12	0	3	1	1	41	0	0	2	2	3	3	1	1	0	0	0	1	1
553	217992	55463672	1	1	11	0	3	1	0	47	0	0	1	3	3	4	1	1	0	0	0	1	1
554	218793	55478689	0	1	31	0	3	1	2	54	2	0	1	2	3	3	1	1	0	0	0	1	1
555	218799	55478835	1	1	14	0	3	1	0	52	0	0	2	1	3	2	1	1	0	0	0	1	1
556	234954	58892253	1	0	66	0	1	1	0	43	0	0	1	2	3	3	1	1	0	0	0	1	1
557	235235	58897600	1	0	68	0	1	1	2	56	0	0	2	2	3	1	1	1	0	0	0	1	1
558	235518	58903299	1	0	63	0	1	1	0	48	0	0	2	2	3	7	1	1	0	0	0	1	1
559	239845	59282076	1	0	43	0	1	1	1	52	0	0	1	3	3	2	1	1	0	0	0	1	1
560	240165	59288161	1	0	43	0	1	1	1	59	0	0	2	1	3	7	1	1	0	0	0	1	1
561	243092	59341731	1	0	37	0	1	1	0	42	0	0	1	3	3	9	1	1	0	0	0	1	1
562	244062	59361239	1	1	23	0	1	1	0	38	0	0	1	3	3	4	1	1	0	0	0	1	1
563	244147	59362713	1	1	21	0	1	1	0	47	0	0	2	2	3	2	1	1	0	0	0	1	1
564	245375	59673986	1	1	18	0	1	1	1	49	1	0	1	2	3	1	1	1	0	0	0	1	1
565	246248	59689500	1	1	15	0	1	1	0	48	0	0	1	2	3	4	1	1	0	0	0	1	1
566	246316	59690587	1	1	13	0	1	1	2	39	0	0	2	2	3	4	1	1	0	0	0	1	1
567	246688	59699231	1	1	12	0	1	1	0	47	1	0	1	2	3	2	1	1	0	0	0	1	1
568	253476	62683312	1	0	65	0	1	1	0	67	0	0	2	1	3	5	1	1	0	0	0	1	1
569	255183	62712859	1	0	52	0	1	1	0	34	0	0	1	3	3	1	1	1	0	0	0	1	1
570	255971	62729797	1	0	59	0	1	1	0	33	0	0	2	3	3	8	1	1	0	0	0	1	1
571	256387	62738584	1	0	52	0	1	1	0	46	1	0	2	2	3	3	1	1	0	0	0	1	1
572	256931	62749122	0	0	58	0	1	1	0	56	0	0	1	2	3	9	1	1	0	0	0	1	1
573	257099	62751300	1	0	50	0	1	1	1	26	0	0	1	1	3	6	1	1	0	0	0	1	1
574	258175	62769914	1	0	42	0	1	1	0	56	0	0	1	3	3	3	1	1	0	0	0	1	1
575	258439	62772790	1	0	44	0	1	1	0	52	0	0	1	2	3	9	1	1	0	0	0	1	1
576	258820	62779089	1	0	44	0	1	1	1	62	0	0	2	2	3	14	1	1	0	0	0	1	1
577	259515	62791961	1	0	38	0	1	1	2	62	0	0	2	2	3	4	1	1	0	0	0	1	1
578	260479	63275750	1	1	33	0	1	1	0	34	0	0	1	3	3	4	1	1	0	0	0	1	1
579	262196	63305731	1	1	24	0	1	1	1	44	0	0	2	2	3	8	1	1	0	0	0	1	1
580	262558	63313225	1	1	18	0	1	1	1	49	0	0	2	3	3	1	1	1	0	0	0	1	1
581	262720	63315277	1	1	22	0	1	1	0	69	0	0	1	1	3	4	1	1	0	0	0	1	1
582	262838	63317360	1	1	23	0	1	999	2	49	0	0	1	2	3	7	1	1	0	0	0	1	1
583	263389	63326938	1	1	19	0	1	1	2	46	0	0	2	999	3	8	1	1	0	0	0	1	1
584	263391	63326966	1	1	18	0	1	1	1	60	0	0	1	2	3	2	1	1	0	0	0	1	1
585	263602	63330552	1	1	20	0	1	1	0	39	0	0	1	2	3	6	1	1	0	0	0	1	1
586	263662	63331042	1	1	18	0	1	1	0	67	0	0	1	2	3	11	1	1	0	0	0	1	1
587	264312	63341235	1	1	12	0	1	1	0	50	0	0	2	3	3	4	1	1	0	0	0	1	1
588	268086	72159267	1	0	82	0	1	1	0	49	0	0	1	2	3	7	1	1	0	0	0	1	1
589	268540	72167114	1	0	80	0	1	1	2	63	0	0	2	3	3	11	1	1	0	0	0	1	1
590	268543	72167131	1	0	82	0	1	1	0	42	0	0	1	3	3	6	1	1	0	0	0	1	1
591	269185	72178803	0	0	78	0	1	1	0	66	0	0	2	3	3	3	1	1	0	0	0	1	1
592	269936	72192651	1	0	52	0	1	1	0	48	0	0	2	3	3	4	1	1	0	0	0	1	1
593	270038	72193763	1	0	83	0	1	1	0	52	0	0	2	2	3	1	1	1	0	0	0	1	1
594	270230	72196614	1	0	82	0	1	999	0	43	2	0	1	3	3	4	1	1	0	0	0	1	1
595	270955	72213003	1	0	72	0	1	1	1	40	1	0	2	3	3	4	1	1	0	0	0	1	1
596	271639	72225753	1	0	80	0	1	1	999	50	0	0	1	2	3	2	1	1	0	0	0	1	1
597	272618	72625353	1	0	68	0	1	1	0	32	0	0	1	3	3	5	1	1	0	0	0	1	1
598	273306	72638012	1	0	72	0	1	1	1	60	0	0	1	3	3	7	1	1	0	0	0	1	1
599	274136	72651401	1	0	71	0	1	1	2	40	0	0	1	3	3	4	1	1	0	0	0	1	1
600	275333	72674451	1	0	64	0	1	1	0	44	0	0	2	2	3	6	1	1	0	0	0	1	1
601	275456	72675633	1	0	66	0	1	1	1	62	0	0	2	3	3	0	1	1	0	0	0	1	1
602	275699	72681459	1	0	71	0	1	1	1	48	0	0	2	1	3	8	1	1	0	0	0	1	1
603	275947	72685625	1	0	72	0	1	1	0	44	0	0	1	2	3	18	1	1	0	0	0	1	1
604	276133	72688837	1	0	65	0	1	1	2	69	0	0	2	2	3	4	1	1	0	0	0	1	1
605	276162	72689385	1	0	67	0	1	1	1	51	0	0	1	3	3	10	1	1	0	0	0	1	1
606	276689	72698106	1	0	60	0	1	1	0	48	0	0	2	2	3	6	1	1	0	0	0	1	1
607	276928	72703288	1	0	67	0	1	1	2	36	0	0	1	2	3	3	1	1	0	0	0	1	1
608	276998	72704689	1	0	65	0	1	1	0	53	0	0	1	3	3	9	1	1	0	0	0	1	1
609	277960	72722968	1	0	57	0	1	1	0	61	0	0	2	2	3	23	1	1	0	0	0	1	1
610	278085	72725672	1	0	58	0	1	1	0	33	2	0	1	3	3	3	1	1	0	0	0	1	1
611	280635	72774642	1	0	32	0	1	1	0	50	0	0	2	999	3	0	1	1	0	0	0	1	1
612	280763	72776884	1	0	59	0	1	1	1	39	0	0	2	2	3	8	1	1	0	0	0	1	1
613	281104	72783065	1	0	53	0	1	1	0	51	0	0	1	3	3	8	1	1	0	0	0	1	1
614	281619	73172946	1	0	59	0	1	1	1	31	1	0	2	2	3	4	1	1	0	0	0	1	1
615	281680	73173786	1	0	56	0	1	1	1	34	999	0	2	3	3	7	1	1	0	0	0	1	1
616	281818	73175739	1	0	52	0	1	1	0	38	2	0	1	2	3	7	1	1	0	0	0	1	1
617	281951	73177784	1	0	47	0	1	1	999	47	0	0	2	3	3	2	1	1	0	0	0	1	1
618	282259	73181251	1	0	47	0	1	1	0	65	0	0	1	3	3	6	1	1	0	0	0	1	1
619	282403	73183099	1	0	46	0	1	1	0	44	0	0	1	3	3	5	1	1	0	0	0	1	1
620	283187	73198568	1	0	57	0	1	1	0	49	1	0	2	3	3	6	1	1	0	0	0	1	1
621	283241	73199384	0	0	46	0	1	1	0	46	0	0	1	2	3	12	1	1	0	0	0	1	1
622	283853	73207340	1	0	47	0	1	1	0	46	0	0	1	1	3	13	1	1	0	0	0	1	1
623	284049	73210832	1	0	23	0	1	1	0	54	0	0	1	3	3	2	1	1	0	0	0	1	1
624	284299	73214597	1	0	43	0	1	1	0	51	0	0	2	2	3	4	1	1	0	0	0	1	1
625	284530	73220144	1	0	41	0	1	0	1	50	0	0	2	2	3	7	1	1	0	0	0	1	1
626	284559	73220965	1	0	42	0	1	1	0	49	0	0	1	2	3	5	1	1	0	0	0	1	1
627	284932	73225968	1	0	40	0	1	999	999	41	1	0	2	2	3	6	1	1	0	0	0	1	1
628	285236	73232334	1	0	54	0	1	999	999	57	0	0	1	999	3	8	1	1	0	0	0	1	1
629	285521	73237417	1	0	40	0	1	1	0	55	0	0	2	2	3	15	1	1	0	0	0	1	1
630	285711	73240026	1	1	24	0	1	1	0	38	0	0	2	3	3	28	1	1	0	0	0	1	1
631	285959	73244048	1	0	30	0	1	1	0	53	0	0	1	999	3	3	1	1	0	0	0	1	1
632	286248	73248984	1	0	38	0	1	1	0	55	0	0	2	2	3	9	1	1	0	0	0	1	1
633	286348	73250879	0	0	44	0	1	1	999	38	0	0	2	2	3	11	1	1	0	0	0	1	1
634	286635	73256798	1	0	37	0	1	1	0	52	0	0	1	2	3	19	1	1	0	0	0	1	1
635	287056	73263563	1	0	40	0	1	1	0	42	0	0	2	3	3	0	1	1	0	0	0	1	1
636	287469	73270143	1	1	32	0	1	1	0	59	0	0	1	2	3	9	1	1	0	0	0	1	1
637	287595	73272841	1	0	45	0	1	1	0	41	0	0	1	2	3	5	1	1	0	0	0	1	1
638	287977	73280120	1	0	38	0	1	1	0	49	0	0	2	2	3	10	1	1	0	0	0	1	1
639	288300	73285004	1	1	32	0	1	1	1	59	0	0	2	3	3	11	1	1	0	0	0	1	1
640	288741	73293528	1	1	32	0	1	1	0	54	0	0	2	2	3	12	1	1	0	0	0	1	1
641	289053	73298303	1	1	33	0	1	1	0	43	0	0	1	999	3	13	1	1	0	0	0	1	1
642	289206	73301023	1	1	35	0	1	1	2	63	0	0	2	2	3	30	1	1	0	0	0	1	1
643	289733	73310532	1	1	34	0	1	1	0	62	1	0	1	3	3	6	1	1	0	0	0	1	1
644	289801	73311029	1	1	28	0	1	1	0	63	0	0	1	2	3	1	1	1	0	0	0	1	1
645	289937	73313385	1	1	33	0	1	1	0	40	0	0	2	2	3	10	1	1	0	0	0	1	1
646	290336	73321581	1	1	29	0	1	1	1	44	0	0	2	3	3	8	1	1	0	0	0	1	1
647	290545	73324737	1	0	36	0	1	999	1	38	0	0	2	2	3	9	1	1	0	0	0	1	1
648	290546	73324771	1	0	39	0	1	999	0	37	0	0	1	2	3	6	1	1	0	0	0	1	1
649	290663	73327109	1	1	27	0	1	1	0	50	1	0	2	2	3	2	1	1	0	0	0	1	1
650	290754	73328951	0	1	28	0	1	1	0	38	0	0	2	2	3	1	1	1	0	0	0	1	1
651	291398	73716182	1	1	26	0	1	1	0	53	0	0	1	2	3	21	1	1	0	0	0	1	1
652	292555	73733547	1	1	27	0	1	1	0	61	0	0	2	2	3	15	1	1	0	0	0	1	1
653	292927	73739536	1	1	21	0	1	1	0	46	2	0	2	3	3	1	1	1	0	0	0	1	1
654	293228	73744110	1	1	22	0	1	1	2	58	0	0	1	2	3	1	1	1	0	0	0	1	1
655	293322	73745139	1	1	23	0	1	1	2	36	0	0	2	3	3	7	1	1	0	0	0	1	1
656	293640	73751359	1	1	23	0	1	1	2	68	0	0	1	2	3	4	1	1	0	0	0	1	1
657	293788	73754584	1	1	24	0	1	0	999	43	0	0	2	2	3	5	1	1	0	0	0	1	1
658	293976	73757396	1	1	22	0	1	1	0	37	0	0	2	2	3	3	1	1	0	0	0	1	1
659	294315	73762539	1	1	18	0	1	1	1	51	0	0	1	2	3	2	1	1	0	0	0	1	1
660	295221	73777197	1	1	23	0	1	1	0	56	0	0	2	2	3	11	1	1	0	0	0	1	1
661	295540	73781451	1	1	18	0	1	1	0	56	0	0	1	2	3	8	1	1	0	0	0	1	1
662	295551	73781588	1	1	18	0	1	1	2	66	0	0	2	2	3	7	1	1	0	0	0	1	1
663	295565	73781749	1	1	19	0	1	1	0	41	0	0	1	3	3	3	1	1	0	0	0	1	1
664	295653	73782932	1	1	17	0	1	1	0	31	0	0	1	2	3	10	1	1	0	0	0	1	1
665	295919	73787584	1	1	23	0	1	1	0	49	0	0	2	2	3	12	1	1	0	0	0	1	1
666	296336	73795620	1	1	11	0	1	1	0	47	999	0	1	2	3	5	1	1	0	0	0	1	1
667	296355	73795768	1	1	14	0	1	1	2	63	0	0	2	2	3	4	1	1	0	0	0	1	1
668	296369	73795840	1	1	12	0	1	1	0	51	0	0	1	1	3	3	1	1	0	0	0	1	1
669	296975	73804868	1	1	20	0	1	1	0	63	0	0	2	2	3	3	1	1	0	0	0	1	1
670	296989	73805105	1	1	12	0	1	1	0	32	0	0	1	2	3	4	1	1	0	0	0	1	1
671	297415	73812913	1	1	21	0	1	1	0	58	0	0	2	2	3	9	1	1	0	0	0	1	1
672	297574	73815973	1	1	19	0	1	1	0	41	0	0	2	2	3	5	1	1	0	0	0	1	1
673	298196	73829008	1	1	14	0	1	1	0	67	0	0	1	2	3	4	1	1	0	0	0	1	1
674	298236	73829976	1	1	15	0	1	1	0	48	0	0	2	999	3	4	1	1	0	0	0	1	1
675	298837	73841680	1	1	18	0	1	1	0	40	0	0	1	2	3	5	1	1	0	0	0	1	1
676	299092	73845800	1	1	19	0	1	1	999	67	0	0	2	1	3	0	1	1	0	0	0	1	1
677	299097	73845977	1	1	18	0	1	1	999	55	1	0	2	2	3	9	1	1	0	0	0	1	1
678	300338	73865042	1	1	20	0	1	1	999	45	1	0	2	1	3	4	1	1	0	0	0	1	1
679	301247	73879647	1	1	18	0	1	999	999	52	0	0	1	3	3	5	1	1	0	0	0	1	1
680	305621	76526881	1	0	82	0	1	1	2	52	1	0	2	2	3	11	1	1	0	0	0	1	1
681	308858	76597188	1	0	64	0	1	1	2	59	1	0	1	3	3	5	1	1	0	0	0	1	1
682	310066	76619105	1	0	66	0	1	1	0	57	1	0	1	1	3	2	1	1	0	0	0	1	1
683	311010	76639428	1	0	40	0	1	1	2	55	1	0	1	3	3	4	1	1	0	0	0	1	1
684	312144	76659269	1	0	57	0	1	1	1	42	1	0	2	2	3	1	1	1	0	0	0	1	1
685	312923	77068612	1	0	53	0	1	1	0	47	0	0	2	2	3	6	1	1	0	0	0	1	1
686	312977	77069880	1	0	54	0	1	1	2	62	0	0	1	3	3	8	1	1	0	0	0	1	1
687	313492	77075785	1	0	53	0	1	1	0	50	0	0	1	2	3	4	1	1	0	0	0	1	1
688	313666	77078041	1	0	28	0	1	1	0	43	0	0	1	2	3	5	1	1	0	0	0	1	1
689	313709	77078383	1	0	57	0	1	1	0	54	1	0	2	3	3	13	1	1	0	0	0	1	1
690	313775	77078789	1	0	48	0	1	1	0	57	0	0	2	2	3	2	1	1	0	0	0	1	1
691	313930	77079804	1	0	51	0	1	1	0	54	0	0	1	2	3	5	1	1	0	0	0	1	1
692	314163	77081554	1	0	20	0	1	1	0	54	0	0	1	2	3	10	1	1	0	0	0	1	1
693	314478	77091962	1	0	47	0	1	1	0	42	0	0	2	1	3	4	1	1	0	0	0	1	1
694	314577	77096469	1	0	47	0	1	1	2	44	0	0	1	2	3	5	1	1	0	0	0	1	1
695	314763	77102754	1	0	39	0	1	1	999	50	0	0	2	999	3	1	1	1	0	0	0	1	1
696	314788	77103704	1	0	22	0	1	1	0	43	0	0	1	1	3	4	1	1	0	0	0	1	1
697	315023	77107937	1	0	44	0	1	1	0	60	0	0	2	3	3	6	1	1	0	0	0	1	1
698	315334	77112747	1	0	51	0	1	1	2	49	0	0	2	2	3	5	1	1	0	0	0	1	1
699	316384	77128792	1	0	16	0	1	1	1	27	1	0	1	999	3	999	1	1	0	0	0	1	1
700	316501	77130456	1	0	45	0	1	1	0	44	0	0	1	3	3	22	1	1	0	0	0	1	1
701	316802	77134332	1	0	37	0	1	1	0	39	0	0	1	2	3	1	1	1	0	0	0	1	1
702	317008	77137162	1	0	36	0	1	1	0	63	0	0	1	3	3	2	1	1	0	0	0	1	1
703	317524	77149709	1	1	35	0	1	1	0	56	0	0	2	2	3	6	1	1	0	0	0	1	1
704	317525	77149710	1	1	35	0	1	1	2	60	0	0	1	2	3	5	1	1	0	0	0	1	1
705	318112	77162150	1	1	35	0	1	1	0	58	0	0	1	2	3	8	1	1	0	0	0	1	1
706	318341	77166753	1	0	41	0	1	1	0	55	0	0	1	999	3	999	1	1	0	0	0	1	1
707	319157	77179685	1	1	32	0	1	1	1	54	1	0	2	3	3	6	1	1	0	0	0	1	1
708	319724	77186169	1	1	26	0	1	1	2	57	0	0	2	3	3	4	1	1	0	0	0	1	1
709	319814	77187158	1	1	31	0	1	1	0	48	0	0	1	2	3	2	1	1	0	0	0	1	1
710	320526	77201859	1	1	28	0	1	1	1	36	1	0	1	2	3	9	1	1	0	0	0	1	1
711	320559	77202297	1	1	26	0	1	1	0	47	0	0	1	1	3	6	1	1	0	0	0	1	1
712	320739	77205556	1	1	23	0	1	1	999	34	0	0	1	3	3	3	1	1	0	0	0	1	1
713	320854	77207029	1	1	26	0	1	1	0	54	0	0	2	2	3	0	1	1	0	0	0	1	1
714	321202	77212395	1	1	24	0	1	1	0	56	0	0	2	2	3	8	1	1	0	0	0	1	1
715	321659	77222979	1	1	25	0	1	1	0	52	0	0	1	999	3	4	1	1	0	0	0	1	1
716	321719	77223608	1	1	15	0	1	1	0	55	0	0	1	2	3	3	1	1	0	0	0	1	1
717	322003	77229506	1	1	24	0	1	1	2	56	1	0	2	2	3	2	1	1	0	0	0	1	1
718	322305	77235396	1	1	22	0	1	1	0	49	0	0	1	1	3	6	1	1	0	0	0	1	1
719	323057	77639281	1	1	18	0	1	1	0	50	0	0	1	1	3	4	1	1	0	0	0	1	1
720	324291	77659725	1	1	10	0	1	1	0	46	0	0	1	2	3	4	1	1	0	0	0	1	1
721	324504	77664258	1	1	17	0	1	1	2	52	0	0	1	999	3	6	1	1	0	0	0	1	1
722	327986	77724073	1	1	23	0	1	1	1	68	1	0	2	3	3	6	1	1	0	0	0	1	1
723	4061	4055350	1	0	61	0	3	1	0	58	0	0	2	3	3	6	1	0	1	0	0	1	1
724	12481	4584799	1	1	24	0	3	1	2	46	0	0	2	3	3	999	1	0	1	0	0	1	1
725	30713	9563600	1	1	21	0	1	1	0	68	0	0	1	2	3	999	1	0	1	0	0	1	1
726	39720	14601851	1	0	50	0	2	1	0	65	0	0	1	2	3	16	1	0	1	0	0	1	1
727	44633	15074469	1	1	23	0	2	1	2	58	0	0	1	2	3	7	1	0	1	0	0	1	1
728	95084	29014120	1	0	69	0	4	1	0	37	0	0	2	999	3	1	1	0	1	0	0	1	1
729	108235	31911626	1	0	39	0	1	1	0	61	1	0	1	3	3	0	1	0	1	0	0	1	1
730	109059	31925697	1	0	24	0	1	999	999	38	0	0	1	2	3	0	1	0	1	0	0	1	1
731	110908	31950798	1	1	20	0	1	1	0	55	0	0	2	2	3	4	1	0	1	0	0	1	1
732	126141	39417478	1	0	77	0	3	1	0	53	1	0	1	3	3	7	1	0	1	0	0	1	1
733	202638	54838962	0	1	29	0	3	1	0	74	0	0	1	2	3	0	1	0	1	0	0	1	1
734	206434	54899187	1	1	24	0	3	1	0	55	0	0	1	3	3	1	1	0	1	0	0	1	1
735	211106	55356785	1	1	25	0	3	1	0	32	0	0	1	3	3	1	1	0	1	0	0	1	1
736	239957	59284158	1	0	43	0	1	1	0	62	0	0	2	3	3	1	1	0	1	0	0	1	1
737	267997	72157550	1	0	78	0	1	1	2	49	2	0	1	3	3	10	1	0	1	0	0	1	1
738	271391	72219626	1	0	73	0	1	1	0	39	0	0	1	2	3	6	1	0	1	0	0	1	1
739	271969	72234425	1	0	77	0	1	1	0	40	1	0	2	3	3	1	1	0	1	0	0	1	1
740	283769	73206510	0	0	32	0	1	0	1	36	1	0	1	2	3	999	1	0	1	0	0	1	1
741	284822	73224316	1	0	40	0	1	1	2	57	0	0	1	2	3	9	1	0	1	0	0	1	1
742	288853	73295065	1	1	32	0	1	1	2	56	0	0	1	3	3	999	1	0	1	0	0	1	1
743	289743	73310622	1	0	36	0	1	999	0	51	0	0	2	3	3	5	1	0	1	0	0	1	1
744	294482	73764611	1	1	20	0	1	1	0	54	0	0	1	3	3	13	1	0	1	0	0	1	1
745	314469	77091828	1	0	23	0	1	1	0	59	0	0	2	2	3	4	1	0	1	0	0	1	1
746	317833	77157367	1	0	13	0	1	1	1	43	0	0	1	2	3	10	1	0	1	0	0	1	1
747	3740	4050294	1	0	62	0	3	1	2	47	0	0	1	3	3	2	1	0	0	0	0	1	1
748	3743	4050382	1	0	66	0	3	1	0	43	0	0	1	2	3	22	1	0	0	0	0	1	1
749	5753	4083541	1	0	45	0	3	1	1	40	0	0	1	2	3	8	1	0	0	0	0	1	1
750	7686	4116092	1	0	44	0	3	1	2	53	0	0	1	2	3	999	1	0	0	0	0	1	1
751	9813	4543469	1	0	36	0	3	1	999	50	0	0	1	3	3	999	1	0	0	0	0	1	1
752	12912	4591016	1	1	21	0	3	1	0	43	0	0	2	3	3	4	1	0	0	0	0	1	1
753	28522	9529405	1	1	25	0	1	1	0	51	0	0	1	3	3	1	1	0	0	0	0	1	1
754	29174	9539350	1	1	17	0	1	1	1	47	0	0	2	3	3	5	1	0	0	0	0	1	1
755	30049	9551676	1	1	16	0	1	1	0	58	0	0	1	2	3	3	1	0	0	0	0	1	1
756	30467	9558627	1	1	20	0	1	1	1	37	0	0	2	3	3	1	1	0	0	0	0	1	1
757	40582	14615696	1	0	41	0	2	1	0	58	0	0	1	2	3	3	1	0	0	0	0	1	1
758	46906	15111723	1	1	16	0	2	1	0	74	0	0	2	999	3	2	1	0	0	0	0	1	1
759	54182	16569010	1	1	15	0	3	1	0	60	0	0	2	2	3	4	1	0	0	0	0	1	1
760	59373	20178507	1	0	56	0	2	1	0	38	0	0	2	2	3	4	1	0	0	0	0	1	1
761	90108	27487502	1	1	15	0	3	1	1	55	0	0	2	2	3	18	1	0	0	0	0	1	1
762	95643	29361222	1	0	65	0	4	0	0	52	0	0	1	3	3	10	1	0	0	0	0	1	1
763	97975	29401414	1	0	40	0	4	1	0	39	0	0	1	3	3	1	1	0	0	0	0	1	1
764	98057	29402716	1	0	41	0	4	1	0	59	0	0	2	3	3	0	1	0	0	0	0	1	1
765	99382	29424261	1	1	35	0	4	1	0	46	0	0	1	2	3	6	1	0	0	0	0	1	1
766	100396	29441859	0	1	14	0	4	1	1	47	0	0	2	2	3	4	1	0	0	0	0	1	1
767	105487	31511171	1	0	58	0	1	1	0	55	0	0	1	3	3	8	1	0	0	0	0	1	1
768	105594	31512081	1	0	57	0	1	1	1	30	1	0	1	3	3	999	1	0	0	0	0	1	1
769	108542	31916255	1	0	38	0	1	1	2	46	1	0	1	2	3	4	1	0	0	0	0	1	1
770	109729	31934549	1	1	32	0	1	1	2	33	1	0	2	3	3	0	1	0	0	0	0	1	1
771	110791	31948625	1	1	19	0	1	1	0	29	1	0	1	2	3	8	1	0	0	0	0	1	1
772	112867	31981952	0	1	22	0	1	999	999	51	1	0	1	999	3	999	1	0	0	0	0	1	1
773	117392	33865524	1	0	58	0	3	1	0	72	0	0	1	2	3	6	1	0	0	0	0	1	1
774	118705	33887430	1	0	46	0	3	1	0	56	0	0	1	3	3	4	1	0	0	0	0	1	1
775	119056	33892733	1	0	44	0	3	1	0	38	2	0	2	999	3	4	1	0	0	0	0	1	1
776	121081	33923623	1	1	27	0	3	1	2	70	0	0	2	3	3	1	1	0	0	0	0	1	1
777	125807	39411835	1	0	82	0	3	1	0	56	0	0	1	2	3	2	1	0	0	0	0	1	1
778	132444	39909846	1	0	60	0	3	1	0	59	2	0	2	3	3	4	1	0	0	0	0	1	1
779	145893	40496207	1	1	26	0	3	1	1	33	0	0	1	3	3	999	1	0	0	0	0	1	1
780	149503	40553056	1	1	16	0	3	1	1	36	0	0	1	3	3	999	1	0	0	0	0	1	1
781	151570	40961192	0	1	13	0	3	1	0	61	0	0	1	2	3	4	1	0	0	0	0	1	1
782	153490	40990659	1	1	10	0	3	1	0	33	0	0	1	3	3	999	1	0	0	0	0	1	1
783	184519	53784119	1	0	45	0	3	1	999	54	0	0	1	2	3	9	1	0	0	0	0	1	1
784	184810	53789211	1	0	51	0	3	1	2	52	0	0	2	3	3	1	1	0	0	0	0	1	1
785	184815	53789234	1	0	50	0	3	1	2	23	0	0	2	2	3	2	1	0	0	0	0	1	1
786	189631	54250873	1	0	44	0	3	1	2	71	0	0	1	2	3	1	1	0	0	0	0	1	1
787	190452	54263801	1	0	45	0	3	1	1	22	0	0	2	3	3	5	1	0	0	0	0	1	1
788	193207	54306993	1	0	39	0	3	1	0	57	0	0	1	3	3	5	1	0	0	0	0	1	1
789	201734	54824617	1	1	29	0	3	1	0	39	0	0	1	3	3	11	1	0	0	0	0	1	1
790	235580	58904239	1	0	62	0	1	1	0	59	0	0	2	2	3	14	1	0	0	0	0	1	1
791	249243	59745547	0	1	12	0	1	1	999	55	0	0	1	3	3	7	1	0	0	0	0	1	1
792	252883	62671720	0	0	67	0	1	1	1	49	0	0	2	3	3	0	1	0	0	0	0	1	1
793	264304	63341149	1	1	18	0	1	1	2	52	0	0	1	1	3	11	1	0	0	0	0	1	1
794	269951	72192697	1	0	74	0	1	1	0	56	0	0	2	2	3	8	1	0	0	0	0	1	1
795	274901	72665643	1	0	64	0	1	1	0	47	0	0	1	3	3	5	1	0	0	0	0	1	1
796	275784	72683063	1	0	65	0	1	1	0	52	0	0	2	2	3	3	1	0	0	0	0	1	1
797	279292	72748740	1	0	54	0	1	1	1	54	1	0	1	3	3	1	1	0	0	0	0	1	1
798	283232	73199320	1	0	55	0	1	1	0	52	0	0	2	2	3	17	1	0	0	0	0	1	1
799	283415	73201354	1	0	43	0	1	1	0	62	0	0	1	2	3	3	1	0	0	0	0	1	1
800	286650	73256979	1	0	40	0	1	1	2	61	0	0	1	3	3	5	1	0	0	0	0	1	1
801	288862	73295153	1	1	33	0	1	1	2	36	0	0	1	2	3	999	1	0	0	0	0	1	1
802	289745	73310628	1	0	37	0	1	1	0	38	0	0	2	3	3	5	1	0	0	0	0	1	1
803	291067	73334422	1	1	31	0	1	1	999	65	0	0	2	2	3	11	1	0	0	0	0	1	1
804	293409	73746459	1	1	25	0	1	1	999	43	0	0	2	1	3	5	1	0	0	0	0	1	1
805	309261	76604331	1	0	67	0	1	1	0	64	0	0	2	3	3	4	1	0	0	0	0	1	1
806	309682	76611511	1	0	64	0	1	1	1	59	1	0	1	3	3	0	1	0	0	0	0	1	1
807	310809	76636881	1	0	60	0	1	1	0	64	0	0	2	2	3	18	1	0	0	0	0	1	1
808	313888	77079567	1	0	33	0	1	1	0	56	0	0	1	3	3	0	1	0	0	0	0	1	1
809	316418	77129237	1	0	44	0	1	1	0	49	1	0	2	3	3	0	1	0	0	0	0	1	1
810	317056	77138567	1	0	41	0	1	1	999	69	0	0	1	3	3	17	1	0	0	0	0	1	1
811	317877	77158556	1	0	38	0	1	1	0	61	0	0	1	3	3	999	1	0	0	0	0	1	1
812	319686	77185914	1	1	30	0	1	1	0	53	0	0	2	2	3	8	1	0	0	0	0	1	1
813	34668	14511592	1	0	82	0	2	1	1	28	1	0	2	3	3	1	0	1	1	0	0	1	1
814	41773	14635260	0	0	44	0	2	1	0	48	0	0	1	3	3	2	0	1	1	0	0	1	1
815	42600	14648763	1	1	33	0	2	1	2	52	1	0	2	3	3	4	0	1	1	0	0	1	1
816	149964	40560131	1	1	16	0	3	1	0	53	0	0	2	3	3	3	0	1	1	0	0	1	1
817	289093	73298786	1	0	26	0	1	1	1	52	0	0	1	3	3	999	0	1	1	0	0	1	1
818	38078	14574456	1	0	60	0	2	1	1	32	1	0	2	3	3	4	0	1	0	0	0	1	1
819	40409	14612281	1	0	50	0	2	1	0	60	0	0	2	3	3	13	0	1	0	0	0	1	1
820	109101	31926212	1	1	26	0	1	1	0	44	1	0	1	3	3	999	0	1	0	0	0	1	1
821	139140	40014381	1	0	40	0	3	1	0	61	0	0	2	3	3	16	0	1	0	0	0	1	1
822	273719	72643904	1	0	70	0	1	1	0	60	0	0	2	3	3	8	0	1	0	0	0	1	1
823	299081	73845468	1	1	13	0	1	1	999	56	1	0	2	3	3	15	0	1	0	0	0	1	1
824	2050	4020762	1	0	70	0	3	1	0	44	0	0	1	3	3	5	0	0	1	0	0	1	1
825	7390	4110947	1	0	45	0	3	1	0	56	0	0	2	3	3	14	0	0	1	0	0	1	1
826	8029	4121066	1	0	38	0	3	1	0	40	2	0	2	3	3	999	0	0	1	0	0	1	1
827	19841	8996522	1	0	63	0	1	1	0	42	0	0	1	3	3	999	0	0	1	0	0	1	1
828	21210	9022064	1	0	67	0	1	1	1	47	1	0	1	999	3	2	0	0	1	0	0	1	1
829	22551	9044165	1	0	55	0	1	1	2	59	0	0	1	3	3	999	0	0	1	0	0	1	1
830	38891	14588872	1	0	48	0	2	1	0	52	1	0	2	3	3	4	0	0	1	0	0	1	1
831	39593	14599600	1	0	46	0	2	1	1	37	1	0	2	3	3	25	0	0	1	0	0	1	1
832	41238	14627525	1	0	38	0	2	1	1	46	1	0	2	3	3	3	0	0	1	0	0	1	1
833	80498	26925937	1	0	40	0	3	1	2	38	0	0	1	3	3	27	0	0	1	0	0	1	1
834	83864	26984703	1	0	42	0	3	1	0	42	0	0	1	3	3	1	0	0	1	0	0	1	1
835	94609	29005306	1	0	78	0	4	1	2	57	0	0	1	3	3	9	0	0	1	0	0	1	1
836	96918	29382839	1	0	55	0	4	1	0	36	0	0	1	3	3	0	0	0	1	0	0	1	1
837	97908	29400157	1	0	43	0	4	1	2	39	0	0	2	3	3	4	0	0	1	0	0	1	1
838	98126	29403457	1	1	32	0	4	1	0	57	0	0	1	3	3	5	0	0	1	0	0	1	1
839	98278	29405474	1	0	44	0	4	1	0	35	0	0	2	3	3	6	0	0	1	0	0	1	1
840	98352	29406755	0	0	41	0	4	1	0	50	2	0	2	3	3	999	0	0	1	0	0	1	1
841	100018	29436415	1	1	19	0	4	1	0	45	0	0	2	2	3	999	0	0	1	0	0	1	1
842	100417	29442183	1	1	13	0	4	1	0	64	0	0	2	2	3	999	0	0	1	0	0	1	1
843	103933	31483044	1	0	70	0	1	1	0	53	1	0	1	3	3	0	0	0	1	0	0	1	1
844	104059	31486555	1	0	26	0	1	1	0	39	0	0	2	999	3	0	0	0	1	0	0	1	1
845	107519	31902034	1	0	49	0	1	1	1	44	1	0	2	3	3	1	0	0	1	0	0	1	1
846	108705	31919665	1	1	34	0	1	1	2	62	1	0	2	3	3	11	0	0	1	0	0	1	1
847	109560	31932549	1	1	34	0	1	1	0	63	1	1	1	3	3	0	0	0	1	0	0	1	1
848	109759	31934621	1	1	32	0	1	1	0	42	1	0	1	3	3	13	0	0	1	0	0	1	1
849	111761	31965170	1	1	20	0	1	1	0	48	0	0	2	3	3	7	0	0	1	0	0	1	1
850	115517	33518688	1	0	78	0	3	1	1	37	0	0	2	3	3	13	0	0	1	0	0	1	1
851	116962	33857964	1	0	64	0	3	1	0	52	0	0	2	2	3	3	0	0	1	0	0	1	1
852	117346	33864626	1	0	64	0	3	1	0	38	0	0	2	3	3	5	0	0	1	0	0	1	1
853	122039	33937255	1	1	18	0	3	1	0	35	0	0	2	3	3	0	0	0	1	0	0	1	1
854	128853	39462422	1	0	75	0	3	0	1	53	0	0	2	3	3	10	0	0	1	0	0	1	1
855	135882	39964551	1	0	51	0	3	1	0	46	0	0	1	3	3	7	0	0	1	0	0	1	1
856	139397	40018719	1	0	49	0	3	1	0	53	0	0	2	999	3	4	0	0	1	0	0	1	1
857	160638	52603866	1	0	77	0	3	1	0	45	2	0	1	2	3	12	0	0	1	0	0	1	1
858	162091	52629296	1	0	82	0	3	1	1	29	0	0	1	3	3	14	0	0	1	0	0	1	1
859	163957	52659258	1	0	73	0	3	1	0	56	0	0	2	2	3	1	0	0	1	0	0	1	1
860	166092	52703257	1	0	75	0	3	1	0	40	0	0	2	3	3	8	0	0	1	0	0	1	1
861	186880	53824818	0	0	46	0	3	1	0	38	0	0	2	3	3	0	0	0	1	0	0	1	1
862	195622	54345957	1	0	37	0	3	1	1	21	2	0	1	3	3	1	0	0	1	0	0	1	1
863	206919	54908246	1	1	25	0	3	1	0	33	0	0	2	3	3	0	0	0	1	0	0	1	1
864	217328	55452216	1	1	12	0	3	1	1	35	0	0	2	3	3	999	0	0	1	0	0	1	1
865	218739	55477757	1	1	13	0	3	1	0	55	0	0	2	3	3	0	0	0	1	0	0	1	1
866	233172	58852494	1	0	77	0	1	1	0	38	0	0	2	3	3	12	0	0	1	0	0	1	1
867	253954	62691861	0	0	61	0	1	1	0	42	1	0	1	999	3	999	0	0	1	0	0	1	1
868	262152	63305021	1	1	26	0	1	1	2	44	0	0	2	3	3	5	0	0	1	0	0	1	1
869	269684	72187120	0	0	79	0	1	1	0	45	0	0	1	999	3	1	0	0	1	0	0	1	1
870	271725	72229002	1	0	21	0	1	0	1	47	0	0	2	3	3	7	0	0	1	0	0	1	1
871	272431	72622513	1	0	83	0	1	1	2	62	0	0	2	3	3	999	0	0	1	0	0	1	1
872	275721	72682064	1	0	73	0	1	1	999	40	0	0	1	3	3	3	0	0	1	0	0	1	1
873	278249	72729214	1	0	57	0	1	1	0	53	0	0	2	3	3	4	0	0	1	0	0	1	1
874	287076	73263911	1	1	34	0	1	1	2	58	0	0	1	3	3	16	0	0	1	0	0	1	1
875	292025	73725401	1	1	25	0	1	1	1	30	1	0	2	2	3	0	0	0	1	0	0	1	1
876	293434	73747210	1	1	14	0	1	1	999	51	1	0	1	2	3	2	0	0	1	0	0	1	1
877	295077	73775440	1	1	34	0	1	1	0	42	1	0	1	3	3	0	0	0	1	0	0	1	1
878	297663	73818210	1	1	15	0	1	1	1	33	1	0	2	999	3	999	0	0	1	0	0	1	1
879	308860	76597235	1	0	64	0	1	1	0	62	0	0	1	3	3	6	0	0	1	0	0	1	1
880	309601	76610362	1	0	58	0	1	1	0	37	0	0	2	3	3	17	0	0	1	0	0	1	1
881	311928	76655439	0	0	66	0	1	1	1	45	1	0	1	3	3	26	0	0	1	0	0	1	1
882	313766	77078751	1	0	50	0	1	1	0	64	0	0	2	2	3	0	0	0	1	0	0	1	1
883	319610	77185116	1	1	29	0	1	1	1	34	0	0	1	2	3	2	0	0	1	0	0	1	1
884	324884	77670038	1	1	15	0	1	1	1	31	1	0	2	2	3	6	0	0	1	0	0	1	1
885	445	3991262	1	0	83	0	3	1	0	44	0	0	1	2	3	1	0	0	0	0	0	1	1
886	21149	9020458	1	0	60	0	1	1	0	32	0	0	1	3	3	4	0	0	0	0	0	1	1
887	21249	9023166	1	0	62	0	1	1	2	60	1	0	1	3	3	1	0	0	0	0	0	1	1
888	21529	9028318	1	0	60	0	1	1	0	38	0	0	2	3	3	0	0	0	0	0	0	1	1
889	21933	9035221	1	0	55	0	1	1	0	37	0	0	1	3	3	4	0	0	0	0	0	1	1
890	23688	9065545	1	0	41	0	1	1	0	47	0	0	1	3	3	2	0	0	0	0	0	1	1
891	28009	9519988	1	1	14	0	1	1	0	52	999	0	1	3	3	999	0	0	0	0	0	1	1
892	29152	9539139	1	1	15	0	1	1	0	43	0	0	1	3	3	0	0	0	0	0	0	1	1
893	29642	9547450	1	1	21	0	1	1	2	65	1	0	2	2	3	0	0	0	0	0	0	1	1
894	33749	14483217	1	0	81	0	2	1	0	47	1	0	2	3	3	1	0	0	0	0	0	1	1
895	36051	14534967	1	0	69	0	2	1	2	51	0	0	2	2	3	4	0	0	0	0	0	1	1
896	37269	14559544	1	0	70	0	2	1	0	62	0	0	1	999	3	6	0	0	0	0	0	1	1
897	40203	14609123	1	0	51	0	2	1	1	44	1	0	1	3	3	4	0	0	0	0	0	1	1
898	43703	15060302	1	1	33	0	2	1	0	43	0	0	2	3	3	3	0	0	0	0	0	1	1
899	45028	15081243	1	1	26	0	2	1	1	22	0	0	2	3	3	8	0	0	0	0	0	1	1
900	46901	15111603	1	1	14	0	2	1	2	64	0	0	2	3	3	0	0	0	0	0	0	1	1
901	56936	20125950	1	0	72	0	2	1	0	27	0	0	1	3	3	2	0	0	0	0	0	1	1
902	61727	20594325	1	0	39	0	2	1	2	45	0	0	1	3	3	1	0	0	0	0	0	1	1
903	68804	22471223	1	0	70	0	4	1	2	87	0	0	2	3	3	1	0	0	0	0	0	1	1
904	80896	26932341	1	0	56	0	3	1	0	54	0	0	1	3	3	999	0	0	0	0	0	1	1
905	90894	27500104	1	1	12	0	3	1	0	54	0	0	2	3	3	1	0	0	0	0	0	1	1
906	100429	29442368	1	1	15	0	4	1	0	39	0	0	1	999	3	2	0	0	0	0	0	1	1
907	106759	31887383	1	0	25	0	1	0	0	46	0	0	1	3	3	2	0	0	0	0	0	1	1
908	107889	31907783	1	0	43	0	1	1	999	42	0	0	2	3	3	0	0	0	0	0	0	1	1
909	108942	31923844	1	1	32	0	1	1	2	49	1	0	1	3	3	0	0	0	0	0	0	1	1
910	111037	31953695	1	1	20	0	1	1	0	61	1	0	2	2	3	3	0	0	0	0	0	1	1
911	111554	31961969	1	1	13	0	1	1	0	52	1	0	1	3	3	0	0	0	0	0	0	1	1
912	111839	31966164	1	1	19	0	1	1	1	45	1	0	2	3	3	999	0	0	0	0	0	1	1
913	116810	33855084	1	0	68	0	3	1	0	30	0	0	1	3	3	5	0	0	0	0	0	1	1
914	119202	33895211	1	0	42	0	3	1	0	43	0	0	2	3	3	1	0	0	0	0	0	1	1
915	119688	33902355	1	0	37	0	3	1	0	60	0	0	2	2	3	0	0	0	0	0	0	1	1
916	137684	39992152	1	0	34	0	3	1	0	39	0	0	1	2	3	0	0	0	0	0	0	1	1
917	148113	40532715	1	1	21	0	3	1	0	44	0	0	2	3	3	999	0	0	0	0	0	1	1
918	148308	40535904	1	1	22	0	3	1	0	54	0	0	1	2	3	12	0	0	0	0	0	1	1
919	150009	40560841	1	1	18	0	3	1	2	62	2	0	1	3	3	10	0	0	0	0	0	1	1
920	168489	52751494	1	0	77	0	3	1	0	60	0	0	2	3	3	11	0	0	0	0	0	1	1
921	168852	52760280	1	0	66	0	3	1	1	46	0	0	1	3	3	1	0	0	0	0	0	1	1
922	170511	53172095	1	0	71	0	3	1	0	50	2	0	1	2	3	5	0	0	0	0	0	1	1
923	171374	53187460	1	0	65	0	3	1	1	41	0	0	1	3	3	0	0	0	0	0	0	1	1
924	200213	54801704	1	1	30	0	3	1	0	64	0	0	1	3	3	1	0	0	0	0	0	1	1
925	211372	55360428	1	1	27	0	3	1	0	62	1	0	1	3	3	1	0	0	0	0	0	1	1
926	214484	55407291	1	1	17	0	3	1	0	51	0	0	1	3	3	2	0	0	0	0	0	1	1
927	215658	55425809	1	1	11	0	3	1	0	53	0	0	1	2	3	3	0	0	0	0	0	1	1
928	217627	55457693	1	1	14	0	3	1	0	31	0	0	1	3	3	7	0	0	0	0	0	1	1
929	218318	55469127	1	1	15	0	3	1	0	66	0	0	2	3	3	999	0	0	0	0	0	1	1
930	235421	58900600	1	0	64	0	1	1	1	49	1	0	2	3	3	0	0	0	0	0	0	1	1
931	240472	59293418	0	0	42	0	1	1	2	52	0	0	1	3	3	4	0	0	0	0	0	1	1
932	245978	59684793	1	1	15	0	1	1	0	28	0	0	2	3	3	2	0	0	0	0	0	1	1
933	253768	62689607	1	0	62	0	1	1	2	61	0	0	2	3	3	4	0	0	0	0	0	1	1
934	254513	62701101	1	0	65	0	1	1	999	55	1	0	1	3	3	5	0	0	0	0	0	1	1
935	254998	62709711	1	0	50	0	1	1	2	44	1	0	2	999	3	999	0	0	0	0	0	1	1
936	256039	62731525	1	0	58	0	1	1	2	62	0	0	1	3	3	4	0	0	0	0	0	1	1
937	257575	62759801	1	0	43	0	1	1	0	40	1	0	1	3	3	5	0	0	0	0	0	1	1
938	260237	63271341	1	1	32	0	1	1	1	52	1	0	1	3	3	3	0	0	0	0	0	1	1
939	267974	72156667	1	0	80	0	1	1	2	51	0	0	1	3	3	4	0	0	0	0	0	1	1
940	269533	72184209	1	0	81	0	1	1	2	68	0	0	1	2	3	6	0	0	0	0	0	1	1
941	275945	72685622	1	0	75	0	1	1	1	42	1	0	2	3	3	3	0	0	0	0	0	1	1
942	276761	72699791	1	0	63	0	1	1	0	40	0	0	1	3	3	8	0	0	0	0	0	1	1
943	277730	72717983	1	0	60	0	1	1	999	34	0	0	1	3	3	1	0	0	0	0	0	1	1
944	278778	72740701	1	0	56	0	1	1	0	50	0	0	2	3	3	0	0	0	0	0	0	1	1
945	281330	73167481	1	0	51	0	1	1	1	28	1	0	2	3	3	2	0	0	0	0	0	1	1
946	282669	73187260	1	0	46	0	1	1	999	39	0	0	2	3	3	8	0	0	0	0	0	1	1
947	286698	73257785	1	0	39	0	1	1	1	28	0	0	1	3	3	6	0	0	0	0	0	1	1
948	288232	73284222	1	1	33	0	1	1	0	37	0	0	2	3	3	0	0	0	0	0	0	1	1
949	288519	73288821	1	0	36	0	1	1	0	34	0	0	2	3	3	0	0	0	0	0	0	1	1
950	289062	73298404	1	1	8	0	1	0	0	44	0	0	1	3	3	1	0	0	0	0	0	1	1
951	289261	73302332	1	1	33	0	1	1	2	56	1	0	2	3	3	4	0	0	0	0	0	1	1
952	292567	73733727	1	1	26	0	1	1	1	42	1	0	2	3	3	0	0	0	0	0	0	1	1
953	295495	73780854	1	1	18	0	1	1	0	43	0	0	1	3	3	8	0	0	0	0	0	1	1
954	296347	73795721	1	1	25	0	1	1	0	29	0	0	1	2	3	9	0	0	0	0	0	1	1
955	297432	73813514	1	1	23	0	1	1	0	49	0	0	2	3	3	5	0	0	0	0	0	1	1
956	299222	73847837	1	1	18	0	1	1	1	42	1	0	1	3	3	1	0	0	0	0	0	1	1
957	307448	76566670	1	0	75	0	1	1	0	45	1	0	1	3	3	6	0	0	0	0	0	1	1
958	310247	76622313	1	0	41	0	1	1	0	43	1	0	1	3	3	6	0	0	0	0	0	1	1
959	317109	77139369	1	0	42	0	1	1	1	52	1	0	1	3	3	7	0	0	0	0	0	1	1
960	323015	77638949	1	1	17	0	1	1	1	43	1	0	2	2	3	9	0	0	0	0	0	1	1
961	51461	16530698	0	0	49	0	3	1	0	42	2	0	1	3	3	6	1	1	0	0	0	0	1
962	109569	31932702	1	1	26	0	1	1	0	69	0	0	1	3	3	8	1	1	0	0	0	0	1
963	171648	53192632	1	0	65	0	3	1	1	47	0	0	2	2	3	1	1	1	0	0	0	0	1
964	198861	54400903	1	1	33	0	3	1	0	51	2	0	1	3	3	4	1	1	0	0	0	0	1
965	220012	55503163	1	1	11	0	3	1	1	54	0	0	2	1	3	4	1	1	0	0	0	0	1
966	240054	59285808	1	0	42	0	1	1	0	35	0	0	1	3	3	4	1	1	0	0	0	0	1
967	244818	59663965	1	1	20	0	1	1	1	41	0	0	2	2	3	16	1	1	0	0	0	0	1
968	147070	40515653	1	1	21	0	3	1	0	53	0	0	2	3	3	999	1	0	1	0	0	0	1
969	241747	59316291	1	1	32	0	1	1	1	53	0	0	1	1	3	5	1	0	1	0	0	0	1
970	235861	58908461	1	0	60	0	1	1	1	37	1	0	2	3	3	6	0	0	1	0	0	0	1
971	234992	58893084	1	0	68	0	1	1	0	62	0	0	1	3	3	4	0	0	0	0	0	0	1
972	95553	29355727	0	0	70	0	4	1	0	60	0	0	1	3	3	10	1	1	1	0	0	1	0
973	317890	77158715	1	0	36	0	1	1	2	51	0	0	2	3	3	5	1	1	1	0	0	1	0
974	5291	4075828	1	0	56	0	3	1	2	63	0	0	2	2	3	2	1	1	0	0	0	1	0
975	7695	4116252	1	0	43	0	3	1	0	63	0	0	1	1	3	1	1	1	0	0	0	1	0
976	14739	4619140	1	1	16	0	3	1	2	67	0	0	1	2	3	1	1	1	0	0	0	1	0
977	37351	14560951	1	0	60	0	2	1	0	47	0	0	1	3	3	6	1	1	0	0	0	1	0
978	38107	14575367	1	0	54	0	2	1	0	49	2	0	2	2	3	2	1	1	0	0	0	1	0
979	39830	14603441	1	0	45	0	2	1	2	66	1	0	1	2	3	0	1	1	0	0	0	1	0
980	85356	27009450	1	1	35	0	3	1	1	50	0	0	1	2	3	1	1	1	0	0	0	1	0
981	90152	27488233	1	1	16	0	3	1	0	51	0	0	2	1	3	1	1	1	0	0	0	1	0
982	99273	29422744	1	1	28	0	4	1	0	51	0	0	2	2	3	15	1	1	0	0	0	1	0
983	108937	31923813	1	1	29	0	1	1	0	57	2	0	1	2	3	1	1	1	0	0	0	1	0
984	166068	52702492	1	0	71	0	3	1	0	76	0	0	2	1	3	15	1	1	0	0	0	1	0
985	175629	53262749	1	0	60	0	3	1	0	66	0	0	2	1	3	0	1	1	0	0	0	1	0
986	181287	53731507	0	0	32	0	3	1	0	49	2	0	1	2	3	1	1	1	0	0	0	1	0
987	189240	53863570	1	0	43	0	3	1	0	57	0	0	1	2	3	3	1	1	0	0	0	1	0
988	191670	54281969	1	0	40	0	3	1	999	37	0	0	2	2	3	1	1	1	0	0	0	1	0
989	195610	54345841	1	0	37	0	3	1	0	58	0	0	2	1	3	4	1	1	0	0	0	1	0
990	200866	54811214	1	1	31	0	3	1	0	41	0	0	1	2	3	2	1	1	0	0	0	1	0
991	208011	54924705	1	1	23	0	3	1	1	66	0	0	1	1	3	1	1	1	0	0	0	1	0
992	278220	72729117	1	0	56	0	1	1	1	52	0	0	1	2	3	10	1	1	0	0	0	1	0
993	322983	77638659	1	1	14	0	1	1	0	73	0	0	2	1	3	21	1	1	0	0	0	1	0
994	118646	33886458	1	0	50	0	3	1	0	58	0	0	2	2	3	10	1	0	1	0	0	1	0
995	10399	4552630	1	1	31	0	3	1	2	67	0	0	2	1	3	12	1	0	0	0	0	1	0
996	38492	14582425	1	0	55	0	2	1	0	51	0	0	2	2	3	2	1	0	0	0	0	1	0
997	24048	9072422	1	0	51	0	1	1	0	55	0	0	1	3	3	9	0	0	0	0	0	1	0
998	139534	40020908	1	0	29	0	3	1	2	66	0	0	2	2	3	3	1	1	0	0	0	0	0
999	214773	55411404	1	1	12	0	3	1	2	44	0	0	1	1	3	5	1	1	0	0	0	0	0
1000	233143	58852166	1	0	80	0	1	1	0	46	0	0	2	3	3	1	1	1	0	0	0	0	0
1001	46625	15107587	1	1	13	0	2	1	1	35	1	0	2	2	3	12	1	0	1	0	0	0	0
1002	1742	4014758	1	0	42	0	3	1	2	72	0	0	2	4	2	3	1	1	0	1	1	1	1
1003	6332	4093325	1	0	40	0	3	1	0	38	0	0	1	3	2	3	1	1	0	1	1	1	1
1004	33633	14075923	1	0	52	0	2	1	2	69	1	0	2	2	2	0	1	1	0	1	1	1	1
1005	33745	14483184	1	0	34	0	2	1	1	66	1	0	1	3	2	0	1	1	0	1	1	1	1
1006	96494	29375633	1	0	21	0	4	1	0	37	0	0	2	2	2	1	1	1	0	1	1	1	1
1007	97776	29398445	1	0	42	0	4	1	0	30	0	0	1	3	2	4	1	1	0	1	1	1	1
1008	104700	31495239	1	0	19	0	1	1	1	49	1	0	2	2	2	1	1	1	0	1	1	1	1
1009	124785	39395279	1	0	68	0	3	1	0	58	0	0	2	2	2	0	1	1	0	1	1	1	1
1010	183899	53773871	1	0	32	0	3	1	0	41	0	0	2	1	2	1	1	1	0	1	1	1	1
1011	191515	54279562	1	0	46	0	3	1	0	53	0	0	2	2	2	3	1	1	0	1	1	1	1
1012	193087	54305254	1	0	23	0	3	1	2	60	0	0	2	2	2	10	1	1	0	1	1	1	1
1013	194871	54333863	1	0	33	0	3	1	1	48	0	0	1	999	2	1	1	1	0	1	1	1	1
1014	233569	58860417	1	0	56	0	1	1	1	48	1	0	1	3	2	2	1	1	0	1	1	1	1
1015	271140	72215942	1	0	16	0	1	1	0	59	0	0	1	3	2	3	1	1	0	1	1	1	1
1016	314046	77080406	1	0	47	0	1	1	0	50	0	0	1	3	2	1	1	1	0	1	1	1	1
1017	270939	72212928	1	0	39	0	1	1	0	35	0	0	2	2	2	0	1	0	1	1	1	1	1
1018	21363	9025616	1	0	26	0	1	1	1	26	0	0	1	1	2	0	1	0	0	1	1	1	1
1019	35408	14524799	1	0	34	0	2	1	0	26	1	0	2	3	2	0	1	0	0	1	1	1	1
1020	36093	14537066	1	0	21	0	2	0	0	49	0	0	1	3	2	999	1	0	0	1	1	1	1
1021	73882	22554641	1	1	9	0	4	1	0	30	0	0	2	3	2	0	1	0	0	1	1	1	1
1022	102039	31449235	1	0	18	0	1	1	0	54	0	0	2	3	2	3	1	0	0	1	1	1	1
1023	106037	31516658	1	0	31	0	1	1	0	38	1	0	1	3	2	3	1	0	0	1	1	1	1
1024	157681	41533698	1	0	36	0	1	0	0	35	0	0	1	3	2	999	1	0	0	1	1	1	1
1025	197737	54380090	1	0	36	0	3	1	0	43	0	0	1	3	2	1	1	0	0	1	1	1	1
1026	278078	72725422	1	0	44	0	1	1	0	53	0	0	2	2	2	3	1	0	0	1	1	1	1
1027	312148	76659335	1	0	26	0	1	1	0	43	1	0	2	3	2	1	1	0	0	1	1	1	1
1028	174487	53244908	1	0	31	0	3	1	1	45	0	0	2	3	2	0	0	1	0	1	1	1	1
1029	310446	76630193	1	0	32	0	1	1	0	57	0	0	2	3	2	0	0	1	0	1	1	1	1
1030	256166	62733065	1	0	31	0	1	1	1	64	0	0	2	3	2	1	0	0	1	1	1	1	1
1031	4911	4069574	0	0	41	0	3	1	1	56	1	0	2	3	2	0	0	0	0	1	1	1	1
1032	22116	9036925	1	0	48	0	1	1	1	49	1	0	2	999	2	3	0	0	0	1	1	1	1
1033	25377	9477004	1	0	13	0	1	1	0	27	0	0	1	2	2	0	0	0	0	1	1	1	1
1034	26589	9497097	1	1	18	0	1	1	2	43	0	0	1	3	2	2	0	0	0	1	1	1	1
1035	57006	20127587	1	0	24	0	2	1	0	37	0	0	2	3	2	1	0	0	0	1	1	1	1
1036	86650	27031115	1	1	16	0	3	1	0	35	0	0	1	3	2	0	0	0	0	1	1	1	1
1037	104386	31490455	1	0	18	0	1	1	999	59	1	0	2	3	2	1	0	0	0	1	1	1	1
1038	104717	31495432	1	0	13	0	1	1	0	63	1	0	1	3	2	0	0	0	0	1	1	1	1
1039	106394	31884291	1	0	17	0	1	1	1	55	1	0	2	3	2	0	0	0	0	1	1	1	1
1040	114885	32414632	1	0	25	0	0	1	1	45	2	0	2	3	2	2	0	0	0	1	1	1	1
1041	116368	33533412	1	0	57	0	3	1	0	41	0	0	2	2	2	2	0	0	0	1	1	1	1
1042	116431	33533981	1	0	23	0	3	1	0	48	0	0	1	3	2	2	0	0	0	1	1	1	1
1043	125665	39409215	1	0	27	0	3	1	0	30	0	0	2	3	2	3	0	0	0	1	1	1	1
1044	184828	53789788	1	0	24	0	3	1	0	38	0	0	1	3	2	0	0	0	0	1	1	1	1
1045	241911	59319504	0	1	21	0	1	1	0	60	0	0	2	3	2	0	0	0	0	1	1	1	1
1046	253388	62681226	1	0	26	0	1	1	0	33	1	0	1	2	2	999	0	0	0	1	1	1	1
1047	254367	62698749	1	0	53	0	1	1	0	41	1	0	1	3	2	1	0	0	0	1	1	1	1
1048	254786	62705414	1	0	18	0	1	1	0	34	0	0	1	3	2	1	0	0	0	1	1	1	1
1049	279667	72756259	1	0	47	0	1	1	2	44	0	0	1	3	2	1	0	0	0	1	1	1	1
1050	281979	73177908	1	0	17	0	1	1	0	48	0	0	1	2	2	1	0	0	0	1	1	1	1
1051	294020	73757971	1	1	17	0	1	1	0	58	2	0	1	3	2	2	0	0	0	1	1	1	1
1052	322086	77230681	1	1	15	0	1	1	999	53	0	0	2	3	2	999	0	0	0	1	1	1	1
1053	282956	73195039	1	0	31	0	1	0	0	44	2	0	2	3	2	2	1	1	0	1	1	1	0
1054	279903	72759857	1	0	45	0	1	1	1	58	0	0	2	2	2	0	1	0	0	1	1	1	0
1055	177003	53278555	1	0	47	0	3	1	0	55	0	0	1	2	2	1	1	1	0	1	1	0	0
1056	269082	72177124	1	0	48	0	1	1	0	44	0	0	1	3	2	2	1	1	0	1	1	0	0
1057	83570	26979328	1	0	25	0	3	1	0	55	0	0	2	3	2	1	1	0	1	1	1	0	0
1058	313056	77070540	1	0	30	0	1	1	0	49	0	0	1	3	2	2	0	0	0	0	1	1	1
1059	317754	77154607	1	1	13	0	1	1	0	51	0	0	2	999	2	2	0	0	0	0	1	1	1
1060	57500	20143799	1	0	62	0	2	1	2	61	0	0	2	1	2	2	1	1	0	0	1	1	0
1061	311135	76640989	1	0	51	0	1	1	0	67	0	0	1	1	2	0	1	1	0	0	1	1	0
1062	2762	4032555	1	0	66	0	3	1	0	41	2	0	1	2	2	1	1	1	1	0	0	1	1
1063	3423	4045100	1	0	66	0	3	1	0	48	2	0	1	2	2	0	1	1	1	0	0	1	1
1064	6333	4093337	1	0	52	0	3	1	2	57	0	0	1	3	2	2	1	1	1	0	0	1	1
1065	9051	4137658	0	0	39	0	3	1	0	40	0	0	2	3	2	3	1	1	1	0	0	1	1
1066	17889	8962128	1	0	75	0	1	1	0	68	0	0	1	1	2	2	1	1	1	0	0	1	1
1067	21357	9025545	0	0	60	0	1	1	2	56	0	0	2	1	2	2	1	1	1	0	0	1	1
1068	22396	9042387	1	0	58	0	1	1	1	59	2	0	2	3	2	1	1	1	1	0	0	1	1
1069	27455	9510781	1	1	34	0	1	1	0	68	0	0	2	3	2	2	1	1	1	0	0	1	1
1070	28088	9521961	1	1	27	0	1	1	0	41	0	0	2	3	2	1	1	1	1	0	0	1	1
1071	28121	9522625	1	1	34	0	1	999	999	50	0	0	1	2	2	0	1	1	1	0	0	1	1
1072	28853	9534691	1	1	20	0	1	1	0	38	0	0	2	3	2	0	1	1	1	0	0	1	1
1073	34343	14504648	1	0	82	0	2	1	999	63	0	0	2	3	2	3	1	1	1	0	0	1	1
1074	34401	14505981	1	0	77	0	2	1	2	48	0	0	2	3	2	999	1	1	1	0	0	1	1
1075	34553	14508773	1	0	76	0	2	1	999	49	0	0	1	3	2	2	1	1	1	0	0	1	1
1076	35148	14520546	1	0	70	0	2	1	0	31	0	0	2	2	2	2	1	1	1	0	0	1	1
1077	38344	14579928	1	0	50	0	2	1	0	34	0	0	1	2	2	1	1	1	1	0	0	1	1
1078	38797	14587719	1	0	53	0	2	1	1	34	1	0	2	2	2	1	1	1	1	0	0	1	1
1079	38848	14588368	1	0	59	0	2	1	0	36	0	0	1	3	2	1	1	1	1	0	0	1	1
1080	39075	14591840	1	0	37	0	2	1	0	47	0	0	1	2	2	0	1	1	1	0	0	1	1
1081	44364	15070523	1	1	31	0	2	1	2	44	0	0	2	3	2	3	1	1	1	0	0	1	1
1082	45622	15091163	1	1	28	0	2	1	0	55	0	0	2	3	2	1	1	1	1	0	0	1	1
1083	46212	15100849	1	1	15	0	2	0	2	50	0	0	2	2	2	0	1	1	1	0	0	1	1
1084	46254	15101600	1	1	15	0	2	1	0	58	1	0	2	2	2	1	1	1	1	0	0	1	1
1085	51949	16537997	1	0	55	0	3	1	0	39	2	0	1	2	2	1	1	1	1	0	0	1	1
1086	53049	16553035	1	1	28	0	3	1	0	31	2	0	2	3	2	1	1	1	1	0	0	1	1
1087	59901	20190362	0	0	59	0	2	1	2	68	0	0	1	3	2	2	1	1	1	0	0	1	1
1088	63947	20634232	1	1	27	0	2	1	0	44	0	0	1	3	2	999	1	1	1	0	0	1	1
1089	65634	20663833	1	1	22	0	2	1	2	62	0	0	2	3	2	1	1	1	1	0	0	1	1
1090	69423	22480200	1	0	66	0	4	1	0	61	0	0	2	3	2	2	1	1	1	0	0	1	1
1091	72639	22534517	1	1	23	0	4	1	0	41	0	0	2	3	2	2	1	1	1	0	0	1	1
1092	78253	26886386	1	0	68	0	3	1	0	47	0	0	1	3	2	3	1	1	1	0	0	1	1
1093	95905	29366126	1	0	64	0	4	1	1	40	0	0	1	3	2	1	1	1	1	0	0	1	1
1094	97711	29397336	1	0	7	0	4	1	0	50	2	0	2	3	2	1	1	1	1	0	0	1	1
1095	98440	29408342	1	1	35	0	4	1	0	49	0	0	1	3	2	1	1	1	1	0	0	1	1
1096	98761	29415202	0	1	29	0	4	1	1	43	0	0	1	3	2	3	1	1	1	0	0	1	1
1097	99818	29432516	1	1	22	0	4	1	0	45	0	0	2	2	2	0	1	1	1	0	0	1	1
1098	102216	31452504	1	0	70	0	1	1	0	28	1	0	1	2	2	1	1	1	1	0	0	1	1
1099	104539	31492986	1	0	65	0	1	1	0	50	0	0	1	3	2	3	1	1	1	0	0	1	1
1100	104926	31499157	1	0	61	0	1	1	0	37	1	0	2	999	2	1	1	1	1	0	0	1	1
1101	104972	31499352	1	0	13	0	1	1	0	46	0	0	1	3	2	1	1	1	1	0	0	1	1
1102	106120	31880093	1	0	51	0	1	1	2	47	1	0	2	2	2	2	1	1	1	0	0	1	1
1103	107435	31900939	1	0	44	0	1	1	2	61	0	0	1	3	2	999	1	1	1	0	0	1	1
1104	107943	31908167	1	0	45	0	1	1	0	46	0	0	2	2	2	999	1	1	1	0	0	1	1
1105	108016	31908823	1	0	34	0	1	1	0	50	0	0	1	2	2	2	1	1	1	0	0	1	1
1106	108482	31914844	1	0	15	0	1	1	0	44	2	0	1	3	2	1	1	1	1	0	0	1	1
1107	108853	31922906	1	1	33	0	1	1	1	39	0	0	1	3	2	0	1	1	1	0	0	1	1
1108	109016	31925044	1	1	33	0	1	1	1	27	1	0	2	3	2	2	1	1	1	0	0	1	1
1109	109041	31925321	1	0	23	0	1	1	0	51	2	0	1	3	2	1	1	1	1	0	0	1	1
1110	111346	31959616	1	1	22	0	1	1	2	46	1	0	1	3	2	2	1	1	1	0	0	1	1
1111	111871	31966559	1	1	15	0	1	1	0	37	1	0	1	3	2	1	1	1	1	0	0	1	1
1112	113973	31998894	1	1	16	0	1	1	0	39	0	0	2	999	2	999	1	1	1	0	0	1	1
1113	116644	33851603	1	0	66	0	3	1	0	41	0	0	1	2	2	2	1	1	1	0	0	1	1
1114	117104	33860949	1	0	76	0	3	999	0	60	0	0	2	3	2	0	1	1	1	0	0	1	1
1115	117841	33873341	1	0	66	0	3	1	1	39	0	0	1	2	2	0	1	1	1	0	0	1	1
1116	119616	33901447	1	0	41	0	3	1	0	45	0	0	1	3	2	1	1	1	1	0	0	1	1
1117	120194	33909981	1	1	33	0	3	1	0	38	1	0	2	2	2	0	1	1	1	0	0	1	1
1118	122366	33942619	1	1	18	0	3	1	0	40	0	0	2	2	2	0	1	1	1	0	0	1	1
1119	126086	39416399	1	0	74	0	3	1	0	38	0	0	2	2	2	999	1	1	1	0	0	1	1
1120	129021	39465563	1	0	65	0	3	1	0	38	0	0	2	3	2	0	1	1	1	0	0	1	1
1121	130320	39871837	1	0	70	0	3	1	0	41	0	0	1	2	2	0	1	1	1	0	0	1	1
1122	132987	39918769	1	0	51	0	3	0	0	28	0	0	2	3	2	3	1	1	1	0	0	1	1
1123	135180	39953273	1	0	53	0	3	1	1	41	0	0	1	3	2	2	1	1	1	0	0	1	1
1124	139649	40022465	1	0	46	0	3	1	0	33	2	0	1	3	2	3	1	1	1	0	0	1	1
1125	143695	40460507	1	1	35	0	3	1	1	43	0	0	1	3	2	0	1	1	1	0	0	1	1
1126	146545	40507736	1	1	22	0	3	1	1	32	0	0	2	2	2	2	1	1	1	0	0	1	1
1127	150757	40572190	1	1	18	0	3	1	0	68	0	0	2	2	2	0	1	1	1	0	0	1	1
1128	163970	52659409	1	0	77	0	3	1	0	32	0	0	2	2	2	0	1	1	1	0	0	1	1
1129	169404	53155640	1	0	73	0	3	1	1	49	0	0	1	2	2	2	1	1	1	0	0	1	1
1130	174218	53240239	1	0	69	0	3	1	0	53	1	0	2	3	2	2	1	1	1	0	0	1	1
1131	177976	53293909	1	0	59	0	3	1	0	65	0	0	2	3	2	24	1	1	1	0	0	1	1
1132	182375	53749883	1	0	51	0	3	1	0	49	0	0	1	2	2	2	1	1	1	0	0	1	1
1133	189705	54251973	1	0	52	0	3	1	1	37	0	0	1	2	2	1	1	1	1	0	0	1	1
1134	191099	54274125	1	0	42	0	3	1	0	33	0	0	1	2	2	999	1	1	1	0	0	1	1
1135	199222	54406782	0	0	37	0	3	1	0	56	0	0	2	3	2	0	1	1	1	0	0	1	1
1136	204333	54866427	1	1	28	0	3	1	0	40	0	0	2	2	2	1	1	1	1	0	0	1	1
1137	204546	54869731	1	1	28	0	3	1	0	67	0	0	2	2	2	3	1	1	1	0	0	1	1
1138	209735	54954924	1	1	26	0	3	1	0	63	0	0	1	2	2	1	1	1	1	0	0	1	1
1139	210096	54961246	1	1	22	0	3	1	2	57	0	0	2	2	2	1	1	1	1	0	0	1	1
1140	245971	59684514	1	1	27	0	1	1	0	61	0	0	2	2	2	3	1	1	1	0	0	1	1
1141	254031	62692270	1	0	54	0	1	1	0	35	0	0	1	999	2	2	1	1	1	0	0	1	1
1142	258398	62772203	1	0	45	0	1	1	0	37	0	0	2	3	2	0	1	1	1	0	0	1	1
1143	261466	63292165	1	1	26	0	1	1	1	40	0	0	1	2	2	1	1	1	1	0	0	1	1
1144	262832	63316931	1	1	18	0	1	1	0	34	0	0	2	3	2	999	1	1	1	0	0	1	1
1145	263766	63333444	1	1	16	0	1	1	0	55	1	0	2	3	2	0	1	1	1	0	0	1	1
1146	269516	72183963	1	0	77	0	1	1	0	46	0	0	1	999	2	2	1	1	1	0	0	1	1
1147	270379	72199130	1	0	83	0	1	1	0	54	0	0	1	3	2	1	1	1	1	0	0	1	1
1148	274705	72663183	1	0	77	0	1	1	2	55	0	0	1	2	2	2	1	1	1	0	0	1	1
1149	277779	72720043	1	0	67	0	1	1	999	68	0	0	2	2	2	1	1	1	1	0	0	1	1
1150	280320	72767372	1	0	50	0	1	1	0	69	0	0	2	2	2	2	1	1	1	0	0	1	1
1151	282226	73180894	1	0	47	0	1	1	0	47	1	0	2	3	2	0	1	1	1	0	0	1	1
1152	282282	73181579	1	0	46	0	1	1	0	48	0	0	1	3	2	2	1	1	1	0	0	1	1
1153	282649	73186893	1	0	45	0	1	1	2	53	0	0	1	3	2	2	1	1	1	0	0	1	1
1154	283316	73200270	1	0	29	0	1	1	0	38	0	0	2	2	2	1	1	1	1	0	0	1	1
1155	287955	73279736	1	1	35	0	1	1	2	40	0	0	2	2	2	999	1	1	1	0	0	1	1
1156	288050	73280873	1	1	28	0	1	1	0	57	1	0	2	3	2	1	1	1	1	0	0	1	1
1157	288997	73297792	1	1	32	0	1	0	1	46	1	0	1	3	2	2	1	1	1	0	0	1	1
1158	289102	73298966	1	1	30	0	1	1	0	53	0	0	1	3	2	2	1	1	1	0	0	1	1
1159	290221	73319344	1	1	25	0	1	1	0	43	1	0	1	2	2	2	1	1	1	0	0	1	1
1160	293091	73742252	1	1	27	0	1	1	2	60	1	0	2	2	2	3	1	1	1	0	0	1	1
1161	293638	73751330	1	1	22	0	1	1	0	36	0	0	2	3	2	1	1	1	1	0	0	1	1
1162	315326	77112592	1	0	40	0	1	0	2	53	0	0	1	2	2	2	1	1	1	0	0	1	1
1163	315826	77121893	1	0	20	0	1	1	2	65	0	0	1	3	2	2	1	1	1	0	0	1	1
1164	315910	77123292	1	0	46	0	1	1	0	49	0	0	1	3	2	3	1	1	1	0	0	1	1
1165	316261	77127072	1	0	14	0	1	1	0	48	0	0	2	3	2	999	1	1	1	0	0	1	1
1166	320870	77207158	1	1	22	0	1	1	0	30	0	0	1	3	2	0	1	1	1	0	0	1	1
1167	321937	77228554	1	1	15	0	1	1	1	53	1	0	2	2	2	1	1	1	1	0	0	1	1
1168	323174	77641714	1	1	31	0	1	1	0	35	0	0	2	3	2	2	1	1	1	0	0	1	1
1169	323295	77644140	1	1	12	0	1	1	999	22	0	0	2	3	2	1	1	1	1	0	0	1	1
1170	324218	77658559	1	1	13	0	1	1	0	39	0	0	1	3	2	1	1	1	1	0	0	1	1
1171	999	4001207	1	0	80	0	3	1	0	41	0	0	1	2	2	2	1	1	0	0	0	1	1
1172	1104	4003162	1	0	76	0	3	1	1	57	0	0	1	2	2	0	1	1	0	0	0	1	1
1173	1836	4016874	1	0	72	0	3	1	1	60	0	0	2	2	2	2	1	1	0	0	0	1	1
1174	2877	4034449	1	0	68	0	3	1	1	41	0	0	1	2	2	1	1	1	0	0	0	1	1
1175	4722	4066215	1	0	56	0	3	1	0	44	0	0	2	1	2	2	1	1	0	0	0	1	1
1176	5026	4070974	1	0	57	0	3	1	0	49	0	0	1	3	2	0	1	1	0	0	0	1	1
1177	5080	4072225	1	0	59	0	3	1	0	46	0	0	2	3	2	1	1	1	0	0	0	1	1
1178	5127	4073061	1	0	55	0	3	1	0	41	0	0	2	2	2	3	1	1	0	0	0	1	1
1179	5467	4078946	1	0	55	0	3	1	0	37	0	0	1	2	2	2	1	1	0	0	0	1	1
1180	6007	4088433	1	0	53	0	3	1	0	44	0	0	2	2	2	2	1	1	0	0	0	1	1
1181	6526	4096370	1	0	52	0	3	1	2	37	0	0	2	3	2	1	1	1	0	0	0	1	1
1182	7015	4104908	1	0	47	0	3	1	0	42	0	0	2	3	2	0	1	1	0	0	0	1	1
1183	7043	4105310	1	0	47	0	3	1	2	59	2	0	2	2	2	2	1	1	0	0	0	1	1
1184	8218	4124076	1	0	47	0	3	1	1	48	2	0	1	999	2	3	1	1	0	0	0	1	1
1185	8226	4124307	1	0	45	0	3	1	999	38	2	0	1	2	2	1	1	1	0	0	0	1	1
1186	9034	4137522	1	0	38	0	3	1	0	46	2	0	1	1	2	2	1	1	0	0	0	1	1
1187	9577	4540082	1	0	36	0	3	1	0	46	0	0	2	2	2	1	1	1	0	0	0	1	1
1188	10259	4550486	0	0	36	0	3	1	1	30	1	0	2	3	2	1	1	1	0	0	0	1	1
1189	10396	4552542	1	1	30	0	3	1	0	58	0	0	2	2	2	3	1	1	0	0	0	1	1
1190	10564	4555124	1	1	31	0	3	1	2	58	0	0	1	2	2	1	1	1	0	0	0	1	1
1191	11002	4561610	1	1	17	0	3	1	0	45	0	0	1	2	2	3	1	1	0	0	0	1	1
1192	13354	4596657	1	1	18	0	3	1	0	35	0	0	1	2	2	1	1	1	0	0	0	1	1
1193	14534	4615827	1	1	30	0	3	1	0	43	0	0	1	2	2	3	1	1	0	0	0	1	1
1194	18079	8964704	1	0	80	0	1	1	0	55	999	0	1	999	2	1	1	1	0	0	0	1	1
1195	19061	8979551	1	0	75	0	1	1	0	37	0	0	2	2	2	1	1	1	0	0	0	1	1
1196	19115	8980531	1	0	77	0	1	1	1	65	1	0	2	2	2	1	1	1	0	0	0	1	1
1197	19169	8981509	1	0	80	0	1	1	0	45	0	0	1	3	2	0	1	1	0	0	0	1	1
1198	19417	8987400	1	0	72	0	1	999	0	42	0	0	2	1	2	0	1	1	0	0	0	1	1
1199	19965	8998841	1	0	70	0	1	1	0	45	0	0	1	2	2	2	1	1	0	0	0	1	1
1200	20194	9002049	1	0	51	0	1	1	0	55	0	0	1	1	2	3	1	1	0	0	0	1	1
1201	20201	9002070	1	0	68	0	1	1	1	56	0	0	1	2	2	2	1	1	0	0	0	1	1
1202	21096	9019434	1	0	61	0	1	1	2	47	1	0	1	2	2	2	1	1	0	0	0	1	1
1203	21190	9021611	1	0	65	0	1	1	0	56	0	0	1	3	2	1	1	1	0	0	0	1	1
1204	21360	9025570	1	0	61	0	1	1	0	52	0	0	1	3	2	2	1	1	0	0	0	1	1
1205	21797	9032628	1	0	26	0	1	1	0	51	0	0	1	2	2	1	1	1	0	0	0	1	1
1206	23140	9054765	1	0	56	0	1	1	0	37	0	0	2	3	2	3	1	1	0	0	0	1	1
1207	23214	9056047	1	0	52	0	1	1	0	46	0	0	2	1	2	2	1	1	0	0	0	1	1
1208	23544	9063355	1	0	56	0	1	1	0	53	2	0	2	2	2	2	1	1	0	0	0	1	1
1209	23562	9063576	1	0	52	0	1	1	2	50	0	0	2	2	2	1	1	1	0	0	0	1	1
1210	23717	9066332	1	0	51	0	1	1	0	52	0	0	1	2	2	0	1	1	0	0	0	1	1
1211	23938	9070941	1	0	27	0	1	1	0	65	0	0	1	2	2	0	1	1	0	0	0	1	1
1212	24719	9466763	1	0	41	0	1	1	0	44	0	0	1	2	2	2	1	1	0	0	0	1	1
1213	25378	9477010	1	0	46	0	1	1	2	61	0	0	2	1	2	1	1	1	0	0	0	1	1
1214	25522	9479018	1	0	41	0	1	1	2	50	0	0	1	3	2	3	1	1	0	0	0	1	1
1215	25550	9479260	1	0	46	0	1	1	0	44	0	0	1	1	2	1	1	1	0	0	0	1	1
1216	25568	9479395	1	0	38	0	1	1	999	51	0	0	2	2	2	0	1	1	0	0	0	1	1
1217	25570	9479416	1	0	44	0	1	1	2	61	0	0	1	2	2	0	1	1	0	0	0	1	1
1218	25691	9481653	1	0	37	0	1	1	1	48	0	0	2	3	2	0	1	1	0	0	0	1	1
1219	26046	9488363	1	0	37	0	1	1	0	26	1	0	2	3	2	1	1	1	0	0	0	1	1
1220	26234	9491684	0	0	23	0	1	1	0	50	0	0	2	2	2	1	1	1	0	0	0	1	1
1221	26390	9494061	1	1	30	0	1	0	2	39	0	0	2	2	2	3	1	1	0	0	0	1	1
1222	26527	9496306	1	1	29	0	1	1	1	35	0	0	1	2	2	2	1	1	0	0	0	1	1
1223	26582	9497058	1	1	28	0	1	1	0	43	0	0	2	2	2	3	1	1	0	0	0	1	1
1224	26623	9497388	1	1	27	0	1	1	1	53	0	0	1	1	2	2	1	1	0	0	0	1	1
1225	26662	9498118	1	1	27	0	1	1	1	55	1	0	1	3	2	2	1	1	0	0	0	1	1
1226	26851	9501945	1	1	25	0	1	1	1	38	1	0	1	2	2	999	1	1	0	0	0	1	1
1227	26939	9503412	1	1	30	0	1	1	0	53	2	0	2	999	2	999	1	1	0	0	0	1	1
1228	27156	9506355	1	1	29	0	1	1	1	42	0	0	1	2	2	3	1	1	0	0	0	1	1
1229	27311	9508801	1	1	33	0	1	1	0	36	0	0	2	3	2	1	1	1	0	0	0	1	1
1230	27542	9512257	1	1	28	0	1	1	0	53	0	0	2	2	2	999	1	1	0	0	0	1	1
1231	27715	9515148	1	1	34	0	1	1	0	43	0	0	2	3	2	1	1	1	0	0	0	1	1
1232	27823	9517237	1	1	25	0	1	1	0	45	0	0	1	3	2	3	1	1	0	0	0	1	1
1233	27886	9518242	1	1	24	0	1	1	1	29	0	0	2	3	2	1	1	1	0	0	0	1	1
1234	27889	9518288	1	1	24	0	1	1	0	31	0	0	1	2	2	1	1	1	0	0	0	1	1
1235	28113	9522481	1	1	19	0	1	1	1	61	0	0	1	2	2	999	1	1	0	0	0	1	1
1236	28146	9523075	1	1	33	0	1	1	0	70	0	0	1	3	2	0	1	1	0	0	0	1	1
1237	28186	9523872	1	1	29	0	1	1	0	39	0	0	1	2	2	3	1	1	0	0	0	1	1
1238	28314	9525627	1	1	32	0	1	1	0	63	0	0	1	2	2	0	1	1	0	0	0	1	1
1239	28333	9525912	1	1	29	0	1	1	0	51	0	0	2	999	2	0	1	1	0	0	0	1	1
1240	28468	9528414	1	1	27	0	1	1	0	66	0	0	1	2	2	0	1	1	0	0	0	1	1
1241	30181	9553268	1	1	18	0	1	1	0	71	0	0	1	3	2	1	1	1	0	0	0	1	1
1242	30479	9558838	1	1	19	0	1	1	0	64	0	0	1	2	2	0	1	1	0	0	0	1	1
1243	30581	9560368	1	1	20	0	1	1	1	43	0	0	1	2	2	0	1	1	0	0	0	1	1
1244	30722	9563783	1	1	13	0	1	1	1	49	1	0	1	3	2	1	1	1	0	0	0	1	1
1245	30892	9566520	1	1	20	0	1	1	0	59	0	0	1	2	2	1	1	1	0	0	0	1	1
1246	34430	14506800	1	0	79	0	2	1	0	52	0	0	2	1	2	2	1	1	0	0	0	1	1
1247	34510	14508114	1	0	78	0	2	1	0	41	0	0	2	2	2	2	1	1	0	0	0	1	1
1248	35544	14526453	1	0	68	0	2	1	0	58	0	0	1	1	2	0	1	1	0	0	0	1	1
1249	35548	14526484	1	0	75	0	2	1	0	46	0	0	1	2	2	0	1	1	0	0	0	1	1
1250	36590	14547494	0	0	66	0	2	1	2	68	0	0	1	2	2	999	1	1	0	0	0	1	1
1251	36594	14547606	0	0	68	0	2	1	1	55	0	0	1	2	2	0	1	1	0	0	0	1	1
1252	36676	14549481	1	0	60	0	2	1	0	55	0	0	1	3	2	3	1	1	0	0	0	1	1
1253	36803	14551884	1	0	65	0	2	1	2	45	2	0	2	3	2	1	1	1	0	0	0	1	1
1254	37197	14558231	1	0	67	0	2	1	0	52	1	0	2	1	2	2	1	1	0	0	0	1	1
1255	37616	14565634	1	0	70	0	2	1	999	62	0	0	2	3	2	1	1	1	0	0	0	1	1
1256	37857	14570220	0	0	54	0	2	1	0	50	0	0	2	3	2	1	1	1	0	0	0	1	1
1257	38006	14573006	1	0	52	0	2	1	0	64	0	0	1	2	2	2	1	1	0	0	0	1	1
1258	38642	14585158	1	0	55	0	2	1	0	47	0	0	1	2	2	1	1	1	0	0	0	1	1
1259	38699	14586246	1	0	59	0	2	1	0	54	0	0	1	2	2	0	1	1	0	0	0	1	1
1260	38856	14588415	1	0	54	0	2	1	2	47	2	0	1	2	2	2	1	1	0	0	0	1	1
1261	39973	14605879	1	0	46	0	2	1	0	42	0	0	2	2	2	1	1	1	0	0	0	1	1
1262	40743	14619347	1	0	49	0	2	0	0	62	0	0	2	999	2	1	1	1	0	0	0	1	1
1263	41666	14633564	1	0	37	0	2	1	0	47	0	0	2	2	2	1	1	1	0	0	0	1	1
1264	41943	14637774	0	0	37	0	2	1	0	39	0	0	2	3	2	0	1	1	0	0	0	1	1
1265	41960	14638000	0	0	37	0	2	1	2	56	0	0	2	3	2	1	1	1	0	0	0	1	1
1266	41967	14638071	1	0	45	0	2	1	0	57	0	0	1	2	2	2	1	1	0	0	0	1	1
1267	42174	14641452	1	1	33	0	2	1	0	37	0	0	1	3	2	1	1	1	0	0	0	1	1
1268	42870	15045206	1	1	34	0	2	0	1	61	0	0	2	1	2	1	1	1	0	0	0	1	1
1269	43002	15047090	1	1	32	0	2	1	1	30	1	0	2	2	2	2	1	1	0	0	0	1	1
1270	43179	15050355	1	1	32	0	2	1	2	67	1	0	2	2	2	3	1	1	0	0	0	1	1
1271	43630	15058809	1	1	30	0	2	1	2	48	0	0	1	3	2	1	1	1	0	0	0	1	1
1272	43667	15059842	1	1	30	0	2	999	0	41	0	0	1	2	2	2	1	1	0	0	0	1	1
1273	44108	15066337	1	1	29	0	2	1	0	54	1	0	2	2	2	2	1	1	0	0	0	1	1
1274	44312	15069378	1	1	35	0	2	1	2	62	1	0	2	3	2	0	1	1	0	0	0	1	1
1275	44743	15076158	1	1	23	0	2	1	0	43	1	0	2	1	2	1	1	1	0	0	0	1	1
1276	45271	15085442	1	1	21	0	2	1	1	46	0	0	2	2	2	1	1	1	0	0	0	1	1
1277	45349	15086489	1	1	29	0	2	999	1	37	1	0	2	3	2	3	1	1	0	0	0	1	1
1278	46803	15110053	1	1	17	0	2	1	0	60	0	0	1	3	2	1	1	1	0	0	0	1	1
1279	46881	15111299	1	1	12	0	2	1	0	44	0	0	1	2	2	1	1	1	0	0	0	1	1
1280	50990	16521553	1	0	63	0	3	1	1	45	2	0	2	3	2	3	1	1	0	0	0	1	1
1281	53056	16553063	1	1	29	0	3	1	1	46	2	0	2	3	2	3	1	1	0	0	0	1	1
1282	56081	20116370	1	0	81	0	2	1	0	49	0	0	1	2	2	2	1	1	0	0	0	1	1
1283	57383	20142293	0	0	71	0	2	1	0	52	0	0	1	2	2	2	1	1	0	0	0	1	1
1284	68815	22471462	1	0	82	0	4	1	0	39	0	0	1	3	2	2	1	1	0	0	0	1	1
1285	69474	22481564	1	0	60	0	4	1	999	40	0	0	2	3	2	1	1	1	0	0	0	1	1
1286	76901	26458143	1	0	74	0	3	1	0	52	0	0	2	2	2	3	1	1	0	0	0	1	1
1287	77016	26459952	1	0	74	0	3	1	2	62	0	0	2	2	2	3	1	1	0	0	0	1	1
1288	80229	26921117	1	0	59	0	3	1	0	31	0	0	2	3	2	2	1	1	0	0	0	1	1
1289	84315	26991926	1	0	40	0	3	1	999	32	0	0	2	3	2	3	1	1	0	0	0	1	1
1290	86230	27024743	1	1	32	0	3	1	2	47	0	0	1	2	2	3	1	1	0	0	0	1	1
1291	88090	27452855	1	1	25	0	3	1	1	32	0	0	2	2	2	0	1	1	0	0	0	1	1
1292	89399	27475124	1	1	18	0	3	1	0	56	0	0	2	2	2	2	1	1	0	0	0	1	1
1293	90007	27485896	0	1	16	0	3	1	0	51	0	0	2	2	2	2	1	1	0	0	0	1	1
1294	90273	27490023	1	1	15	0	3	1	1	34	0	0	1	1	2	3	1	1	0	0	0	1	1
1295	90721	27497620	1	1	13	0	3	1	0	55	0	0	2	1	2	2	1	1	0	0	0	1	1
1296	94286	28999243	0	0	82	0	4	1	0	60	0	0	2	2	2	1	1	1	0	0	0	1	1
1297	94575	29004546	1	0	78	0	4	1	0	42	1	0	1	2	2	1	1	1	0	0	0	1	1
1298	94887	29009862	1	0	72	0	4	1	0	50	0	0	2	3	2	1	1	1	0	0	0	1	1
1299	95150	29014917	1	0	68	0	4	1	0	56	0	0	2	2	2	0	1	1	0	0	0	1	1
1300	95828	29364894	1	0	62	0	4	1	0	42	0	0	1	3	2	1	1	1	0	0	0	1	1
1301	95991	29367396	1	0	64	0	4	1	0	35	0	0	2	2	2	3	1	1	0	0	0	1	1
1302	96065	29368512	1	0	66	0	4	1	0	47	0	0	2	1	2	1	1	1	0	0	0	1	1
1303	96246	29371282	1	0	57	0	4	1	0	44	0	0	1	1	2	2	1	1	0	0	0	1	1
1304	96773	29380163	1	0	55	0	4	1	0	47	0	0	2	2	2	3	1	1	0	0	0	1	1
1305	96850	29381790	1	0	49	0	4	1	0	42	0	0	1	2	2	1	1	1	0	0	0	1	1
1306	97043	29384687	1	0	56	0	4	1	0	48	0	0	2	2	2	0	1	1	0	0	0	1	1
1307	97187	29387301	1	0	52	0	4	1	0	43	0	0	2	3	2	3	1	1	0	0	0	1	1
1308	97423	29391001	1	0	44	0	4	0	1	43	0	0	2	3	2	2	1	1	0	0	0	1	1
1309	97652	29396268	1	0	36	0	4	1	0	60	0	0	1	2	2	3	1	1	0	0	0	1	1
1310	97727	29397576	1	0	44	0	4	1	0	39	0	0	1	2	2	3	1	1	0	0	0	1	1
1311	97738	29397857	1	0	46	0	4	1	0	53	0	0	2	2	2	2	1	1	0	0	0	1	1
1312	97917	29400275	1	0	44	0	4	1	0	34	0	0	1	2	2	1	1	1	0	0	0	1	1
1313	98070	29402789	1	0	39	0	4	0	1	26	0	0	2	3	2	1	1	1	0	0	0	1	1
1314	98083	29402847	1	0	38	0	4	1	2	49	0	0	1	2	2	3	1	1	0	0	0	1	1
1315	98297	29405850	1	0	41	0	4	1	0	47	0	0	1	1	2	1	1	1	0	0	0	1	1
1316	98353	29406783	1	0	38	0	4	1	0	46	0	0	2	2	2	0	1	1	0	0	0	1	1
1317	98487	29408994	1	1	35	0	4	1	0	42	2	0	2	2	2	3	1	1	0	0	0	1	1
1318	98973	29418626	1	1	24	0	4	1	0	59	0	0	2	1	2	7	1	1	0	0	0	1	1
1319	99134	29420951	1	1	34	0	4	1	0	41	0	0	2	2	2	3	1	1	0	0	0	1	1
1320	99597	29427183	1	1	21	0	4	1	0	49	0	0	2	2	2	2	1	1	0	0	0	1	1
1321	100354	29441327	1	1	22	0	4	1	0	41	0	0	2	2	2	2	1	1	0	0	0	1	1
1322	100932	29452683	1	1	13	0	4	1	0	36	0	0	2	2	2	1	1	1	0	0	0	1	1
1323	102202	31452213	1	0	79	0	1	1	1	54	1	0	1	2	2	0	1	1	0	0	0	1	1
1324	102865	31465454	1	0	78	0	1	1	2	56	0	0	2	2	2	2	1	1	0	0	0	1	1
1325	103535	31477104	1	0	72	0	1	1	0	37	0	0	2	2	2	999	1	1	0	0	0	1	1
1326	103736	31480161	1	0	67	0	1	0	0	37	0	0	2	2	2	3	1	1	0	0	0	1	1
1327	103806	31481253	1	0	69	0	1	1	0	49	0	0	1	2	2	2	1	1	0	0	0	1	1
1328	104430	31491066	1	0	73	0	1	1	2	41	1	0	1	1	2	1	1	1	0	0	0	1	1
1329	104692	31495114	1	0	63	0	1	1	0	58	0	0	1	2	2	3	1	1	0	0	0	1	1
1330	104844	31497443	1	0	61	0	1	1	0	25	1	0	2	1	2	3	1	1	0	0	0	1	1
1331	105230	31505666	1	0	60	0	1	1	0	41	0	0	2	3	2	2	1	1	0	0	0	1	1
1332	105713	31513107	1	0	56	0	1	1	0	42	0	0	1	2	2	1	1	1	0	0	0	1	1
1333	106488	31885271	1	0	43	0	1	1	0	60	1	0	1	1	2	3	1	1	0	0	0	1	1
1334	106634	31886301	1	0	51	0	1	1	2	50	1	0	2	2	2	1	1	1	0	0	0	1	1
1335	106861	31887879	1	0	50	0	1	1	0	59	0	0	2	2	2	2	1	1	0	0	0	1	1
1336	107058	31893109	1	0	47	0	1	1	2	52	0	0	2	3	2	1	1	1	0	0	0	1	1
1337	107256	31896478	1	0	44	0	1	1	2	47	1	0	2	2	2	3	1	1	0	0	0	1	1
1338	107493	31901619	1	0	42	0	1	1	0	56	1	0	1	2	2	2	1	1	0	0	0	1	1
1339	108078	31909567	1	0	40	0	1	1	1	56	1	0	1	2	2	2	1	1	0	0	0	1	1
1340	108939	31923822	1	1	31	0	1	1	1	54	1	0	2	2	2	2	1	1	0	0	0	1	1
1341	109004	31924781	0	0	17	0	1	1	0	65	0	0	1	2	2	0	1	1	0	0	0	1	1
1342	109473	31931597	1	1	31	0	1	1	2	56	0	0	2	3	2	999	1	1	0	0	0	1	1
1343	109545	31932339	1	1	18	0	1	1	999	50	1	0	2	3	2	1	1	1	0	0	0	1	1
1344	109840	31935509	1	1	31	0	1	1	2	62	0	0	1	2	2	1	1	1	0	0	0	1	1
1345	109846	31935574	1	1	33	0	1	1	0	62	1	0	2	2	2	1	1	1	0	0	0	1	1
1346	110023	31938468	1	1	29	0	1	1	0	46	1	0	1	2	2	1	1	1	0	0	0	1	1
1347	110624	31945901	1	1	26	0	1	1	0	37	1	0	2	3	2	3	1	1	0	0	0	1	1
1348	111228	31957847	1	1	20	0	1	1	2	54	0	0	1	2	2	1	1	1	0	0	0	1	1
1349	111375	31959785	1	1	22	0	1	1	0	40	2	0	2	2	2	1	1	1	0	0	0	1	1
1350	111560	31962037	1	1	13	0	1	1	2	36	0	0	2	2	2	1	1	1	0	0	0	1	1
1351	111935	31967689	1	1	14	0	1	1	0	35	1	0	2	1	2	2	1	1	0	0	0	1	1
1352	111939	31967724	1	1	14	0	1	1	1	51	1	0	1	2	2	999	1	1	0	0	0	1	1
1353	112547	31976364	1	1	12	0	1	1	0	57	0	0	2	3	2	1	1	1	0	0	0	1	1
1354	112588	31977042	1	1	24	0	1	1	0	42	2	0	2	3	2	2	1	1	0	0	0	1	1
1355	112864	31981610	1	1	12	0	1	1	0	45	0	0	1	1	2	1	1	1	0	0	0	1	1
1356	114957	32415673	1	0	57	0	0	1	0	37	2	0	2	3	2	2	1	1	0	0	0	1	1
1357	115468	33517508	0	0	80	0	3	1	999	30	0	0	1	2	2	3	1	1	0	0	0	1	1
1358	115594	33520143	0	0	80	0	3	1	2	48	0	0	1	3	2	1	1	1	0	0	0	1	1
1359	116082	33527665	1	0	74	0	3	1	2	50	0	0	1	2	2	1	1	1	0	0	0	1	1
1360	116367	33533376	1	0	72	0	3	1	0	37	0	0	2	2	2	1	1	1	0	0	0	1	1
1361	116439	33534011	0	0	45	0	3	1	0	48	0	0	2	2	2	1	1	1	0	0	0	1	1
1362	116444	33534126	1	0	70	0	3	1	0	44	0	0	2	2	2	3	1	1	0	0	0	1	1
1363	116603	33850893	1	0	75	0	3	1	0	66	0	0	1	2	2	2	1	1	0	0	0	1	1
1364	116755	33853676	1	0	72	0	3	1	999	52	0	0	1	1	2	2	1	1	0	0	0	1	1
1365	117364	33865039	0	0	58	0	3	1	0	38	0	0	1	3	2	1	1	1	0	0	0	1	1
1366	118066	33877019	1	0	51	0	3	1	0	42	0	0	1	1	2	3	1	1	0	0	0	1	1
1367	118665	33886690	1	0	48	0	3	1	0	45	2	0	1	1	2	3	1	1	0	0	0	1	1
1368	118746	33888024	1	0	49	0	3	1	0	40	0	0	1	2	2	1	1	1	0	0	0	1	1
1369	120533	33915870	1	1	34	0	3	1	0	49	0	0	1	2	2	2	1	1	0	0	0	1	1
1370	120755	33919030	1	1	26	0	3	1	0	40	2	0	2	2	2	2	1	1	0	0	0	1	1
1371	121537	33930056	1	1	22	0	3	1	0	48	2	0	1	2	2	1	1	1	0	0	0	1	1
1372	124337	38356187	1	0	62	0	3	1	0	51	0	0	1	1	2	1	1	1	0	0	0	1	1
1373	125725	39410421	1	0	55	0	3	1	0	28	0	0	1	2	2	0	1	1	0	0	0	1	1
1374	127107	39432568	1	0	82	0	3	1	0	42	0	0	2	2	2	2	1	1	0	0	0	1	1
1375	129120	39466970	1	0	72	0	3	1	1	51	0	0	1	2	2	0	1	1	0	0	0	1	1
1376	129759	39863855	1	0	69	0	3	1	0	43	2	0	1	2	2	2	1	1	0	0	0	1	1
1377	131453	39894513	1	0	62	0	3	1	2	51	0	0	2	2	2	2	1	1	0	0	0	1	1
1378	133322	39924635	1	0	64	0	3	1	0	41	0	0	2	2	2	1	1	1	0	0	0	1	1
1379	136238	39969183	1	0	48	0	3	1	999	20	0	0	2	3	2	1	1	1	0	0	0	1	1
1380	137406	39988493	1	0	45	0	3	1	0	52	0	0	1	1	2	2	1	1	0	0	0	1	1
1381	141285	40424764	1	0	39	0	3	1	2	38	2	0	2	3	2	6	1	1	0	0	0	1	1
1382	141618	40430693	1	0	41	0	3	1	0	53	0	0	1	1	2	2	1	1	0	0	0	1	1
1383	142359	40441391	1	1	33	0	3	1	1	26	0	0	1	3	2	0	1	1	0	0	0	1	1
1384	142546	40444752	1	1	32	0	3	1	999	54	0	0	2	2	2	1	1	1	0	0	0	1	1
1385	145589	40491800	1	1	29	0	3	1	0	47	1	0	1	2	2	3	1	1	0	0	0	1	1
1386	146745	40510093	1	1	24	0	3	1	0	63	0	0	2	2	2	2	1	1	0	0	0	1	1
1387	146759	40510421	1	1	21	0	3	1	0	58	2	0	1	2	2	2	1	1	0	0	0	1	1
1388	149409	40551733	1	1	9	0	3	1	0	55	0	0	2	2	2	1	1	1	0	0	0	1	1
1389	150446	40567458	0	1	15	0	3	1	0	59	0	0	1	3	2	0	1	1	0	0	0	1	1
1390	158410	52170575	1	0	70	0	3	1	0	55	2	0	1	1	2	3	1	1	0	0	0	1	1
1391	159098	52183298	1	0	79	0	3	1	0	43	0	0	2	3	2	2	1	1	0	0	0	1	1
1392	159204	52185298	1	0	81	0	3	0	2	49	0	0	2	2	2	1	1	1	0	0	0	1	1
1393	160451	52601008	1	0	75	0	3	1	0	46	0	0	1	2	2	0	1	1	0	0	0	1	1
1394	163089	52645031	0	0	72	0	3	1	1	37	0	0	2	2	2	3	1	1	0	0	0	1	1
1395	163458	52651595	1	0	78	0	3	1	2	56	0	0	1	2	2	0	1	1	0	0	0	1	1
1396	163965	52659294	1	0	73	0	3	1	1	35	0	0	2	3	2	0	1	1	0	0	0	1	1
1397	164082	52661602	1	0	74	0	3	1	0	71	0	0	1	2	2	3	1	1	0	0	0	1	1
1398	164264	52665282	1	0	80	0	3	1	0	56	0	0	1	2	2	2	1	1	0	0	0	1	1
1399	164298	52665685	1	0	57	0	3	1	0	44	0	0	2	3	2	0	1	1	0	0	0	1	1
1400	164759	52674867	1	0	74	0	3	1	2	39	0	0	1	3	2	3	1	1	0	0	0	1	1
1401	164761	52674873	1	0	74	0	3	1	0	54	0	0	1	2	2	1	1	1	0	0	0	1	1
1402	165062	52684437	1	0	70	0	3	1	0	52	0	0	1	2	2	3	1	1	0	0	0	1	1
1403	165990	52700714	1	0	71	0	3	1	0	49	0	0	1	3	2	0	1	1	0	0	0	1	1
1404	166755	52716186	1	0	78	0	3	1	0	47	0	0	1	2	2	0	1	1	0	0	0	1	1
1405	170026	53164561	1	0	66	0	3	1	0	39	2	0	1	3	2	3	1	1	0	0	0	1	1
1406	170278	53168644	1	0	66	0	3	1	1	51	0	0	1	2	2	1	1	1	0	0	0	1	1
1407	170512	53172115	1	0	71	0	3	1	0	48	0	0	1	3	2	0	1	1	0	0	0	1	1
1408	172738	53217663	1	0	63	0	3	1	1	51	0	0	2	2	2	0	1	1	0	0	0	1	1
1409	173738	53233585	1	0	64	0	3	1	0	56	0	0	2	2	2	2	1	1	0	0	0	1	1
1410	175584	53261890	1	0	60	0	3	1	2	45	0	0	2	2	2	2	1	1	0	0	0	1	1
1411	180355	53716329	1	0	43	0	3	1	0	39	2	0	1	2	2	2	1	1	0	0	0	1	1
1412	180992	53727024	1	0	52	0	3	1	0	51	999	0	2	1	2	1	1	1	0	0	0	1	1
1413	181263	53731247	1	0	53	0	3	1	1	41	0	0	1	2	2	2	1	1	0	0	0	1	1
1414	182413	53750267	1	0	43	0	3	1	1	42	0	0	1	2	2	2	1	1	0	0	0	1	1
1415	184018	53776007	1	0	50	0	3	1	0	36	0	0	1	3	2	2	1	1	0	0	0	1	1
1416	184236	53779306	1	0	48	0	3	1	0	49	0	0	1	2	2	0	1	1	0	0	0	1	1
1417	186420	53817100	1	0	47	0	3	1	2	48	0	0	1	2	2	3	1	1	0	0	0	1	1
1418	190058	54257998	1	0	44	0	3	1	0	62	0	0	2	2	2	2	1	1	0	0	0	1	1
1419	194769	54332402	1	0	37	0	3	1	0	54	0	0	2	1	2	1	1	1	0	0	0	1	1
1420	196640	54362671	1	0	45	0	3	1	0	56	0	0	1	999	2	1	1	1	0	0	0	1	1
1421	197482	54375570	1	1	32	0	3	1	0	57	0	0	2	2	2	3	1	1	0	0	0	1	1
1422	198538	54394597	1	1	10	0	3	1	0	43	0	0	2	2	2	1	1	1	0	0	0	1	1
1423	198753	54398882	1	1	33	0	3	1	0	45	0	0	2	3	2	3	1	1	0	0	0	1	1
1424	199522	54411607	1	1	32	0	3	1	0	62	0	0	2	3	2	9	1	1	0	0	0	1	1
1425	202998	54844383	1	0	49	0	3	1	1	46	2	0	2	1	2	2	1	1	0	0	0	1	1
1426	203153	54846662	1	1	27	0	3	1	2	78	0	0	2	2	2	3	1	1	0	0	0	1	1
1427	203993	54860518	1	1	31	0	3	1	999	30	0	0	1	2	2	1	1	1	0	0	0	1	1
1428	205576	54885602	1	1	25	0	3	1	0	62	0	0	1	3	2	1	1	1	0	0	0	1	1
1429	206454	54899496	1	1	25	0	3	1	0	64	0	0	2	2	2	1	1	1	0	0	0	1	1
1430	206915	54908216	1	1	25	0	3	1	0	61	0	0	1	2	2	1	1	1	0	0	0	1	1
1431	207466	54915709	1	1	35	0	3	1	999	48	0	0	2	2	2	1	1	1	0	0	0	1	1
1432	210004	54959700	1	1	18	0	3	1	0	50	0	0	2	3	2	2	1	1	0	0	0	1	1
1433	214156	55402559	1	1	19	0	3	1	1	43	0	0	2	2	2	2	1	1	0	0	0	1	1
1434	214686	55410417	1	1	10	0	3	1	0	38	0	0	1	3	2	1	1	1	0	0	0	1	1
1435	214897	55412626	1	1	12	0	3	1	1	36	1	0	1	1	2	3	1	1	0	0	0	1	1
1436	215598	55425148	1	1	14	0	3	1	0	36	2	0	1	2	2	2	1	1	0	0	0	1	1
1437	218379	55470121	1	1	6	0	3	1	0	60	0	0	2	1	2	1	1	1	0	0	0	1	1
1438	232388	58829076	1	0	82	0	1	1	0	36	0	0	1	1	2	1	1	1	0	0	0	1	1
1439	234271	58875028	1	0	71	0	1	1	2	42	0	0	2	2	2	1	1	1	0	0	0	1	1
1440	234982	58893031	1	0	69	0	1	1	2	51	0	0	1	1	2	2	1	1	0	0	0	1	1
1441	234993	58893111	1	0	69	0	1	1	0	45	0	0	2	2	2	0	1	1	0	0	0	1	1
1442	235682	58905710	1	0	63	0	1	1	0	41	0	0	2	2	2	3	1	1	0	0	0	1	1
1443	239785	59281104	1	0	42	0	1	1	0	52	0	0	1	2	2	0	1	1	0	0	0	1	1
1444	239928	59283685	1	0	45	0	1	1	0	49	0	0	2	3	2	1	1	1	0	0	0	1	1
1445	240320	59290661	1	0	36	0	1	1	0	61	0	0	1	2	2	0	1	1	0	0	0	1	1
1446	240323	59290754	1	0	38	0	1	1	0	48	0	0	1	3	2	0	1	1	0	0	0	1	1
1447	241146	59306244	1	0	38	0	1	1	0	35	0	0	1	1	2	2	1	1	0	0	0	1	1
1448	241493	59311915	1	1	35	0	1	1	2	65	0	0	2	3	2	1	1	1	0	0	0	1	1
1449	243955	59359209	1	1	31	0	1	1	0	33	0	0	2	3	2	0	1	1	0	0	0	1	1
1450	244740	59662768	1	1	21	0	1	1	0	43	0	0	2	2	2	1	1	1	0	0	0	1	1
1451	245332	59673324	1	1	16	0	1	1	0	32	0	0	1	1	2	1	1	1	0	0	0	1	1
1452	245335	59673376	1	1	18	0	1	1	0	40	0	0	1	2	2	0	1	1	0	0	0	1	1
1453	245579	59676979	1	1	18	0	1	1	0	57	0	0	1	2	2	999	1	1	0	0	0	1	1
1454	245791	59680909	1	1	18	0	1	1	0	44	0	0	1	1	2	0	1	1	0	0	0	1	1
1455	247786	59718554	1	1	17	0	1	1	0	44	0	0	1	2	2	0	1	1	0	0	0	1	1
1456	248245	59727083	1	1	22	0	1	1	0	45	0	0	1	1	2	1	1	1	0	0	0	1	1
1457	250198	62147793	1	0	79	0	1	1	1	63	0	0	1	2	2	0	1	1	0	0	0	1	1
1458	251953	62653857	1	0	75	0	1	1	0	40	0	0	2	2	2	2	1	1	0	0	0	1	1
1459	252191	62658492	1	0	66	0	1	1	0	38	1	0	1	2	2	2	1	1	0	0	0	1	1
1460	253251	62678933	1	0	58	0	1	1	1	45	1	0	2	2	2	1	1	1	0	0	0	1	1
1461	253751	62689431	1	0	57	0	1	1	0	61	1	0	1	999	2	1	1	1	0	0	0	1	1
1462	255509	62719915	1	0	61	0	1	1	2	63	0	0	2	2	2	1	1	1	0	0	0	1	1
1463	256765	62746788	1	0	48	0	1	1	0	41	2	0	2	2	2	3	1	1	0	0	0	1	1
1464	257496	62758669	1	0	46	0	1	1	0	51	0	0	2	2	2	3	1	1	0	0	0	1	1
1465	257565	62759614	1	0	45	0	1	1	0	35	1	0	2	3	2	0	1	1	0	0	0	1	1
1466	257762	62763220	1	0	42	0	1	1	0	43	0	0	2	2	2	3	1	1	0	0	0	1	1
1467	257776	62763374	0	0	41	0	1	1	2	62	1	0	2	2	2	1	1	1	0	0	0	1	1
1468	258073	62767316	1	0	39	0	1	1	0	59	0	0	1	2	2	1	1	1	0	0	0	1	1
1469	258236	62770561	1	0	46	0	1	1	0	44	0	0	2	2	2	0	1	1	0	0	0	1	1
1470	259078	62784454	1	1	26	0	1	1	0	37	1	0	1	999	2	3	1	1	0	0	0	1	1
1471	259598	62793097	1	1	33	0	1	1	0	45	0	0	2	2	2	0	1	1	0	0	0	1	1
1472	260764	63280559	1	1	30	0	1	1	1	47	1	0	2	1	2	1	1	1	0	0	0	1	1
1473	261285	63288777	1	1	29	0	1	1	0	51	0	0	1	1	2	2	1	1	0	0	0	1	1
1474	261922	63300552	1	1	25	0	1	1	0	53	0	0	2	2	2	0	1	1	0	0	0	1	1
1475	261991	63301931	0	1	26	0	1	1	0	43	0	0	1	1	2	2	1	1	0	0	0	1	1
1476	262506	63312485	1	1	17	0	1	1	0	40	0	0	2	3	2	1	1	1	0	0	0	1	1
1477	263328	63325547	1	1	20	0	1	1	1	62	0	0	2	2	2	2	1	1	0	0	0	1	1
1478	263401	63327102	1	1	20	0	1	1	0	44	0	0	2	2	2	2	1	1	0	0	0	1	1
1479	264196	63339689	1	1	16	0	1	1	0	68	0	0	2	2	2	2	1	1	0	0	0	1	1
1480	268585	72168378	1	0	80	0	1	999	0	51	0	0	2	2	2	3	1	1	0	0	0	1	1
1481	268880	72174561	1	0	54	0	1	1	0	64	0	0	1	2	2	0	1	1	0	0	0	1	1
1482	269105	72177187	1	0	79	0	1	1	2	63	0	0	1	3	2	2	1	1	0	0	0	1	1
1483	269209	72179106	1	0	61	0	1	1	0	57	0	0	2	3	2	1	1	1	0	0	0	1	1
1484	269350	72181476	1	0	60	0	1	1	0	53	0	0	1	3	2	2	1	1	0	0	0	1	1
1485	273214	72636526	1	0	67	0	1	1	0	45	2	0	2	3	2	2	1	1	0	0	0	1	1
1486	273843	72647145	1	0	76	0	1	1	0	59	0	0	1	2	2	3	1	1	0	0	0	1	1
1487	274696	72663164	0	0	78	0	1	1	0	47	0	0	2	2	2	1	1	1	0	0	0	1	1
1488	274700	72663172	1	0	75	0	1	1	0	34	0	0	1	3	2	1	1	1	0	0	0	1	1
1489	274808	72664501	1	0	69	0	1	0	0	39	2	0	1	2	2	999	1	1	0	0	0	1	1
1490	275373	72675060	1	0	60	0	1	1	0	44	2	0	2	2	2	1	1	1	0	0	0	1	1
1491	275463	72675984	0	0	62	0	1	1	0	57	0	0	1	2	2	1	1	1	0	0	0	1	1
1492	275622	72678582	1	0	68	0	1	1	0	47	0	0	1	3	2	2	1	1	0	0	0	1	1
1493	276319	72691646	1	0	62	0	1	1	0	48	0	0	2	2	2	999	1	1	0	0	0	1	1
1494	277380	72711425	1	0	63	0	1	1	0	39	0	0	1	3	2	3	1	1	0	0	0	1	1
1495	277538	72714991	1	0	58	0	1	1	0	49	0	0	2	2	2	2	1	1	0	0	0	1	1
1496	277733	72718049	1	0	42	0	1	1	999	52	0	0	1	2	2	1	1	1	0	0	0	1	1
1497	278100	72725949	1	0	64	0	1	1	0	54	0	0	2	3	2	2	1	1	0	0	0	1	1
1498	278410	72732146	1	0	61	0	1	1	0	28	0	0	2	3	2	1	1	1	0	0	0	1	1
1499	279067	72745900	0	0	56	0	1	1	0	35	0	0	2	1	2	1	1	1	0	0	0	1	1
1500	279653	72756056	1	0	57	0	1	1	0	51	0	0	1	2	2	1	1	1	0	0	0	1	1
1501	279754	72757472	1	0	54	0	1	1	0	47	0	0	2	3	2	1	1	1	0	0	0	1	1
1502	280067	72763164	1	0	59	0	1	1	1	40	0	0	1	2	2	3	1	1	0	0	0	1	1
1503	281441	73169019	1	0	50	0	1	1	0	46	0	0	2	3	2	2	1	1	0	0	0	1	1
1504	281479	73169665	1	0	48	0	1	1	2	30	1	0	1	2	2	3	1	1	0	0	0	1	1
1505	281483	73169759	1	0	49	0	1	1	2	66	0	0	2	2	2	2	1	1	0	0	0	1	1
1506	282059	73178600	1	0	46	0	1	1	0	53	0	0	1	2	2	999	1	1	0	0	0	1	1
1507	282264	73181326	1	0	46	0	1	1	0	61	0	0	1	999	2	3	1	1	0	0	0	1	1
1508	282334	73182392	1	0	45	0	1	1	0	36	0	0	1	3	2	2	1	1	0	0	0	1	1
1509	282432	73183633	1	0	47	0	1	1	0	43	0	0	1	2	2	6	1	1	0	0	0	1	1
1510	282876	73193280	1	0	57	0	1	1	0	38	0	0	2	2	2	1	1	1	0	0	0	1	1
1511	283096	73197160	1	0	43	0	1	999	0	54	1	0	1	2	2	999	1	1	0	0	0	1	1
1512	283208	73198770	1	0	55	0	1	0	2	49	0	0	2	2	2	2	1	1	0	0	0	1	1
1513	283417	73201368	1	0	43	0	1	1	0	49	0	0	2	1	2	1	1	1	0	0	0	1	1
1514	283481	73202260	1	0	34	0	1	1	0	53	0	0	1	2	2	2	1	1	0	0	0	1	1
1515	283515	73202801	1	0	50	0	1	1	2	47	0	0	2	2	2	1	1	1	0	0	0	1	1
1516	283840	73207153	1	0	43	0	1	1	0	48	0	0	2	2	2	0	1	1	0	0	0	1	1
1517	284152	73212750	1	0	42	0	1	1	1	36	0	0	1	3	2	1	1	1	0	0	0	1	1
1518	284187	73213115	1	0	9	0	1	1	0	45	1	0	1	3	2	2	1	1	0	0	0	1	1
1519	285637	73239120	1	0	39	0	1	1	1	36	0	0	1	2	2	999	1	1	0	0	0	1	1
1520	285904	73242872	1	0	41	0	1	1	0	45	1	0	1	3	2	2	1	1	0	0	0	1	1
1521	286329	73250270	1	0	47	0	1	1	999	49	0	0	1	999	2	0	1	1	0	0	0	1	1
1522	286615	73256676	0	0	40	0	1	1	999	51	0	0	1	3	2	2	1	1	0	0	0	1	1
1523	286626	73256710	1	0	41	0	1	999	999	48	0	0	1	3	2	1	1	1	0	0	0	1	1
1524	286652	73256999	1	0	40	0	1	0	999	39	0	0	2	1	2	2	1	1	0	0	0	1	1
1525	287015	73263122	1	0	19	0	1	1	0	44	0	0	1	999	2	0	1	1	0	0	0	1	1
1526	287018	73263146	1	0	36	0	1	1	0	49	0	0	1	2	2	2	1	1	0	0	0	1	1
1527	287099	73264473	1	0	42	0	1	1	2	47	999	0	1	2	2	0	1	1	0	0	0	1	1
1528	287313	73267446	1	0	46	0	1	1	0	59	0	0	1	3	2	1	1	1	0	0	0	1	1
1529	287539	73271267	1	0	45	0	1	1	1	50	1	0	2	1	2	2	1	1	0	0	0	1	1
1530	287884	73278438	1	0	38	0	1	1	0	56	0	0	2	2	2	3	1	1	0	0	0	1	1
1531	288563	73289910	1	1	35	0	1	1	0	48	0	0	1	1	2	1	1	1	0	0	0	1	1
1532	288671	73292189	1	1	33	0	1	1	0	42	0	0	1	1	2	3	1	1	0	0	0	1	1
1533	288817	73294582	1	1	35	0	1	1	0	45	1	0	2	2	2	2	1	1	0	0	0	1	1
1534	289423	73304806	1	1	29	0	1	1	0	42	0	0	2	3	2	3	1	1	0	0	0	1	1
1535	289470	73305720	1	1	31	0	1	1	0	58	0	0	2	3	2	0	1	1	0	0	0	1	1
1536	290144	73318037	1	1	26	0	1	1	0	40	0	0	1	3	2	0	1	1	0	0	0	1	1
1537	290319	73321391	1	1	31	0	1	1	1	41	0	0	2	2	2	2	1	1	0	0	0	1	1
1538	290706	73328011	1	1	27	0	1	1	0	45	1	0	2	3	2	2	1	1	0	0	0	1	1
1539	291156	73712036	1	1	29	0	1	1	0	39	0	0	1	999	2	2	1	1	0	0	0	1	1
1540	291615	73719109	1	1	30	0	1	1	0	35	0	0	2	3	2	2	1	1	0	0	0	1	1
1541	291850	73722918	1	1	21	0	1	1	999	40	2	0	1	2	2	1	1	1	0	0	0	1	1
1542	291855	73722935	1	1	20	0	1	1	1	32	2	0	2	2	2	1	1	1	0	0	0	1	1
1543	291927	73723846	1	1	14	0	1	1	0	35	0	0	2	3	2	2	1	1	0	0	0	1	1
1544	292207	73728794	1	1	11	0	1	1	0	52	0	0	1	2	2	3	1	1	0	0	0	1	1
1545	292279	73729919	1	1	32	0	1	1	0	54	0	0	1	2	2	3	1	1	0	0	0	1	1
1546	292510	73732670	1	1	22	0	1	1	0	40	0	0	2	3	2	1	1	1	0	0	0	1	1
1547	292532	73733139	1	1	25	0	1	1	0	67	0	0	2	2	2	2	1	1	0	0	0	1	1
1548	293141	73742874	1	1	19	0	1	1	0	39	0	0	2	2	2	3	1	1	0	0	0	1	1
1549	293731	73753157	1	1	26	0	1	1	0	58	0	0	2	2	2	2	1	1	0	0	0	1	1
1550	293796	73754671	1	1	27	0	1	1	0	36	0	0	1	2	2	2	1	1	0	0	0	1	1
1551	294106	73759053	1	1	21	0	1	1	2	60	0	0	2	2	2	1	1	1	0	0	0	1	1
1552	294476	73764555	1	1	17	0	1	1	2	51	0	0	1	2	2	999	1	1	0	0	0	1	1
1553	294539	73765593	1	1	34	0	1	1	0	38	0	0	2	2	2	999	1	1	0	0	0	1	1
1554	295231	73777540	1	1	29	0	1	1	1	29	0	0	2	2	2	3	1	1	0	0	0	1	1
1555	295872	73786692	1	1	19	0	1	1	1	41	0	0	1	3	2	3	1	1	0	0	0	1	1
1556	296061	73790041	1	1	17	0	1	1	0	40	0	0	2	1	2	1	1	1	0	0	0	1	1
1557	296670	73800014	1	1	13	0	1	1	0	40	0	0	2	2	2	0	1	1	0	0	0	1	1
1558	296744	73801194	1	1	19	0	1	1	0	36	0	0	1	3	2	1	1	1	0	0	0	1	1
1559	297691	73819080	1	1	16	0	1	1	2	69	0	0	2	2	2	0	1	1	0	0	0	1	1
1560	298318	73831536	1	1	12	0	1	1	0	48	0	0	1	2	2	2	1	1	0	0	0	1	1
1561	298492	73834606	1	1	17	0	1	1	0	48	0	0	1	2	2	2	1	1	0	0	0	1	1
1562	298612	73836410	1	1	14	0	1	1	0	58	0	0	2	3	2	1	1	1	0	0	0	1	1
1563	299083	73845595	1	1	15	0	1	1	999	35	0	0	1	2	2	3	1	1	0	0	0	1	1
1564	301612	74258855	1	1	14	0	1	999	999	36	0	0	1	2	2	1	1	1	0	0	0	1	1
1565	301637	74259423	1	1	10	0	1	999	0	59	0	0	2	2	2	3	1	1	0	0	0	1	1
1566	307050	76559294	1	0	52	0	1	1	0	53	0	0	1	2	2	0	1	1	0	0	0	1	1
1567	307645	76572397	0	0	28	0	1	1	0	38	1	0	1	2	2	1	1	1	0	0	0	1	1
1568	309557	76609991	1	0	63	0	1	1	0	46	0	0	1	3	2	1	1	1	0	0	0	1	1
1569	309611	76610380	1	0	60	0	1	0	0	34	1	0	1	3	2	1	1	1	0	0	0	1	1
1570	310006	76617067	1	0	26	0	1	1	0	42	0	0	2	3	2	1	1	1	0	0	0	1	1
1571	310479	76631019	1	0	60	0	1	1	0	56	1	0	2	2	2	2	1	1	0	0	0	1	1
1572	310652	76634772	1	0	61	0	1	1	0	55	1	0	1	3	2	0	1	1	0	0	0	1	1
1573	312383	76662109	1	0	57	0	1	1	1	31	1	0	1	2	2	2	1	1	0	0	0	1	1
1574	312624	76665790	1	0	59	0	1	1	1	48	0	0	1	2	2	1	1	1	0	0	0	1	1
1575	313349	77074060	1	0	51	0	1	1	2	48	0	0	1	2	2	2	1	1	0	0	0	1	1
1576	313402	77074709	1	0	52	0	1	1	2	49	1	0	1	2	2	3	1	1	0	0	0	1	1
1577	313784	77078974	1	0	51	0	1	1	0	40	0	0	2	2	2	4	1	1	0	0	0	1	1
1578	313818	77079181	1	0	49	0	1	1	0	38	0	0	1	2	2	1	1	1	0	0	0	1	1
1579	314170	77081600	1	0	48	0	1	1	1	42	0	0	1	2	2	2	1	1	0	0	0	1	1
1580	314998	77107479	1	0	41	0	1	1	1	47	1	0	1	3	2	1	1	1	0	0	0	1	1
1581	315116	77109341	1	0	42	0	1	1	1	34	0	0	1	3	2	0	1	1	0	0	0	1	1
1582	315359	77113210	1	0	52	0	1	1	2	68	0	0	2	2	2	0	1	1	0	0	0	1	1
1583	316226	77126687	1	0	41	0	1	1	0	43	0	0	2	2	2	1	1	1	0	0	0	1	1
1584	316536	77131087	1	0	38	0	1	1	0	48	0	0	2	3	2	1	1	1	0	0	0	1	1
1585	316933	77135580	1	0	10	0	1	1	1	49	1	0	1	3	2	2	1	1	0	0	0	1	1
1586	317514	77149498	1	0	43	0	1	1	0	55	0	0	1	3	2	1	1	1	0	0	0	1	1
1587	317566	77150142	1	1	21	0	1	1	0	34	1	0	1	2	2	1	1	1	0	0	0	1	1
1588	318007	77160344	1	1	34	0	1	1	999	37	1	0	2	3	2	0	1	1	0	0	0	1	1
1589	318572	77169474	1	0	41	0	1	1	0	34	0	0	1	1	2	3	1	1	0	0	0	1	1
1590	318607	77170102	1	1	33	0	1	1	0	35	0	0	2	2	2	1	1	1	0	0	0	1	1
1591	319285	77181428	1	1	32	0	1	1	0	66	0	0	2	2	2	0	1	1	0	0	0	1	1
1592	319839	77187490	1	1	32	0	1	1	2	46	0	0	1	3	2	0	1	1	0	0	0	1	1
1593	320778	77206000	1	1	27	0	1	1	1	45	0	0	2	2	2	1	1	1	0	0	0	1	1
1594	320848	77206984	1	1	30	0	1	1	0	28	1	0	1	2	2	3	1	1	0	0	0	1	1
1595	321959	77229131	1	1	33	0	1	1	0	43	0	0	2	2	2	1	1	1	0	0	0	1	1
1596	322979	77638634	1	1	19	0	1	1	0	37	0	0	2	2	2	2	1	1	0	0	0	1	1
1597	323693	77650221	1	1	22	0	1	1	0	58	0	0	2	3	2	1	1	1	0	0	0	1	1
1598	324203	77658480	1	1	17	0	1	1	0	51	0	0	2	3	2	999	1	1	0	0	0	1	1
1599	324273	77659356	1	1	29	0	1	1	0	50	0	0	2	3	2	0	1	1	0	0	0	1	1
1600	324479	77663731	0	1	13	0	1	1	0	41	0	0	1	3	2	1	1	1	0	0	0	1	1
1601	325597	77684353	0	1	16	0	1	1	0	47	0	0	1	2	2	1	1	1	0	0	0	1	1
1602	2198	4023853	1	0	70	0	3	1	1	40	0	0	1	3	2	1	1	0	1	0	0	1	1
1603	6419	4094724	1	0	47	0	3	1	0	41	2	0	2	2	2	1	1	0	1	0	0	1	1
1604	16990	4653042	1	1	20	0	3	1	0	38	0	0	2	3	2	999	1	0	1	0	0	1	1
1605	26954	9503629	1	1	32	0	1	1	999	54	999	0	2	3	2	1	1	0	1	0	0	1	1
1606	28521	9529388	1	1	29	0	1	1	0	53	0	0	2	2	2	2	1	0	1	0	0	1	1
1607	28991	9536677	1	1	21	0	1	1	0	51	0	0	1	3	2	0	1	0	1	0	0	1	1
1608	30384	9556372	1	1	21	0	1	1	0	39	0	0	2	3	2	999	1	0	1	0	0	1	1
1609	40313	14610376	1	0	44	0	2	1	0	43	0	0	1	3	2	999	1	0	1	0	0	1	1
1610	77566	26874462	1	0	71	0	3	1	0	46	0	0	2	999	2	1	1	0	1	0	0	1	1
1611	81558	26943986	1	0	53	0	3	1	1	28	0	0	2	3	2	0	1	0	1	0	0	1	1
1612	103033	31467666	1	0	66	0	1	1	0	59	1	0	2	3	2	2	1	0	1	0	0	1	1
1613	105500	31511350	1	0	55	0	1	1	2	53	0	0	1	3	2	999	1	0	1	0	0	1	1
1614	109830	31935389	1	1	12	0	1	1	0	44	1	0	1	3	2	999	1	0	1	0	0	1	1
1615	110502	31944530	1	1	26	0	1	1	0	37	0	0	1	3	2	1	1	0	1	0	0	1	1
1616	111591	31962379	1	1	19	0	1	1	2	64	1	0	2	999	2	1	1	0	1	0	0	1	1
1617	119523	33900304	1	0	38	0	3	1	1	65	0	0	2	3	2	0	1	0	1	0	0	1	1
1618	119533	33900497	1	0	41	0	3	1	0	44	2	0	2	3	2	1	1	0	1	0	0	1	1
1619	194853	54333591	1	0	41	0	3	1	0	48	0	0	1	3	2	1	1	0	1	0	0	1	1
1620	198148	54388169	1	1	34	0	3	1	0	51	0	0	1	3	2	999	1	0	1	0	0	1	1
1621	210973	55353967	1	1	23	0	3	1	0	58	0	0	2	3	2	999	1	0	1	0	0	1	1
1622	260492	63275902	1	1	31	0	1	1	0	55	0	0	2	999	2	999	1	0	1	0	0	1	1
1623	261786	63297403	1	1	25	0	1	1	0	49	0	0	2	2	2	1	1	0	1	0	0	1	1
1624	272490	72623612	1	0	70	0	1	1	0	33	0	0	1	2	2	1	1	0	1	0	0	1	1
1625	277410	72713522	1	0	65	0	1	1	0	40	0	0	1	3	2	3	1	0	1	0	0	1	1
1626	280860	72778676	1	0	56	0	1	1	0	54	0	0	1	3	2	1	1	0	1	0	0	1	1
1627	285062	73227762	1	0	59	0	1	1	1	53	0	0	2	3	2	2	1	0	1	0	0	1	1
1628	288856	73295083	1	1	32	0	1	1	2	71	0	0	1	3	2	0	1	0	1	0	0	1	1
1629	297827	73822395	1	1	19	0	1	1	2	53	0	0	2	3	2	1	1	0	1	0	0	1	1
1630	309045	76600798	1	0	66	0	1	1	0	47	0	0	2	3	2	1	1	0	1	0	0	1	1
1631	317464	77148654	1	0	40	0	1	1	1	38	1	0	2	3	2	1	1	0	1	0	0	1	1
1632	318480	77167547	1	0	49	0	1	1	0	60	0	0	2	3	2	1	1	0	1	0	0	1	1
1633	318834	77174677	1	1	32	0	1	1	0	43	0	0	1	3	2	1	1	0	1	0	0	1	1
1634	320707	77204991	1	1	26	0	1	1	0	44	0	0	1	3	2	1	1	0	1	0	0	1	1
1635	320907	77208214	1	1	25	0	1	1	0	55	1	0	1	3	2	0	1	0	1	0	0	1	1
1636	322818	77637145	1	1	22	0	1	1	0	44	0	0	2	3	2	1	1	0	1	0	0	1	1
1637	823	3998583	1	0	82	0	3	1	1	29	0	0	1	1	2	1	1	0	0	0	0	1	1
1638	4041	4055011	1	0	61	0	3	1	1	63	1	0	1	2	2	3	1	0	0	0	0	1	1
1639	4626	4064798	1	0	60	0	3	1	999	58	0	0	2	3	2	3	1	0	0	0	0	1	1
1640	9855	4543988	1	1	35	0	3	1	1	54	2	0	1	2	2	1	1	0	0	0	0	1	1
1641	17695	6758429	1	0	58	0	1	1	0	53	0	0	1	3	2	1	1	0	0	0	0	1	1
1642	17893	8962160	1	0	75	0	1	1	2	67	0	0	2	2	2	0	1	0	0	0	0	1	1
1643	23651	9065132	1	0	50	0	1	1	1	30	0	0	2	3	2	1	1	0	0	0	0	1	1
1644	27696	9514582	1	1	25	0	1	1	0	47	0	0	1	3	2	0	1	0	0	0	0	1	1
1645	28496	9529026	1	1	31	0	1	1	2	75	1	0	2	2	2	1	1	0	0	0	0	1	1
1646	30389	9556482	1	1	19	0	1	1	2	50	1	0	1	3	2	2	1	0	0	0	0	1	1
1647	35485	14525598	1	1	27	0	2	1	0	49	1	0	2	3	2	1	1	0	0	0	0	1	1
1648	38901	14589069	1	0	53	0	2	1	0	34	0	0	2	3	2	0	1	0	0	0	0	1	1
1649	42417	14645629	1	0	39	0	2	1	1	45	0	0	2	2	2	1	1	0	0	0	0	1	1
1650	53332	16557650	1	0	37	0	3	1	2	58	2	0	1	2	2	1	1	0	0	0	0	1	1
1651	72496	22531802	1	1	28	0	4	1	0	26	0	0	2	3	2	1	1	0	0	0	0	1	1
1652	75591	26433218	1	0	81	0	3	1	0	24	0	0	2	3	2	1	1	0	0	0	0	1	1
1653	99211	29421978	1	1	35	0	4	1	0	61	0	0	2	3	2	1	1	0	0	0	0	1	1
1654	99457	29425221	1	1	22	0	4	1	2	54	0	0	2	3	2	0	1	0	0	0	0	1	1
1655	99472	29425458	1	1	23	0	4	1	0	30	0	0	1	3	2	0	1	0	0	0	0	1	1
1656	99713	29428735	1	1	26	0	4	1	0	42	0	0	1	3	2	999	1	0	0	0	0	1	1
1657	102806	31464298	1	0	76	0	1	1	0	41	0	0	2	3	2	1	1	0	0	0	0	1	1
1658	105056	31502955	1	0	61	0	1	1	0	60	0	0	2	2	2	1	1	0	0	0	0	1	1
1659	106909	31888131	1	0	49	0	1	1	1	49	1	0	2	3	2	1	1	0	0	0	0	1	1
1660	107235	31896169	1	0	46	0	1	1	0	55	0	0	1	3	2	1	1	0	0	0	0	1	1
1661	107986	31908526	1	0	43	0	1	1	1	27	0	0	2	3	2	999	1	0	0	0	0	1	1
1662	108692	31919488	1	0	37	0	1	1	0	39	0	0	1	3	2	2	1	0	0	0	0	1	1
1663	108923	31923539	1	0	32	0	1	1	0	54	0	0	2	3	2	1	1	0	0	0	0	1	1
1664	109789	31934874	1	1	33	0	1	1	0	47	0	0	2	3	2	1	1	0	0	0	0	1	1
1665	109825	31935250	1	1	22	0	1	1	2	64	1	0	2	2	2	1	1	0	0	0	0	1	1
1666	112346	31974401	1	1	17	0	1	1	0	37	0	0	1	3	2	1	1	0	0	0	0	1	1
1667	112603	31977207	1	1	16	0	1	1	0	68	0	0	1	3	2	2	1	0	0	0	0	1	1
1668	124494	39392599	1	0	82	0	3	1	0	65	0	0	1	3	2	4	1	0	0	0	0	1	1
1669	146373	40505464	1	1	22	0	3	1	0	55	0	0	1	2	2	3	1	0	0	0	0	1	1
1670	146484	40506819	1	1	18	0	3	1	1	49	0	0	2	3	2	3	1	0	0	0	0	1	1
1671	157673	41533405	1	0	45	0	1	1	1	26	1	0	2	3	2	1	1	0	0	0	0	1	1
1672	157764	41535042	1	0	39	0	1	1	2	64	1	0	1	2	2	2	1	0	0	0	0	1	1
1673	160521	52601873	1	0	75	0	3	1	0	54	1	0	2	3	2	3	1	0	0	0	0	1	1
1674	168778	52758014	1	0	70	0	3	1	1	58	2	0	2	2	2	1	1	0	0	0	0	1	1
1675	171810	53196543	1	0	62	0	3	1	0	59	0	0	2	3	2	2	1	0	0	0	0	1	1
1676	177852	53291188	1	0	47	0	3	1	0	39	0	0	2	3	2	1	1	0	0	0	0	1	1
1677	180630	53721092	1	0	71	0	3	1	0	52	0	0	1	1	2	1	1	0	0	0	0	1	1
1678	183044	53760138	1	0	51	0	3	1	1	30	1	0	1	2	2	3	1	0	0	0	0	1	1
1679	188299	53848809	1	0	45	0	3	1	0	52	0	0	1	999	2	1	1	0	0	0	0	1	1
1680	188719	53855717	1	0	45	0	3	1	2	54	0	0	1	1	2	0	1	0	0	0	0	1	1
1681	198802	54399773	1	1	31	0	3	1	0	64	0	0	1	3	2	2	1	0	0	0	0	1	1
1682	202978	54844194	1	1	34	0	3	1	2	61	0	0	1	3	2	0	1	0	0	0	0	1	1
1683	206452	54899491	1	1	28	0	3	1	1	48	0	0	2	3	2	1	1	0	0	0	0	1	1
1684	216464	55438336	1	1	15	0	3	1	0	40	0	0	1	3	2	3	1	0	0	0	0	1	1
1685	216563	55439977	1	1	13	0	3	1	0	47	0	0	2	2	2	1	1	0	0	0	0	1	1
1686	240519	59294338	1	0	41	0	1	1	2	57	1	0	1	3	2	2	1	0	0	0	0	1	1
1687	240816	59300751	1	0	38	0	1	1	0	39	0	0	1	3	2	1	1	0	0	0	0	1	1
1688	243030	59340582	1	1	26	0	1	1	0	50	0	0	2	3	2	2	1	0	0	0	0	1	1
1689	250724	62157862	1	0	81	0	1	1	0	55	0	0	2	2	2	2	1	0	0	0	0	1	1
1690	253850	62690178	1	0	57	0	1	1	1	44	0	0	1	3	2	2	1	0	0	0	0	1	1
1691	262006	63302216	1	1	24	0	1	1	999	48	0	0	1	3	2	2	1	0	0	0	0	1	1
1692	263975	63336648	1	1	20	0	1	1	0	62	0	0	1	2	2	999	1	0	0	0	0	1	1
1693	275557	72677677	1	0	68	0	1	1	0	41	0	0	1	3	2	2	1	0	0	0	0	1	1
1694	277425	72713576	1	0	58	0	1	1	0	38	0	0	1	3	2	0	1	0	0	0	0	1	1
1695	280502	72771751	0	0	55	0	1	1	0	46	0	0	1	3	2	1	1	0	0	0	0	1	1
1696	280630	72774626	1	0	51	0	1	1	0	56	0	0	2	3	2	3	1	0	0	0	0	1	1
1697	289804	73311114	1	1	33	0	1	1	0	64	0	0	2	2	2	1	1	0	0	0	0	1	1
1698	296497	73797638	1	1	15	0	1	1	1	47	0	0	2	3	2	2	1	0	0	0	0	1	1
1699	309259	76604319	1	0	67	0	1	1	0	44	0	0	1	3	2	2	1	0	0	0	0	1	1
1700	309302	76604836	1	0	64	0	1	1	2	45	1	0	2	3	2	1	1	0	0	0	0	1	1
1701	316361	77128366	1	0	37	0	1	1	0	48	1	0	2	3	2	1	1	0	0	0	0	1	1
1702	316473	77130026	1	0	41	0	1	1	2	28	1	0	1	1	2	0	1	0	0	0	0	1	1
1703	318032	77160601	1	1	18	0	1	1	0	30	0	0	1	3	2	2	1	0	0	0	0	1	1
1704	319775	77186658	1	1	31	0	1	1	0	48	0	0	2	3	2	0	1	0	0	0	0	1	1
1705	320422	77199600	1	1	28	0	1	1	0	36	1	0	1	3	2	999	1	0	0	0	0	1	1
1706	323071	77639369	1	1	23	0	1	1	1	36	1	0	2	999	2	0	1	0	0	0	0	1	1
1707	323880	77652812	1	1	13	0	1	1	1	71	1	0	2	2	2	1	1	0	0	0	0	1	1
1708	324068	77656221	1	1	20	0	1	1	1	50	0	0	1	2	2	999	1	0	0	0	0	1	1
1709	96619	29377943	1	0	55	0	4	1	0	53	0	0	2	2	2	3	0	1	1	0	0	1	1
1710	106427	31884521	1	0	51	0	1	1	0	68	0	0	2	2	2	3	0	1	1	0	0	1	1
1711	112832	31981109	1	1	14	0	1	1	0	51	1	0	1	3	2	0	0	1	1	0	0	1	1
1712	249436	59750288	1	1	22	0	1	1	0	53	0	0	2	3	2	1	0	1	1	0	0	1	1
1713	104590	31493978	1	0	63	0	1	1	0	51	0	0	1	3	2	3	0	1	0	0	0	1	1
1714	106656	31886419	1	0	50	0	1	1	0	44	1	0	1	3	2	1	0	1	0	0	0	1	1
1715	251751	62649754	1	0	74	0	1	1	999	49	0	0	1	2	2	0	0	1	0	0	0	1	1
1716	252833	62671015	1	0	71	0	1	1	2	50	0	0	1	3	2	0	0	1	0	0	0	1	1
1717	297438	73813601	1	1	20	0	1	1	999	60	0	0	2	3	2	999	0	1	0	0	0	1	1
1718	308179	76582499	1	0	69	0	1	1	2	47	1	0	2	3	2	2	0	1	0	0	0	1	1
1719	312464	76663113	1	0	55	0	1	1	0	63	0	0	1	2	2	0	0	1	0	0	0	1	1
1720	616	3994206	1	0	83	0	3	1	0	54	0	0	2	3	2	1	0	0	1	0	0	1	1
1721	1852	4017203	1	0	66	0	3	1	0	34	0	0	2	2	2	1	0	0	1	0	0	1	1
1722	10375	4552443	1	1	30	0	3	1	1	55	0	0	1	3	2	2	0	0	1	0	0	1	1
1723	11882	4575417	1	1	25	0	3	1	0	37	0	0	1	3	2	1	0	0	1	0	0	1	1
1724	14210	4611027	1	1	14	0	3	1	1	53	0	0	2	999	2	1	0	0	1	0	0	1	1
1725	25008	9470685	1	0	45	0	1	1	0	39	1	0	2	3	2	999	0	0	1	0	0	1	1
1726	27110	9505772	1	1	31	0	1	1	2	60	0	0	1	3	2	999	0	0	1	0	0	1	1
1727	27192	9506896	1	1	32	0	1	1	0	50	0	0	2	3	2	999	0	0	1	0	0	1	1
1728	28996	9536855	1	1	23	0	1	1	0	42	0	0	1	3	2	0	0	0	1	0	0	1	1
1729	30842	9565597	1	1	9	0	1	1	0	58	1	0	1	3	2	3	0	0	1	0	0	1	1
1730	34381	14505529	1	0	81	0	2	1	0	58	0	0	2	3	2	3	0	0	1	0	0	1	1
1731	36728	14550844	1	0	64	0	2	1	1	34	0	0	1	2	2	999	0	0	1	0	0	1	1
1732	37328	14560617	1	0	64	0	2	1	0	24	1	0	1	3	2	0	0	0	1	0	0	1	1
1733	38774	14587441	1	0	54	0	2	1	0	64	0	0	1	2	2	2	0	0	1	0	0	1	1
1734	39594	14599608	1	0	54	0	2	1	0	52	0	0	2	2	2	0	0	0	1	0	0	1	1
1735	39809	14603046	1	0	49	0	2	1	0	63	0	0	1	3	2	3	0	0	1	0	0	1	1
1736	40735	14619083	1	0	41	0	2	1	1	38	1	0	2	3	2	0	0	0	1	0	0	1	1
1737	65479	20660204	1	1	21	0	2	1	0	39	0	0	2	999	2	1	0	0	1	0	0	1	1
1738	69663	22484545	1	0	58	0	4	1	999	37	0	0	1	3	2	2	0	0	1	0	0	1	1
1739	75966	26440872	1	0	79	0	3	1	0	35	0	0	2	3	2	999	0	0	1	0	0	1	1
1740	99644	29427758	1	1	30	0	4	1	0	49	0	0	2	3	2	0	0	0	1	0	0	1	1
1741	100127	29438190	1	1	18	0	4	1	0	47	0	0	1	2	2	4	0	0	1	0	0	1	1
1742	104641	31494770	1	0	30	0	1	999	0	41	0	0	2	3	2	999	0	0	1	0	0	1	1
1743	105169	31504733	1	0	20	0	1	0	0	49	0	0	1	3	2	999	0	0	1	0	0	1	1
1744	105972	31515986	1	0	54	0	1	1	0	61	1	0	2	3	2	1	0	0	1	0	0	1	1
1745	108083	31909624	1	0	40	0	1	1	0	48	0	0	2	3	2	0	0	0	1	0	0	1	1
1746	109214	31927355	1	1	32	0	1	1	0	32	2	0	2	2	2	1	0	0	1	0	0	1	1
1747	109583	31933010	1	1	30	0	1	1	2	75	1	0	2	3	2	0	0	0	1	0	0	1	1
1748	109770	31934647	1	1	29	0	1	1	0	34	2	0	1	3	2	1	0	0	1	0	0	1	1
1749	111108	31955464	0	1	15	0	1	1	2	65	0	0	2	3	2	0	0	0	1	0	0	1	1
1750	111167	31957309	1	1	23	0	1	1	0	52	1	0	2	3	2	4	0	0	1	0	0	1	1
1751	111241	31958066	1	1	16	0	1	1	1	55	1	0	1	2	2	0	0	0	1	0	0	1	1
1752	115510	33518306	1	0	11	0	3	1	0	30	0	0	1	3	2	1	0	0	1	0	0	1	1
1753	117306	33863922	1	0	63	0	3	1	2	61	0	0	1	2	2	3	0	0	1	0	0	1	1
1754	119790	33903939	1	0	40	0	3	1	1	46	0	0	1	3	2	3	0	0	1	0	0	1	1
1755	129974	39867345	1	0	76	0	3	1	999	46	0	0	1	3	2	0	0	0	1	0	0	1	1
1756	134745	39947106	0	0	60	0	3	1	999	52	0	0	2	2	2	2	0	0	1	0	0	1	1
1757	144952	40479776	1	1	30	0	3	1	0	51	0	0	1	3	2	1	0	0	1	0	0	1	1
1758	147664	40525335	1	1	19	0	3	1	0	47	0	0	2	3	2	2	0	0	1	0	0	1	1
1759	163394	52650483	1	0	77	0	3	1	0	51	0	0	2	3	2	3	0	0	1	0	0	1	1
1760	169942	53163159	1	0	38	0	3	1	1	61	1	0	1	3	2	2	0	0	1	0	0	1	1
1761	176561	53274563	1	0	63	0	3	1	0	53	0	0	1	3	2	3	0	0	1	0	0	1	1
1762	180327	53716035	1	0	62	0	3	1	0	52	0	0	2	3	2	1	0	0	1	0	0	1	1
1763	181429	53733742	1	0	44	0	3	1	1	53	2	0	2	3	2	0	0	0	1	0	0	1	1
1764	199745	54414568	1	1	18	0	3	1	0	47	2	0	1	3	2	1	0	0	1	0	0	1	1
1765	207494	54916195	1	1	28	0	3	1	0	62	0	0	1	3	2	2	0	0	1	0	0	1	1
1766	212840	55381693	0	1	18	0	3	1	2	46	0	0	1	3	2	0	0	0	1	0	0	1	1
1767	219234	55485189	1	1	16	0	3	1	0	66	2	0	2	3	2	999	0	0	1	0	0	1	1
1768	243163	59342826	1	1	32	0	1	1	0	57	0	0	1	2	2	0	0	0	1	0	0	1	1
1769	251845	62651580	1	0	68	0	1	1	0	50	0	0	2	999	2	1	0	0	1	0	0	1	1
1770	255342	62716332	1	0	55	0	1	1	0	63	0	0	2	3	2	1	0	0	1	0	0	1	1
1771	255508	62719912	1	0	56	0	1	1	0	57	0	0	1	3	2	0	0	0	1	0	0	1	1
1772	256462	62740566	1	0	47	0	1	1	1	34	0	0	1	2	2	2	0	0	1	0	0	1	1
1773	256677	62745389	1	0	46	0	1	1	2	56	0	0	1	3	2	1	0	0	1	0	0	1	1
1774	260613	63278428	1	1	17	0	1	1	0	43	0	0	1	3	2	0	0	0	1	0	0	1	1
1775	262932	63318809	1	1	21	0	1	1	0	37	0	0	1	3	2	1	0	0	1	0	0	1	1
1776	278919	72743466	1	0	34	0	1	1	2	57	0	0	2	3	2	1	0	0	1	0	0	1	1
1777	281492	73169959	0	0	53	0	1	1	1	48	1	0	1	3	2	1	0	0	1	0	0	1	1
1778	282626	73186409	1	0	46	0	1	999	999	52	0	0	2	3	2	2	0	0	1	0	0	1	1
1779	283470	73202101	1	0	45	0	1	1	0	46	0	0	1	3	2	999	0	0	1	0	0	1	1
1780	286696	73257776	1	0	39	0	1	1	0	35	2	0	1	3	2	0	0	0	1	0	0	1	1
1781	286960	73261748	1	0	42	0	1	1	0	38	999	0	2	2	2	999	0	0	1	0	0	1	1
1782	290712	73328116	1	1	29	0	1	1	1	40	0	0	1	3	2	0	0	0	1	0	0	1	1
1783	292181	73728569	0	1	35	0	1	1	0	30	0	0	2	3	2	1	0	0	1	0	0	1	1
1784	294480	73764589	0	1	20	0	1	1	0	54	0	0	2	3	2	1	0	0	1	0	0	1	1
1785	312562	76664890	1	0	50	0	1	0	2	41	1	0	2	3	2	0	0	0	1	0	0	1	1
1786	312935	77068897	0	0	55	0	1	1	0	50	0	0	1	3	2	3	0	0	1	0	0	1	1
1787	320741	77205562	1	1	23	0	1	1	999	42	0	0	1	3	2	1	0	0	1	0	0	1	1
1788	322536	77239923	1	1	21	0	1	1	0	58	0	0	1	3	2	0	0	0	1	0	0	1	1
1789	4466	4061772	1	0	57	0	3	1	0	39	0	0	2	3	2	0	0	0	0	0	0	1	1
1790	5700	4082489	1	0	52	0	3	1	0	30	2	0	1	3	2	2	0	0	0	0	0	1	1
1791	5819	4084585	1	0	53	0	3	1	0	35	2	0	2	3	2	2	0	0	0	0	0	1	1
1792	9073	4137966	1	0	40	0	3	1	999	46	0	0	2	3	2	0	0	0	0	0	0	1	1
1793	9262	4535936	1	0	37	0	3	1	0	49	2	0	1	2	2	0	0	0	0	0	0	1	1
1794	10908	4560089	1	1	27	0	3	1	0	41	2	0	2	3	2	1	0	0	0	0	0	1	1
1795	11170	4564574	1	1	28	0	3	1	0	42	0	0	1	3	2	1	0	0	0	0	0	1	1
1796	22859	9049886	1	0	59	0	1	1	0	38	0	0	1	3	2	1	0	0	0	0	0	1	1
1797	24212	9457246	1	0	38	0	1	1	2	42	0	0	1	3	2	1	0	0	0	0	0	1	1
1798	24940	9469341	1	0	41	0	1	1	0	43	0	0	1	3	2	2	0	0	0	0	0	1	1
1799	24998	9470334	1	0	38	0	1	1	0	36	0	0	2	3	2	1	0	0	0	0	0	1	1
1800	34390	14505730	1	0	80	0	2	1	0	49	0	0	1	3	2	0	0	0	0	0	0	1	1
1801	34983	14517190	1	0	71	0	2	1	1	43	1	0	1	999	2	1	0	0	0	0	0	1	1
1802	35390	14524706	1	0	82	0	2	1	0	45	0	0	2	3	2	3	0	0	0	0	0	1	1
1803	36099	14537246	1	0	71	0	2	1	0	56	0	0	2	2	2	999	0	0	0	0	0	1	1
1804	36656	14549151	1	0	66	0	2	1	0	38	0	0	2	3	2	1	0	0	0	0	0	1	1
1805	37132	14557295	1	0	63	0	2	1	0	39	0	0	2	3	2	0	0	0	0	0	0	1	1
1806	37550	14564106	1	0	68	0	2	1	1	59	1	0	1	3	2	3	0	0	0	0	0	1	1
1807	38279	14578918	1	0	59	0	2	1	999	39	1	0	2	3	2	1	0	0	0	0	0	1	1
1808	38295	14579080	1	0	53	0	2	1	0	50	2	0	2	3	2	0	0	0	0	0	0	1	1
1809	40860	14621529	1	0	45	0	2	1	0	58	0	0	2	3	2	0	0	0	0	0	0	1	1
1810	43556	15057321	1	1	28	0	2	1	1	50	1	0	2	3	2	1	0	0	0	0	0	1	1
1811	47033	15114366	1	1	21	0	2	1	0	33	0	0	2	3	2	3	0	0	0	0	0	1	1
1812	53020	16552602	1	0	38	0	3	1	2	67	2	0	2	3	2	1	0	0	0	0	0	1	1
1813	72433	22530732	1	1	34	0	4	1	2	48	0	0	2	3	2	0	0	0	0	0	0	1	1
1814	73695	22551806	1	1	14	0	4	1	2	70	0	0	1	3	2	1	0	0	0	0	0	1	1
1815	86319	27026072	1	1	32	0	3	1	2	44	0	0	2	3	2	0	0	0	0	0	0	1	1
1816	89918	27484366	1	1	17	0	3	1	2	33	0	0	1	3	2	999	0	0	0	0	0	1	1
1817	96601	29377593	1	0	53	0	4	1	0	44	0	0	2	3	2	0	0	0	0	0	0	1	1
1818	98426	29408073	0	0	41	0	4	1	1	60	0	0	1	3	2	3	0	0	0	0	0	1	1
1819	103187	31470342	1	0	75	0	1	1	0	47	1	0	2	3	2	0	0	0	0	0	0	1	1
1820	103908	31482247	1	0	71	0	1	1	0	35	0	0	2	3	2	2	0	0	0	0	0	1	1
1821	105469	31511034	1	0	58	0	1	1	1	53	1	0	1	3	2	0	0	0	0	0	0	1	1
1822	105842	31514723	1	0	54	0	1	1	0	63	1	0	2	3	2	0	0	0	0	0	0	1	1
1823	106020	31516388	1	0	53	0	1	1	1	33	1	0	2	3	2	0	0	0	0	0	0	1	1
1824	106748	31887301	1	0	49	0	1	1	2	46	1	0	2	3	2	0	0	0	0	0	0	1	1
1825	107141	31893780	1	0	45	0	1	0	0	43	1	0	1	3	2	0	0	0	0	0	0	1	1
1826	107959	31908294	1	0	42	0	1	1	1	43	1	0	1	3	2	0	0	0	0	0	0	1	1
1827	109099	31926202	1	1	30	0	1	1	0	38	1	0	1	3	2	999	0	0	0	0	0	1	1
1828	109594	31933123	1	1	29	0	1	1	0	42	0	0	2	3	2	2	0	0	0	0	0	1	1
1829	110598	31945689	1	1	21	0	1	1	1	36	1	0	1	3	2	2	0	0	0	0	0	1	1
1830	111328	31959556	1	1	22	0	1	1	0	50	2	0	2	3	2	0	0	0	0	0	0	1	1
1831	111544	31961856	1	1	20	0	1	1	1	52	1	0	1	3	2	999	0	0	0	0	0	1	1
1832	111548	31961890	1	1	20	0	1	1	0	60	0	0	1	3	2	1	0	0	0	0	0	1	1
1833	112768	31979602	1	1	12	0	1	1	0	52	0	0	2	999	2	2	0	0	0	0	0	1	1
1834	116816	33855151	1	0	64	0	3	1	0	50	0	0	2	3	2	0	0	0	0	0	0	1	1
1835	117601	33869472	1	0	68	0	3	1	1	41	0	0	2	3	2	2	0	0	0	0	0	1	1
1836	119656	33901897	1	0	40	0	3	1	0	31	0	0	2	3	2	0	0	0	0	0	0	1	1
1837	124747	39394801	1	0	80	0	3	1	1	54	0	0	2	3	2	0	0	0	0	0	0	1	1
1838	140435	40413210	1	0	40	0	3	1	0	35	0	0	2	3	2	999	0	0	0	0	0	1	1
1839	161194	52615623	1	0	80	0	3	1	2	53	0	0	2	3	2	2	0	0	0	0	0	1	1
1840	169658	53158895	1	0	67	0	3	1	2	57	0	0	1	3	2	0	0	0	0	0	0	1	1
1841	171608	53192163	1	0	29	0	3	1	0	44	0	0	1	3	2	0	0	0	0	0	0	1	1
1842	171998	53200664	1	0	67	0	3	1	1	45	0	0	2	3	2	2	0	0	0	0	0	1	1
1843	186992	53826397	1	0	46	0	3	1	2	46	0	0	2	3	2	0	0	0	0	0	0	1	1
1844	188919	53858350	1	0	44	0	3	1	0	63	0	0	1	3	2	0	0	0	0	0	0	1	1
1845	196104	54354092	1	1	34	0	3	1	0	58	0	0	2	3	2	1	0	0	0	0	0	1	1
1846	201050	54813724	1	1	32	0	3	1	0	40	0	0	2	3	2	1	0	0	0	0	0	1	1
1847	201433	54820254	1	1	31	0	3	1	1	48	0	0	2	3	2	1	0	0	0	0	0	1	1
1848	201812	54825860	1	1	26	0	3	1	1	37	0	0	1	3	2	1	0	0	0	0	0	1	1
1849	205378	54882708	1	1	16	0	3	1	0	55	1	0	2	3	2	3	0	0	0	0	0	1	1
1850	211829	55367041	1	1	19	0	3	1	1	31	1	0	1	3	2	0	0	0	0	0	0	1	1
1851	213519	55392541	1	1	9	0	3	1	2	56	0	0	2	4	2	0	0	0	0	0	0	1	1
1852	233123	58851911	1	0	79	0	1	1	0	33	0	0	2	3	2	0	0	0	0	0	0	1	1
1853	233406	58856722	1	0	77	0	1	1	0	28	0	0	1	3	2	1	0	0	0	0	0	1	1
1854	234990	58893057	1	0	64	0	1	1	0	63	0	0	2	3	2	2	0	0	0	0	0	1	1
1855	239503	59275230	1	0	47	0	1	1	2	49	1	0	2	3	2	2	0	0	0	0	0	1	1
1856	240407	59292122	1	0	38	0	1	1	2	62	0	0	2	3	2	1	0	0	0	0	0	1	1
1857	251849	62651593	1	0	71	0	1	1	2	42	1	0	1	3	2	2	0	0	0	0	0	1	1
1858	252151	62658042	1	0	13	0	1	1	0	37	0	0	2	3	2	0	0	0	0	0	0	1	1
1859	254851	62705984	1	0	62	0	1	1	0	53	0	0	2	3	2	0	0	0	0	0	0	1	1
1860	255310	62715642	1	0	54	0	1	1	0	46	1	0	2	3	2	2	0	0	0	0	0	1	1
1861	255435	62718365	1	0	26	0	1	1	0	29	0	0	2	3	2	0	0	0	0	0	0	1	1
1862	260289	63272571	1	1	32	0	1	1	0	51	1	0	1	3	2	0	0	0	0	0	0	1	1
1863	261574	63294604	1	1	28	0	1	1	0	55	0	0	1	3	2	0	0	0	0	0	0	1	1
1864	262734	63315413	1	1	16	0	1	1	1	49	1	0	1	999	2	0	0	0	0	0	0	1	1
1865	263474	63328095	1	1	17	0	1	1	0	51	1	0	1	3	2	1	0	0	0	0	0	1	1
1866	270073	72194424	1	0	76	0	1	1	0	48	0	0	2	3	2	1	0	0	0	0	0	1	1
1867	271729	72229009	1	0	66	0	1	1	0	43	0	0	1	2	2	0	0	0	0	0	0	1	1
1868	272048	72236003	1	0	69	0	1	1	0	34	0	0	2	3	2	2	0	0	0	0	0	1	1
1869	280128	72763640	1	0	52	0	1	1	1	27	1	0	2	3	2	999	0	0	0	0	0	1	1
1870	281008	72781236	1	0	53	0	1	1	1	48	0	0	1	3	2	1	0	0	0	0	0	1	1
1871	282017	73178256	1	0	45	0	1	1	0	47	0	0	1	3	2	0	0	0	0	0	0	1	1
1872	283162	73198297	1	0	49	0	1	1	0	33	2	0	1	3	2	3	0	0	0	0	0	1	1
1873	288471	73287508	1	0	30	0	1	1	1	48	0	0	2	3	2	2	0	0	0	0	0	1	1
1874	289034	73298188	1	1	19	0	1	1	1	54	0	0	1	2	2	1	0	0	0	0	0	1	1
1875	290490	73324072	1	0	37	0	1	999	0	39	0	0	2	3	2	0	0	0	0	0	0	1	1
1876	291602	73718907	1	1	27	0	1	1	0	47	0	0	2	3	2	0	0	0	0	0	0	1	1
1877	291956	73724484	1	1	24	0	1	1	0	67	0	0	2	3	2	1	0	0	0	0	0	1	1
1878	292541	73733284	1	1	23	0	1	1	0	40	2	0	2	3	2	0	0	0	0	0	0	1	1
1879	294097	73758928	1	1	22	0	1	1	1	28	0	0	2	3	2	2	0	0	0	0	0	1	1
1880	296897	73803221	1	1	15	0	1	1	0	41	0	0	2	3	2	999	0	0	0	0	0	1	1
1881	297393	73812255	1	1	15	0	1	1	1	65	0	0	1	3	2	0	0	0	0	0	0	1	1
1882	297534	73815791	1	1	18	0	1	1	1	43	0	0	1	3	2	3	0	0	0	0	0	1	1
1883	298932	73843486	1	1	12	0	1	1	0	51	0	0	2	3	2	2	0	0	0	0	0	1	1
1884	305944	76535596	1	0	81	0	1	1	0	59	0	0	2	3	2	1	0	0	0	0	0	1	1
1885	310359	76626707	1	0	61	0	1	1	1	46	1	0	1	3	2	1	0	0	0	0	0	1	1
1886	311599	76650671	1	0	59	0	1	1	0	33	1	0	1	3	2	0	0	0	0	0	0	1	1
1887	311871	76654638	1	0	50	0	1	1	999	65	1	0	2	3	2	1	0	0	0	0	0	1	1
1888	312297	76661175	1	0	51	0	1	1	999	47	0	0	2	3	2	1	0	0	0	0	0	1	1
1889	312420	76662782	1	0	58	0	1	1	0	45	0	0	2	3	2	1	0	0	0	0	0	1	1
1890	313608	77077343	1	0	41	0	1	1	2	49	1	0	2	3	2	2	0	0	0	0	0	1	1
1891	313737	77078610	1	0	49	0	1	1	0	46	0	0	2	3	2	1	0	0	0	0	0	1	1
1892	313978	77080099	1	0	49	0	1	1	0	48	0	0	2	3	2	0	0	0	0	0	0	1	1
1893	318773	77173830	1	1	29	0	1	1	0	52	0	0	1	3	2	0	0	0	0	0	0	1	1
1894	320386	77198573	1	1	24	0	1	1	0	46	1	0	2	3	2	1	0	0	0	0	0	1	1
1895	320513	77201414	1	1	27	0	1	1	0	60	0	0	1	3	2	0	0	0	0	0	0	1	1
1896	320578	77202775	1	1	27	0	1	1	0	48	1	0	2	3	2	2	0	0	0	0	0	1	1
1897	321157	77211820	1	1	23	0	1	1	2	49	1	0	1	3	2	3	0	0	0	0	0	1	1
1898	323805	77652088	1	1	10	0	1	1	0	55	0	0	2	2	2	999	0	0	0	0	0	1	1
1899	324453	77663132	1	1	13	0	1	1	0	51	0	0	1	3	2	0	0	0	0	0	0	1	1
1900	325366	77680895	0	1	14	0	1	1	2	66	1	0	1	3	2	2	0	0	0	0	0	1	1
1901	326745	77701009	0	1	17	0	1	1	0	49	0	0	1	3	2	0	0	0	0	0	0	1	1
1902	242848	59337581	1	1	28	0	1	1	0	40	1	0	2	3	2	1	1	1	1	0	0	0	1
1903	307141	76561179	1	0	79	0	1	1	2	43	0	0	2	3	2	2	1	1	1	0	0	0	1
1904	111553	31961968	1	1	13	0	1	1	0	53	0	0	2	2	2	2	1	1	0	0	0	0	1
1905	125653	39409078	1	0	79	0	3	1	1	39	0	0	2	2	2	2	1	1	0	0	0	0	1
1906	166207	52706011	1	0	78	0	3	1	2	48	0	0	1	2	2	3	1	1	0	0	0	0	1
1907	166447	52710334	1	0	74	0	3	1	0	45	0	0	1	2	2	1	1	1	0	0	0	0	1
1908	170037	53164642	1	0	73	0	3	1	0	65	0	0	1	3	2	1	1	1	0	0	0	0	1
1909	191350	54277541	1	0	40	0	3	1	0	49	0	0	2	1	2	1	1	1	0	0	0	0	1
1910	208888	54940719	1	1	24	0	3	1	1	57	0	0	2	1	2	3	1	1	0	0	0	0	1
1911	209136	54944722	1	1	21	0	3	1	0	41	0	0	1	3	2	0	1	1	0	0	0	0	1
1912	215792	55427587	1	1	15	0	3	1	0	55	0	0	2	2	2	1	1	1	0	0	0	0	1
1913	240199	59288543	0	0	44	0	1	1	0	35	0	0	2	2	2	2	1	1	0	0	0	0	1
1914	265643	63363888	1	1	14	0	1	1	0	69	0	0	2	1	2	1	1	1	0	0	0	0	1
1915	290890	73331438	1	1	26	0	1	1	0	50	0	0	1	2	2	1	1	1	0	0	0	0	1
1916	311858	76654397	1	0	58	0	1	1	0	54	0	0	1	3	2	2	1	1	0	0	0	0	1
1917	321784	77225186	1	1	12	0	1	1	0	29	0	0	2	3	2	1	1	1	0	0	0	0	1
1918	321858	77226348	1	1	21	0	1	1	0	56	0	0	1	2	2	1	1	1	0	0	0	0	1
1919	151470	40959086	1	1	15	0	3	1	0	52	2	0	1	3	2	999	1	0	1	0	0	0	1
1920	197512	54376003	1	1	31	0	3	1	0	50	0	0	2	3	2	0	1	0	1	0	0	0	1
1921	40066	14607260	1	0	46	0	2	1	1	38	0	0	1	3	2	0	0	0	0	0	0	0	1
1922	83677	26981377	1	0	43	0	3	1	0	48	0	0	2	3	2	999	0	0	0	0	0	0	1
1923	106338	31883564	1	0	58	0	1	1	2	47	1	0	1	3	2	1	0	0	0	0	0	0	1
1924	244614	59659944	1	1	19	0	1	1	0	50	0	0	2	3	2	0	0	0	0	0	0	0	1
1925	7480	4112983	1	0	44	0	3	1	1	45	2	0	1	3	2	0	1	1	1	0	0	1	0
1926	293562	73749785	1	1	22	0	1	1	1	50	0	0	2	4	2	1	1	1	1	0	0	1	0
1927	727	3996323	1	0	83	0	3	1	0	50	2	0	2	1	2	0	1	1	0	0	0	1	0
1928	1698	4013942	1	0	76	0	3	1	0	67	0	0	2	1	2	1	1	1	0	0	0	1	0
1929	4238	4057970	1	0	62	0	3	1	2	47	0	0	2	2	2	0	1	1	0	0	0	1	0
1930	18770	8975075	1	0	77	0	1	1	0	63	0	0	2	3	2	1	1	1	0	0	0	1	0
1931	21684	9031097	1	0	69	0	1	1	0	68	0	0	2	2	2	0	1	1	0	0	0	1	0
1932	22635	9046668	0	0	58	0	1	1	0	68	0	0	2	2	2	3	1	1	0	0	0	1	0
1933	22842	9049660	1	0	58	0	1	1	1	47	0	0	2	3	2	1	1	1	0	0	0	1	0
1934	23308	9058174	1	0	27	0	1	1	0	65	0	0	1	2	2	1	1	1	0	0	0	1	0
1935	23364	9059263	1	0	49	0	1	1	0	53	0	0	1	3	2	0	1	1	0	0	0	1	0
1936	26036	9488219	1	0	41	0	1	1	1	39	0	0	1	3	2	1	1	1	0	0	0	1	0
1937	36685	14549651	1	0	63	0	2	1	0	46	0	0	1	1	2	1	1	1	0	0	0	1	0
1938	38552	14583511	1	0	55	0	2	1	0	64	0	0	2	2	2	1	1	1	0	0	0	1	0
1939	43528	15056821	1	1	29	0	2	1	0	45	0	0	1	999	2	1	1	1	0	0	0	1	0
1940	43767	15061261	1	1	29	0	2	999	999	65	0	0	1	2	2	1	1	1	0	0	0	1	0
1941	45090	15082429	1	1	22	0	2	1	0	55	0	0	1	2	2	1	1	1	0	0	0	1	0
1942	46595	15107148	1	1	15	0	2	1	2	68	0	0	2	2	2	2	1	1	0	0	0	1	0
1943	46977	15113034	1	1	17	0	2	1	0	46	0	0	2	1	2	0	1	1	0	0	0	1	0
1944	51660	16534529	1	0	55	0	3	1	2	61	0	0	2	1	2	0	1	1	0	0	0	1	0
1945	51701	16535086	1	0	50	0	3	1	0	58	0	0	2	2	2	3	1	1	0	0	0	1	0
1946	72962	22538986	1	1	23	0	4	1	0	48	0	0	1	1	2	0	1	1	0	0	0	1	0
1947	76561	26452202	1	0	76	0	3	1	0	59	0	0	2	2	2	0	1	1	0	0	0	1	0
1948	83674	26981276	1	0	43	0	3	1	0	47	0	0	2	2	2	0	1	1	0	0	0	1	0
1949	97788	29398633	1	0	38	0	4	1	2	43	0	0	2	2	2	1	1	1	0	0	0	1	0
1950	98304	29406050	1	0	41	0	4	1	0	64	0	0	2	2	2	0	1	1	0	0	0	1	0
1951	100365	29441519	1	1	22	0	4	1	0	40	0	0	2	3	2	0	1	1	0	0	0	1	0
1952	105795	31514172	1	0	23	0	1	0	1	29	1	0	2	2	2	0	1	1	0	0	0	1	0
1953	107061	31893132	1	0	47	0	1	1	0	47	1	0	1	2	2	1	1	1	0	0	0	1	0
1954	107922	31908022	1	0	46	0	1	1	0	43	1	0	1	2	2	1	1	1	0	0	0	1	0
1955	108511	31915297	1	0	39	0	1	1	0	69	1	0	1	2	2	3	1	1	0	0	0	1	0
1956	110266	31941831	1	1	26	0	1	1	0	51	0	0	2	2	2	1	1	1	0	0	0	1	0
1957	110885	31950444	1	1	18	0	1	1	0	63	1	0	2	1	2	1	1	1	0	0	0	1	0
1958	111414	31960055	1	1	7	0	1	1	0	47	0	0	1	2	2	0	1	1	0	0	0	1	0
1959	115695	33521567	1	0	38	0	3	1	0	38	0	0	1	2	2	0	1	1	0	0	0	1	0
1960	117053	33859958	1	0	63	0	3	1	2	68	1	0	2	2	2	0	1	1	0	0	0	1	0
1961	117557	33868670	1	0	56	0	3	1	1	43	0	0	2	2	2	0	1	1	0	0	0	1	0
1962	130832	39883892	1	0	68	0	3	1	2	43	2	0	1	3	2	1	1	1	0	0	0	1	0
1963	131741	39900578	1	0	60	0	3	1	0	45	2	0	2	2	2	2	1	1	0	0	0	1	0
1964	133774	39932806	1	0	57	0	3	1	0	64	2	0	2	2	2	0	1	1	0	0	0	1	0
1965	141261	40424467	1	0	36	0	3	1	0	63	1	0	1	1	2	0	1	1	0	0	0	1	0
1966	145076	40482415	1	1	26	0	3	1	0	46	0	0	1	2	2	2	1	1	0	0	0	1	0
1967	145148	40483996	1	1	19	0	3	1	1	56	1	0	2	999	2	0	1	1	0	0	0	1	0
1968	145523	40490724	1	1	30	0	3	1	0	53	0	0	2	2	2	0	1	1	0	0	0	1	0
1969	146064	40499592	1	1	26	0	3	1	0	55	2	0	2	2	2	0	1	1	0	0	0	1	0
1970	146485	40506822	1	1	22	0	3	1	1	44	0	0	2	2	2	2	1	1	0	0	0	1	0
1971	146955	40513766	1	1	23	0	3	1	0	65	0	0	2	2	2	1	1	1	0	0	0	1	0
1972	147280	40519743	1	1	22	0	3	1	2	83	0	0	2	2	2	1	1	1	0	0	0	1	0
1973	148293	40535652	1	1	15	0	3	1	0	47	2	0	1	1	2	1	1	1	0	0	0	1	0
1974	150556	40568943	1	1	15	0	3	1	0	52	2	0	1	2	2	1	1	1	0	0	0	1	0
1975	151712	40964284	1	1	11	0	3	1	0	48	0	0	1	2	2	0	1	1	0	0	0	1	0
1976	167762	52737738	1	0	70	0	3	1	0	59	0	0	1	2	2	0	1	1	0	0	0	1	0
1977	169726	53160271	1	0	66	0	3	1	1	24	0	0	2	2	2	2	1	1	0	0	0	1	0
1978	170857	53178760	1	0	64	0	3	1	0	52	0	0	1	2	2	2	1	1	0	0	0	1	0
1979	175747	53264568	1	0	58	0	3	1	0	63	0	0	2	1	2	0	1	1	0	0	0	1	0
1980	177269	53280988	1	0	56	0	3	1	0	47	2	0	1	1	2	0	1	1	0	0	0	1	0
1981	182048	53744995	1	0	43	0	3	1	2	57	0	0	1	2	2	0	1	1	0	0	0	1	0
1982	185691	53805137	1	0	50	0	3	1	0	40	2	0	2	2	2	0	1	1	0	0	0	1	0
1983	187960	53843811	1	0	45	0	3	1	2	71	0	0	1	2	2	0	1	1	0	0	0	1	0
1984	195882	54350267	0	0	37	0	3	1	1	68	0	0	2	2	2	0	1	1	0	0	0	1	0
1985	205278	54881327	1	1	25	0	3	1	0	41	0	0	2	1	2	0	1	1	0	0	0	1	0
1986	206511	54900840	1	1	30	0	3	1	0	50	0	0	1	2	2	0	1	1	0	0	0	1	0
1987	206752	54905869	1	1	25	0	3	1	0	60	0	0	1	2	2	0	1	1	0	0	0	1	0
1988	206870	54907602	1	1	24	0	3	1	2	70	0	0	2	2	2	0	1	1	0	0	0	1	0
1989	213437	55391487	1	1	17	0	3	1	0	47	0	0	1	2	2	0	1	1	0	0	0	1	0
1990	214535	55408000	1	1	19	0	3	1	0	46	0	0	2	2	2	0	1	1	0	0	0	1	0
1991	216235	55434759	1	1	4	0	3	1	0	56	0	0	1	1	2	1	1	1	0	0	0	1	0
1992	216399	55437608	1	1	9	0	3	1	0	53	0	0	2	2	2	2	1	1	0	0	0	1	0
1993	218245	55468125	1	1	12	0	3	1	2	38	0	0	2	2	2	0	1	1	0	0	0	1	0
1994	251064	62636928	1	0	74	0	1	1	0	55	0	0	2	2	2	0	1	1	0	0	0	1	0
1995	254603	62702588	1	0	71	0	1	1	0	62	0	0	1	2	2	1	1	1	0	0	0	1	0
1996	255194	62713115	1	0	59	0	1	1	0	64	1	0	2	2	2	3	1	1	0	0	0	1	0
1997	255899	62728398	1	0	54	0	1	1	0	58	0	0	2	2	2	0	1	1	0	0	0	1	0
1998	257841	62764488	1	0	40	0	1	1	0	61	0	0	2	2	2	2	1	1	0	0	0	1	0
1999	263296	63324833	1	1	20	0	1	1	0	43	0	0	1	1	2	0	1	1	0	0	0	1	0
[truncated: 4,272 more rows]

## Sheet: table3
ID	year	OS	CSS	Survivalmonths	RXSurgery
72757755	3.91667	1	1	47	0
14521490	1.91667	1	1	23	0
29408141	1.25	1	1	15	0
39930790	1.16667	1	1	14	0
62686502	3.25	1	1	39	0
62780286	1.58333	1	1	19	0
29410171	1.66667	1	1	20	0
53309146	1.5	1	1	18	0
76578792	2.91667	1	1	35	0
14508508	1.66667	1	1	20	0
14513771	5.5	1	1	66	0
29366234	2.58333	1	1	31	0
72161461	4.08333	1	1	49	0
4598037	1.33333	1	1	16	0
14504818	1.16667	1	1	14	0
31495065	2.41667	1	1	29	0
73287407	2.33333	1	1	28	0
76605435	1.91667	1	1	23	0
77080011	1.33333	1	1	16	0
4000630	1.75	1	1	21	0
62638935	0.416667	1	1	5	0
73196460	2.58333	1	0	31	0
27460912	1.91667	0	0	23	0
54378930	2.75	0	0	33	0
63320083	1.75	0	0	21	0
4048794	5.5	0	0	66	0
31887209	4.16667	0	0	50	0
31951343	1	0	0	12	0
39873462	6.08333	0	0	73	0
52669147	6.08333	0	0	73	0
53725821	4.41667	0	0	53	0
54351485	2.91667	0	0	35	0
62734187	4.16667	0	0	50	0
73740163	1.91667	0	0	23	0
73867771	1.33333	0	0	16	0
77139225	3.16667	0	0	38	0
31888056	4.08333	0	0	49	0
39936152	4.58333	0	0	55	0
53733639	0.833333	0	0	10	0
55371840	1.58333	0	0	19	0
4607349	1.16667	0	0	14	0
22549341	2.16667	0	0	26	0
31966216	1.75	0	0	21	0
72189589	6.83333	0	0	82	0
31896400	3.75	0	0	45	0
54304292	3.25	0	0	39	0
54364793	1.75	0	0	21	0
59232705	4.58333	0	0	55	0
62153029	4.58333	1	1	55	0
31893519	3.83333	1	1	46	0
31974181	3	1	1	36	0
53233694	3.75	1	1	45	0
53751882	3.5	1	1	42	0
59300731	1.5	1	1	18	0
62705413	3.08333	1	1	37	0
72745936	3.41667	1	1	41	0
73175659	3.91667	1	1	47	0
73300089	2.25	1	1	27	0
3995870	2.91667	1	1	35	0
4067160	1.91667	1	1	23	0
9010337	3.5	1	1	42	0
9474011	2.66667	1	1	32	0
14503709	1.58333	1	1	19	0
14586929	2.33333	1	1	28	0
14609118	3.58333	1	1	43	0
29003541	6.08333	1	1	73	0
29011510	4.75	1	1	57	0
29353615	4.66667	1	1	56	0
29395390	3.5	1	1	42	0
31512368	4	1	1	48	0
31882109	4.08333	1	1	49	0
33513665	4.16667	1	1	50	0
33909322	2.16667	1	1	26	0
33909478	2.5	1	1	30	0
39417479	5.08333	1	1	61	0
39461878	4.5	1	1	54	0
39863164	5.58333	1	1	67	0
39904769	4.83333	1	1	58	0
52210610	4.16667	1	1	50	0
52609396	3.25	1	1	39	0
52628843	6.08333	1	1	73	0
53713068	2.41667	1	1	29	0
53792809	3	1	1	36	0
54833691	1.75	1	1	21	0
58874025	3.08333	1	1	37	0
62677849	4	1	1	48	0
72155098	1.66667	1	1	20	0
72159750	5.58333	1	1	67	0
72202970	5.5	1	1	66	0
72629549	2.58333	1	1	31	0
72675173	1.25	1	1	15	0
72715882	3.66667	1	1	44	0
73256656	3.41667	1	1	41	0
73796767	2.25	1	1	27	0
77127975	3	1	1	36	0
54923335	1.16667	1	1	14	0
72164973	2.83333	1	1	34	0
4033679	3.33333	1	1	40	0
8980534	2.25	1	1	27	0
31460556	1.5	1	1	18	0
31906269	2.66667	1	1	32	0
31922948	2.33333	1	1	28	0
39472154	3.75	1	1	45	0
53199653	1.25	1	1	15	0
53232228	2.16667	1	1	26	0
59231461	2.75	1	1	33	0
62646656	4.91667	1	1	59	0
72656906	4	1	1	48	0
73177672	3.16667	1	1	38	0
76536070	5.83333	1	1	70	0
76594019	3.41667	1	1	41	0
76634437	2.41667	1	1	29	0
77077698	3.08333	1	1	37	0
31510309	1.08333	1	1	13	0
9058902	3.5	1	1	42	0
16516836	1.5	1	1	18	0
31908229	1.75	1	1	21	0
31911587	3.16667	1	1	38	0
32414859	2.25	1	1	27	0
52176736	3	1	1	36	0
53175266	3.33333	1	1	40	0
72191020	4.83333	1	1	58	0
73202423	4.33333	1	1	52	0
4092787	2.16667	1	1	26	0
8970438	2.66667	1	1	32	0
14552154	1.33333	1	1	16	0
14580463	0.833333	1	1	10	0
14602317	1.08333	1	1	13	0
20193069	2.25	1	1	27	0
29004237	1.91667	1	1	23	0
29403583	1.08333	1	1	13	0
31507356	5.41667	1	1	65	0
31513058	1.16667	1	1	14	0
31881832	0.583333	1	1	7	0
31893404	1.16667	1	1	14	0
31896032	1.91667	1	1	23	0
39970673	2.41667	1	1	29	0
52672914	1.91667	1	1	23	0
53153299	1.66667	1	1	20	0
53278219	2.33333	1	1	28	0
54829044	2.25	1	1	27	0
58883307	1.5	1	1	18	0
62660704	1.5	1	1	18	0
62797398	1.75	1	1	21	0
73744054	1.33333	1	1	16	0
76604786	2.75	1	1	33	0
77103842	1.83333	1	1	22	0
39421598	2.83333	1	1	34	0
39908261	4.08333	1	1	49	0
8967634	0.833333	1	1	10	0
39974647	4	1	0	48	0
31885127	3.83333	1	0	46	0
62747961	3.08333	1	0	37	0
76536152	4.58333	1	0	55	0
52618557	5.33333	1	0	64	0
4037050	5.75	0	0	69	0
4044017	5.33333	0	0	64	0
4049014	5.25	0	0	63	0
4117020	3.58333	0	0	43	0
4574743	2	0	0	24	0
4578802	1.91667	0	0	23	0
4620296	1.08333	0	0	13	0
9032446	5.66667	0	0	68	0
9050129	4.5	0	0	54	0
9059634	0.916667	0	0	11	0
9061326	4.66667	0	0	56	0
9503888	2.58333	0	0	31	0
9504296	2.16667	0	0	26	0
9524792	2.66667	0	0	32	0
9529349	2.91667	0	0	35	0
9565439	1.83333	0	0	22	0
14553328	5	0	0	60	0
14578981	4.25	0	0	51	0
14588387	4.58333	0	0	55	0
14598475	4.25	0	0	51	0
14613492	3.83333	0	0	46	0
14619048	3.41667	0	0	41	0
14627519	3	0	0	36	0
14633839	2.91667	0	0	35	0
14635885	3.16667	0	0	38	0
15056257	2.25	0	0	27	0
15075904	2.41667	0	0	29	0
15085586	2.25	0	0	27	0
15091802	1.33333	0	0	16	0
15110094	1.33333	0	0	16	0
15118856	1	0	0	12	0
16515026	6.91667	0	0	83	0
16530956	4.5	0	0	54	0
20142825	5.5	0	0	66	0
20166876	5.75	0	0	69	0
20586013	3.83333	0	0	46	0
20606799	2.75	0	0	33	0
22553053	1	0	0	12	0
26946997	4.33333	0	0	52	0
29005826	6.33333	0	0	76	0
29385887	4.5	0	0	54	0
29392577	4.58333	0	0	55	0
29396466	3.75	0	0	45	0
29425445	2.16667	0	0	26	0
29445553	1.08333	0	0	13	0
31491417	5.33333	0	0	64	0
31505789	5	0	0	60	0
31510213	3.41667	0	0	41	0
31512563	4.83333	0	0	58	0
31517168	3.08333	0	0	37	0
31883529	4.25	0	0	51	0
31912611	3.16667	0	0	38	0
31962751	1.58333	0	0	19	0
31974228	1	0	0	12	0
31993130	1.08333	0	0	13	0
33850075	5.66667	0	0	68	0
33851556	5.5	0	0	66	0
33901359	2.66667	0	0	32	0
39375510	4.16667	0	0	50	0
39887977	5.66667	0	0	68	0
40473205	2.41667	0	0	29	0
40539691	2.16667	0	0	26	0
52181098	6.66667	0	0	80	0
52605358	6.91667	0	0	83	0
53223431	5.16667	0	0	62	0
53234101	4.91667	0	0	59	0
53713964	4.66667	0	0	56	0
53744802	4.83333	0	0	58	0
53745734	4.75	0	0	57	0
53816229	3.66667	0	0	44	0
53843015	3.75	0	0	45	0
54278007	2.08333	0	0	25	0
54295107	3.33333	0	0	40	0
54318616	3.25	0	0	39	0
54356044	3	0	0	36	0
54840020	2.83333	0	0	34	0
54915383	1.91667	0	0	23	0
54956248	1.75	0	0	21	0
55363574	0.916667	0	0	11	0
55378190	1.41667	0	0	17	0
58833765	6.75	0	0	81	0
58843849	6.75	0	0	81	0
58844245	6.66667	0	0	80	0
58891804	5.75	0	0	69	0
58903967	5.25	0	0	63	0
58910097	5.16667	0	0	62	0
59239509	4.16667	0	0	50	0
59283088	3.83333	0	0	46	0
63283710	2.33333	0	0	28	0
63284021	2.66667	0	0	32	0
63288055	2.41667	0	0	29	0
72629451	5.91667	0	0	71	0
72647061	6.16667	0	0	74	0
72683739	4.91667	0	0	59	0
72713921	4.91667	0	0	59	0
72783281	4.25	0	0	51	0
73253615	3.58333	0	0	43	0
73295007	1.08333	0	0	13	0
73320152	2.5	0	0	30	0
73739342	2.08333	0	0	25	0
73755345	1.66667	0	0	20	0
73774499	2.5	0	0	30	0
73799366	1.16667	0	0	14	0
73813737	1.66667	0	0	20	0
76522416	6.91667	0	0	83	0
76601893	5.5	0	0	66	0
76610363	1	0	0	12	0
76643279	0.916667	0	0	11	0
76655932	4.83333	0	0	58	0
76666468	2.66667	0	0	32	0
77066779	4.5	0	0	54	0
77081586	2.41667	0	0	29	0
77120929	3.75	0	0	45	0
77125210	3.66667	0	0	44	0
77127315	2.41667	0	0	29	0
77167149	3.08333	0	0	37	0
77170279	0.833333	0	0	10	0
77202964	2.58333	0	0	31	0
77235301	1.83333	0	0	22	0
77654805	1.66667	0	0	20	0
77670144	2.41667	0	0	29	0
4005647	6.25	0	0	75	0
4009078	6.16667	0	0	74	0
4041061	5.91667	0	0	71	0
4044385	4.5	0	0	54	0
4054901	5.25	0	0	63	0
4057183	5	0	0	60	0
4066131	5.5	0	0	66	0
4068659	4.91667	0	0	59	0
4069967	2.08333	0	0	25	0
4097343	4.08333	0	0	49	0
4105025	3.91667	0	0	47	0
4132142	2.08333	0	0	25	0
4541070	2.91667	0	0	35	0
4552976	2.58333	0	0	31	0
4568474	2.08333	0	0	25	0
4583745	1.75	0	0	21	0
4592539	2.41667	0	0	29	0
4592966	1.58333	0	0	19	0
4593939	1.41667	0	0	17	0
4595886	1.5	0	0	18	0
4610454	1.5	0	0	18	0
8963787	6.41667	0	0	77	0
8970488	6.83333	0	0	82	0
8976894	3.58333	0	0	43	0
8985163	6.08333	0	0	73	0
8987034	6	0	0	72	0
8997547	5.91667	0	0	71	0
9003360	5.91667	0	0	71	0
9011168	5.16667	0	0	62	0
9030399	5.83333	0	0	70	0
9035793	5.41667	0	0	65	0
9047225	4.66667	0	0	56	0
9048378	2.58333	0	0	31	0
9053488	4.08333	0	0	49	0
9466718	3.5	0	0	42	0
9476759	3.58333	0	0	43	0
9479225	3.08333	0	0	37	0
9481251	3.25	0	0	39	0
9486812	3.58333	0	0	43	0
9487278	3.5	0	0	42	0
9494069	2	0	0	24	0
9504174	2.75	0	0	33	0
9504300	1.08333	0	0	13	0
9505211	2.58333	0	0	31	0
9510123	2.75	0	0	33	0
9513710	2.16667	0	0	26	0
9516242	2.16667	0	0	26	0
9519674	2.33333	0	0	28	0
9524694	2.75	0	0	33	0
9530638	4.5	0	0	54	0
9533243	1.25	0	0	15	0
9536348	1.91667	0	0	23	0
9537926	1.33333	0	0	16	0
9540058	1.75	0	0	21	0
9544389	1.75	0	0	21	0
9560568	1.16667	0	0	14	0
9560857	1	0	0	12	0
9566041	1	0	0	12	0
9566059	1.08333	0	0	13	0
9570616	1.33333	0	0	16	0
14483190	6.83333	0	0	82	0
14483731	6.66667	0	0	80	0
14487596	6.91667	0	0	83	0
14487990	6.5	0	0	78	0
14497579	6.83333	0	0	82	0
14514468	5.75	0	0	69	0
14524541	5.66667	0	0	68	0
14529347	6.08333	0	0	73	0
14567105	4.5	0	0	54	0
14581182	4.33333	0	0	52	0
14592057	4.08333	0	0	49	0
14593112	5	0	0	60	0
14595222	4.08333	0	0	49	0
14596096	4.25	0	0	51	0
14598872	4.33333	0	0	52	0
14606772	4.25	0	0	51	0
14619922	3.41667	0	0	41	0
14620231	3.41667	0	0	41	0
14624889	4	0	0	48	0
14626874	3.5	0	0	42	0
14627477	3.25	0	0	39	0
14645081	3.25	0	0	39	0
14645905	3.25	0	0	39	0
14647119	3.08333	0	0	37	0
15044542	3.91667	0	0	47	0
15052304	2.5	0	0	30	0
15054213	2.58333	0	0	31	0
15065886	2	0	0	24	0
15070971	2.08333	0	0	25	0
15075278	2.08333	0	0	25	0
15079232	1.75	0	0	21	0
15099256	1.58333	0	0	19	0
15100238	1.75	0	0	21	0
15108081	1.16667	0	0	14	0
15119368	1.08333	0	0	13	0
15121227	1	0	0	12	0
15129777	1.75	0	0	21	0
16509179	6.41667	0	0	77	0
16512149	6.16667	0	0	74	0
16533379	4	0	0	48	0
16552975	2.66667	0	0	32	0
16559011	2	0	0	24	0
20167917	2.5	0	0	30	0
20197368	4.66667	0	0	56	0
20599459	3.16667	0	0	38	0
20602465	3.58333	0	0	43	0
20653407	1.33333	0	0	16	0
20664020	1.41667	0	0	17	0
20664780	1.75	0	0	21	0
22502770	3.58333	0	0	43	0
22523503	3.25	0	0	39	0
22538958	1.91667	0	0	23	0
22546235	1.5	0	0	18	0
22554723	1.25	0	0	15	0
22554995	1.41667	0	0	17	0
26448327	6.41667	0	0	77	0
26942863	4.5	0	0	54	0
26943926	4.41667	0	0	53	0
26984171	3.58333	0	0	43	0
27473069	2.5	0	0	30	0
29017330	5.58333	0	0	67	0
29350597	6.83333	0	0	82	0
29365258	5.08333	0	0	61	0
29387205	4.16667	0	0	50	0
29388635	4.08333	0	0	49	0
29389566	4.33333	0	0	52	0
29391989	4	0	0	48	0
29394862	3.75	0	0	45	0
29396172	2.91667	0	0	35	0
29422504	2.75	0	0	33	0
29427100	1.5	0	0	18	0
29433399	0.833333	0	0	10	0
29436712	1.16667	0	0	14	0
29436850	1.08333	0	0	13	0
29441676	1.33333	0	0	16	0
31466029	6.33333	0	0	76	0
31477477	5.91667	0	0	71	0
31479403	5.75	0	0	69	0
31488052	0.833333	0	0	10	0
31513984	4.75	0	0	57	0
31515817	4.5	0	0	54	0
31516672	4.66667	0	0	56	0
31885319	4.25	0	0	51	0
31888240	4	0	0	48	0
31910273	2.75	0	0	33	0
31911580	3.16667	0	0	38	0
31917874	3.16667	0	0	38	0
31921446	3.08333	0	0	37	0
31922969	3	0	0	36	0
31927405	3.91667	0	0	47	0
31928979	2.83333	0	0	34	0
31930830	2.91667	0	0	35	0
31933992	2.66667	0	0	32	0
31936145	2.41667	0	0	29	0
31936159	2.33333	0	0	28	0
31943245	1.83333	0	0	22	0
31944448	2.33333	0	0	28	0
31947866	1.66667	0	0	20	0
31959612	2.25	0	0	27	0
31960790	1.91667	0	0	23	0
31962853	0.833333	0	0	10	0
31962898	0.916667	0	0	11	0
31965069	1.66667	0	0	20	0
31976119	1.08333	0	0	13	0
31976368	1.08333	0	0	13	0
31979695	1.08333	0	0	13	0
31984509	1	0	0	12	0
32418673	1.41667	0	0	17	0
33517216	6.66667	0	0	80	0
33853169	4.33333	0	0	52	0
33859591	5.16667	0	0	62	0
33861218	5.5	0	0	66	0
33866146	4.83333	0	0	58	0
33876105	4.41667	0	0	53	0
33878356	4.16667	0	0	50	0
33882267	4.08333	0	0	49	0
33885296	4.25	0	0	51	0
33885389	4	0	0	48	0
33888647	3.91667	0	0	47	0
33893830	3.66667	0	0	44	0
33899666	2.91667	0	0	35	0
33909470	2.91667	0	0	35	0
39391584	5.75	0	0	69	0
39418832	6.66667	0	0	80	0
39441603	6.5	0	0	78	0
39443825	6.25	0	0	75	0
39915655	4.83333	0	0	58	0
39922109	4.83333	0	0	58	0
39933395	5.75	0	0	69	0
39934673	4.66667	0	0	56	0
39961866	4.91667	0	0	59	0
39967334	4.25	0	0	51	0
39978776	4.08333	0	0	49	0
40006275	3.5	0	0	42	0
40011035	3.41667	0	0	41	0
40424519	3.08333	0	0	37	0
40437526	3	0	0	36	0
40444866	2.58333	0	0	31	0
40448087	2.91667	0	0	35	0
40455517	3.25	0	0	39	0
40458801	2.58333	0	0	31	0
40464593	2.66667	0	0	32	0
40467559	2.33333	0	0	28	0
40486272	2.25	0	0	27	0
40521335	1.75	0	0	21	0
40567461	1.25	0	0	15	0
40956010	0.75	0	0	9	0
40961993	1.16667	0	0	14	0
41529578	6.58333	0	0	79	0
52603883	6.5	0	0	78	0
52641894	5.91667	0	0	71	0
52656348	3.66667	0	0	44	0
52674863	6.33333	0	0	76	0
52683087	6.41667	0	0	77	0
53166876	4.75	0	0	57	0
53169908	5.75	0	0	69	0
53221349	5.16667	0	0	62	0
53254917	2.25	0	0	27	0
53264531	4.83333	0	0	58	0
53275483	4.91667	0	0	59	0
53302519	4.75	0	0	57	0
53710384	4.5	0	0	54	0
53720113	4.41667	0	0	53	0
53739377	4.33333	0	0	52	0
53761171	4.33333	0	0	52	0
53779467	4.25	0	0	51	0
53792044	4.16667	0	0	50	0
53792269	4	0	0	48	0
53823503	4.25	0	0	51	0
53859694	3.66667	0	0	44	0
54258746	3.91667	0	0	47	0
54269296	3.5	0	0	42	0
54281029	3.5	0	0	42	0
54295343	3.75	0	0	45	0
54296513	4	0	0	48	0
54333271	3	0	0	36	0
54333388	3.5	0	0	42	0
54342424	3.66667	0	0	44	0
54345721	2.91667	0	0	35	0
54353393	3.58333	0	0	43	0
54360430	3.16667	0	0	38	0
54367971	2.58333	0	0	31	0
54381917	2.83333	0	0	34	0
54385508	2.75	0	0	33	0
54409981	3.16667	0	0	38	0
54413005	3.5	0	0	42	0
54418060	2.5	0	0	30	0
54805630	2.58333	0	0	31	0
54811109	3.33333	0	0	40	0
54818531	3.33333	0	0	40	0
54827569	2.75	0	0	33	0
54837514	3.16667	0	0	38	0
54869104	2.25	0	0	27	0
54878922	2.08333	0	0	25	0
54905778	1.66667	0	0	20	0
54936764	2	0	0	24	0
54939372	2.16667	0	0	26	0
54949070	1.66667	0	0	20	0
54961731	1.66667	0	0	20	0
55358581	1.5	0	0	18	0
55360853	2.08333	0	0	25	0
55367079	2.66667	0	0	32	0
55371638	1.5	0	0	18	0
55375214	1.25	0	0	15	0
55393155	1.5	0	0	18	0
55407533	1.33333	0	0	16	0
55410761	1	0	0	12	0
55413059	1.25	0	0	15	0
55419212	1.5	0	0	18	0
55426965	1.25	0	0	15	0
55429066	1.41667	0	0	17	0
55440202	1.33333	0	0	16	0
55445276	1	0	0	12	0
55445814	1	0	0	12	0
55450155	1.16667	0	0	14	0
55462573	1	0	0	12	0
55463672	0.916667	0	0	11	0
55478689	2.58333	0	0	31	0
55478835	1.16667	0	0	14	0
58892253	5.5	0	0	66	0
58897600	5.66667	0	0	68	0
58903299	5.25	0	0	63	0
59282076	3.58333	0	0	43	0
59288161	3.58333	0	0	43	0
59341731	3.08333	0	0	37	0
59361239	1.91667	0	0	23	0
59362713	1.75	0	0	21	0
59673986	1.5	0	0	18	0
59689500	1.25	0	0	15	0
59690587	1.08333	0	0	13	0
59699231	1	0	0	12	0
62683312	5.41667	0	0	65	0
62712859	4.33333	0	0	52	0
62729797	4.91667	0	0	59	0
62738584	4.33333	0	0	52	0
62749122	4.83333	0	0	58	0
62751300	4.16667	0	0	50	0
62769914	3.5	0	0	42	0
62772790	3.66667	0	0	44	0
62779089	3.66667	0	0	44	0
62791961	3.16667	0	0	38	0
63275750	2.75	0	0	33	0
63305731	2	0	0	24	0
63313225	1.5	0	0	18	0
63315277	1.83333	0	0	22	0
63317360	1.91667	0	0	23	0
63326938	1.58333	0	0	19	0
63326966	1.5	0	0	18	0
63330552	1.66667	0	0	20	0
63331042	1.5	0	0	18	0
63341235	1	0	0	12	0
72159267	6.83333	0	0	82	0
72167114	6.66667	0	0	80	0
72167131	6.83333	0	0	82	0
72178803	6.5	0	0	78	0
72192651	4.33333	0	0	52	0
72193763	6.91667	0	0	83	0
72196614	6.83333	0	0	82	0
72213003	6	0	0	72	0
72225753	6.66667	0	0	80	0
72625353	5.66667	0	0	68	0
72638012	6	0	0	72	0
72651401	5.91667	0	0	71	0
72674451	5.33333	0	0	64	0
72675633	5.5	0	0	66	0
72681459	5.91667	0	0	71	0
72685625	6	0	0	72	0
72688837	5.41667	0	0	65	0
72689385	5.58333	0	0	67	0
72698106	5	0	0	60	0
72703288	5.58333	0	0	67	0
72704689	5.41667	0	0	65	0
72722968	4.75	0	0	57	0
72725672	4.83333	0	0	58	0
72774642	2.66667	0	0	32	0
72776884	4.91667	0	0	59	0
72783065	4.41667	0	0	53	0
73172946	4.91667	0	0	59	0
73173786	4.66667	0	0	56	0
73175739	4.33333	0	0	52	0
73177784	3.91667	0	0	47	0
73181251	3.91667	0	0	47	0
73183099	3.83333	0	0	46	0
73198568	4.75	0	0	57	0
73199384	3.83333	0	0	46	0
73207340	3.91667	0	0	47	0
73210832	1.91667	0	0	23	0
73214597	3.58333	0	0	43	0
73220144	3.41667	0	0	41	0
73220965	3.5	0	0	42	0
73225968	3.33333	0	0	40	0
73232334	4.5	0	0	54	0
73237417	3.33333	0	0	40	0
73240026	2	0	0	24	0
73244048	2.5	0	0	30	0
73248984	3.16667	0	0	38	0
73250879	3.66667	0	0	44	0
73256798	3.08333	0	0	37	0
73263563	3.33333	0	0	40	0
73270143	2.66667	0	0	32	0
73272841	3.75	0	0	45	0
73280120	3.16667	0	0	38	0
73285004	2.66667	0	0	32	0
73293528	2.66667	0	0	32	0
73298303	2.75	0	0	33	0
73301023	2.91667	0	0	35	0
73310532	2.83333	0	0	34	0
73311029	2.33333	0	0	28	0
73313385	2.75	0	0	33	0
73321581	2.41667	0	0	29	0
73324737	3	0	0	36	0
73324771	3.25	0	0	39	0
73327109	2.25	0	0	27	0
73328951	2.33333	0	0	28	0
73716182	2.16667	0	0	26	0
73733547	2.25	0	0	27	0
73739536	1.75	0	0	21	0
73744110	1.83333	0	0	22	0
73745139	1.91667	0	0	23	0
73751359	1.91667	0	0	23	0
73754584	2	0	0	24	0
73757396	1.83333	0	0	22	0
73762539	1.5	0	0	18	0
73777197	1.91667	0	0	23	0
73781451	1.5	0	0	18	0
73781588	1.5	0	0	18	0
73781749	1.58333	0	0	19	0
73782932	1.41667	0	0	17	0
73787584	1.91667	0	0	23	0
73795620	0.916667	0	0	11	0
73795768	1.16667	0	0	14	0
73795840	1	0	0	12	0
73804868	1.66667	0	0	20	0
73805105	1	0	0	12	0
73812913	1.75	0	0	21	0
73815973	1.58333	0	0	19	0
73829008	1.16667	0	0	14	0
73829976	1.25	0	0	15	0
73841680	1.5	0	0	18	0
73845800	1.58333	0	0	19	0
73845977	1.5	0	0	18	0
73865042	1.66667	0	0	20	0
73879647	1.5	0	0	18	0
76526881	6.83333	0	0	82	0
76597188	5.33333	0	0	64	0
76619105	5.5	0	0	66	0
76639428	3.33333	0	0	40	0
76659269	4.75	0	0	57	0
77068612	4.41667	0	0	53	0
77069880	4.5	0	0	54	0
77075785	4.41667	0	0	53	0
77078041	2.33333	0	0	28	0
77078383	4.75	0	0	57	0
77078789	4	0	0	48	0
77079804	4.25	0	0	51	0
77081554	1.66667	0	0	20	0
77091962	3.91667	0	0	47	0
77096469	3.91667	0	0	47	0
77102754	3.25	0	0	39	0
77103704	1.83333	0	0	22	0
77107937	3.66667	0	0	44	0
77112747	4.25	0	0	51	0
77128792	1.33333	0	0	16	0
77130456	3.75	0	0	45	0
77134332	3.08333	0	0	37	0
77137162	3	0	0	36	0
77149709	2.91667	0	0	35	0
77149710	2.91667	0	0	35	0
77162150	2.91667	0	0	35	0
77166753	3.41667	0	0	41	0
77179685	2.66667	0	0	32	0
77186169	2.16667	0	0	26	0
77187158	2.58333	0	0	31	0
77201859	2.33333	0	0	28	0
77202297	2.16667	0	0	26	0
77205556	1.91667	0	0	23	0
77207029	2.16667	0	0	26	0
77212395	2	0	0	24	0
77222979	2.08333	0	0	25	0
77223608	1.25	0	0	15	0
77229506	2	0	0	24	0
77235396	1.83333	0	0	22	0
77639281	1.5	0	0	18	0
77659725	0.833333	0	0	10	0
77664258	1.41667	0	0	17	0
77724073	1.91667	0	0	23	0
4055350	5.08333	0	0	61	0
4584799	2	0	0	24	0
9563600	1.75	0	0	21	0
14601851	4.16667	0	0	50	0
15074469	1.91667	0	0	23	0
29014120	5.75	0	0	69	0
31911626	3.25	0	0	39	0
31925697	2	0	0	24	0
31950798	1.66667	0	0	20	0
39417478	6.41667	0	0	77	0
54838962	2.41667	0	0	29	0
54899187	2	0	0	24	0
55356785	2.08333	0	0	25	0
59284158	3.58333	0	0	43	0
72157550	6.5	0	0	78	0
72219626	6.08333	0	0	73	0
72234425	6.41667	0	0	77	0
73206510	2.66667	0	0	32	0
73224316	3.33333	0	0	40	0
73295065	2.66667	0	0	32	0
73310622	3	0	0	36	0
73764611	1.66667	0	0	20	0
77091828	1.91667	0	0	23	0
77157367	1.08333	0	0	13	0
4050294	5.16667	0	0	62	0
4050382	5.5	0	0	66	0
4083541	3.75	0	0	45	0
4116092	3.66667	0	0	44	0
4543469	3	0	0	36	0
4591016	1.75	0	0	21	0
9529405	2.08333	0	0	25	0
9539350	1.41667	0	0	17	0
9551676	1.33333	0	0	16	0
9558627	1.66667	0	0	20	0
14615696	3.41667	0	0	41	0
15111723	1.33333	0	0	16	0
16569010	1.25	0	0	15	0
20178507	4.66667	0	0	56	0
27487502	1.25	0	0	15	0
29361222	5.41667	0	0	65	0
29401414	3.33333	0	0	40	0
29402716	3.41667	0	0	41	0
29424261	2.91667	0	0	35	0
29441859	1.16667	0	0	14	0
31511171	4.83333	0	0	58	0
31512081	4.75	0	0	57	0
31916255	3.16667	0	0	38	0
31934549	2.66667	0	0	32	0
31948625	1.58333	0	0	19	0
31981952	1.83333	0	0	22	0
33865524	4.83333	0	0	58	0
33887430	3.83333	0	0	46	0
33892733	3.66667	0	0	44	0
33923623	2.25	0	0	27	0
39411835	6.83333	0	0	82	0
39909846	5	0	0	60	0
40496207	2.16667	0	0	26	0
40553056	1.33333	0	0	16	0
40961192	1.08333	0	0	13	0
40990659	0.833333	0	0	10	0
53784119	3.75	0	0	45	0
53789211	4.25	0	0	51	0
53789234	4.16667	0	0	50	0
54250873	3.66667	0	0	44	0
54263801	3.75	0	0	45	0
54306993	3.25	0	0	39	0
54824617	2.41667	0	0	29	0
58904239	5.16667	0	0	62	0
59745547	1	0	0	12	0
62671720	5.58333	0	0	67	0
63341149	1.5	0	0	18	0
72192697	6.16667	0	0	74	0
72665643	5.33333	0	0	64	0
72683063	5.41667	0	0	65	0
72748740	4.5	0	0	54	0
73199320	4.58333	0	0	55	0
73201354	3.58333	0	0	43	0
73256979	3.33333	0	0	40	0
73295153	2.75	0	0	33	0
73310628	3.08333	0	0	37	0
73334422	2.58333	0	0	31	0
73746459	2.08333	0	0	25	0
76604331	5.58333	0	0	67	0
76611511	5.33333	0	0	64	0
76636881	5	0	0	60	0
77079567	2.75	0	0	33	0
77129237	3.66667	0	0	44	0
77138567	3.41667	0	0	41	0
77158556	3.16667	0	0	38	0
77185914	2.5	0	0	30	0
14511592	6.83333	0	0	82	0
14635260	3.66667	0	0	44	0
14648763	2.75	0	0	33	0
40560131	1.33333	0	0	16	0
73298786	2.16667	0	0	26	0
14574456	5	0	0	60	0
14612281	4.16667	0	0	50	0
31926212	2.16667	0	0	26	0
40014381	3.33333	0	0	40	0
72643904	5.83333	0	0	70	0
73845468	1.08333	0	0	13	0
4020762	5.83333	0	0	70	0
4110947	3.75	0	0	45	0
4121066	3.16667	0	0	38	0
8996522	5.25	0	0	63	0
9022064	5.58333	0	0	67	0
9044165	4.58333	0	0	55	0
14588872	4	0	0	48	0
14599600	3.83333	0	0	46	0
14627525	3.16667	0	0	38	0
26925937	3.33333	0	0	40	0
26984703	3.5	0	0	42	0
29005306	6.5	0	0	78	0
29382839	4.58333	0	0	55	0
29400157	3.58333	0	0	43	0
29403457	2.66667	0	0	32	0
29405474	3.66667	0	0	44	0
29406755	3.41667	0	0	41	0
29436415	1.58333	0	0	19	0
29442183	1.08333	0	0	13	0
31483044	5.83333	0	0	70	0
31486555	2.16667	0	0	26	0
31902034	4.08333	0	0	49	0
31919665	2.83333	0	0	34	0
31932549	2.83333	0	0	34	0
31934621	2.66667	0	0	32	0
31965170	1.66667	0	0	20	0
33518688	6.5	0	0	78	0
33857964	5.33333	0	0	64	0
33864626	5.33333	0	0	64	0
33937255	1.5	0	0	18	0
39462422	6.25	0	0	75	0
39964551	4.25	0	0	51	0
40018719	4.08333	0	0	49	0
52603866	6.41667	0	0	77	0
52629296	6.83333	0	0	82	0
52659258	6.08333	0	0	73	0
52703257	6.25	0	0	75	0
53824818	3.83333	0	0	46	0
54345957	3.08333	0	0	37	0
54908246	2.08333	0	0	25	0
55452216	1	0	0	12	0
55477757	1.08333	0	0	13	0
58852494	6.41667	0	0	77	0
62691861	5.08333	0	0	61	0
63305021	2.16667	0	0	26	0
72187120	6.58333	0	0	79	0
72229002	1.75	0	0	21	0
72622513	6.91667	0	0	83	0
72682064	6.08333	0	0	73	0
72729214	4.75	0	0	57	0
73263911	2.83333	0	0	34	0
73725401	2.08333	0	0	25	0
73747210	1.16667	0	0	14	0
73775440	2.83333	0	0	34	0
73818210	1.25	0	0	15	0
76597235	5.33333	0	0	64	0
76610362	4.83333	0	0	58	0
76655439	5.5	0	0	66	0
77078751	4.16667	0	0	50	0
77185116	2.41667	0	0	29	0
77670038	1.25	0	0	15	0
3991262	6.91667	0	0	83	0
9020458	5	0	0	60	0
9023166	5.16667	0	0	62	0
9028318	5	0	0	60	0
9035221	4.58333	0	0	55	0
9065545	3.41667	0	0	41	0
9519988	1.16667	0	0	14	0
9539139	1.25	0	0	15	0
9547450	1.75	0	0	21	0
14483217	6.75	0	0	81	0
14534967	5.75	0	0	69	0
14559544	5.83333	0	0	70	0
14609123	4.25	0	0	51	0
15060302	2.75	0	0	33	0
15081243	2.16667	0	0	26	0
15111603	1.16667	0	0	14	0
20125950	6	0	0	72	0
20594325	3.25	0	0	39	0
22471223	5.83333	0	0	70	0
26932341	4.66667	0	0	56	0
27500104	1	0	0	12	0
29442368	1.25	0	0	15	0
31887383	2.08333	0	0	25	0
31907783	3.58333	0	0	43	0
31923844	2.66667	0	0	32	0
31953695	1.66667	0	0	20	0
31961969	1.08333	0	0	13	0
31966164	1.58333	0	0	19	0
33855084	5.66667	0	0	68	0
33895211	3.5	0	0	42	0
33902355	3.08333	0	0	37	0
39992152	2.83333	0	0	34	0
40532715	1.75	0	0	21	0
40535904	1.83333	0	0	22	0
40560841	1.5	0	0	18	0
52751494	6.41667	0	0	77	0
52760280	5.5	0	0	66	0
53172095	5.91667	0	0	71	0
53187460	5.41667	0	0	65	0
54801704	2.5	0	0	30	0
55360428	2.25	0	0	27	0
55407291	1.41667	0	0	17	0
55425809	0.916667	0	0	11	0
55457693	1.16667	0	0	14	0
55469127	1.25	0	0	15	0
58900600	5.33333	0	0	64	0
59293418	3.5	0	0	42	0
59684793	1.25	0	0	15	0
62689607	5.16667	0	0	62	0
62701101	5.41667	0	0	65	0
62709711	4.16667	0	0	50	0
62731525	4.83333	0	0	58	0
62759801	3.58333	0	0	43	0
63271341	2.66667	0	0	32	0
72156667	6.66667	0	0	80	0
72184209	6.75	0	0	81	0
72685622	6.25	0	0	75	0
72699791	5.25	0	0	63	0
72717983	5	0	0	60	0
72740701	4.66667	0	0	56	0
73167481	4.25	0	0	51	0
73187260	3.83333	0	0	46	0
73257785	3.25	0	0	39	0
73284222	2.75	0	0	33	0
73288821	3	0	0	36	0
73298404	0.666667	0	0	8	0
73302332	2.75	0	0	33	0
73733727	2.16667	0	0	26	0
73780854	1.5	0	0	18	0
73795721	2.08333	0	0	25	0
73813514	1.91667	0	0	23	0
73847837	1.5	0	0	18	0
76566670	6.25	0	0	75	0
76622313	3.41667	0	0	41	0
77139369	3.5	0	0	42	0
77638949	1.41667	0	0	17	0
16530698	4.08333	0	0	49	0
31932702	2.16667	0	0	26	0
53192632	5.41667	0	0	65	0
54400903	2.75	0	0	33	0
55503163	0.916667	0	0	11	0
59285808	3.5	0	0	42	0
59663965	1.66667	0	0	20	0
40515653	1.75	0	0	21	0
59316291	2.66667	0	0	32	0
58908461	5	0	0	60	0
58893084	5.66667	0	0	68	0
29355727	5.83333	0	0	70	0
77158715	3	0	0	36	0
4075828	4.66667	0	0	56	0
4116252	3.58333	0	0	43	0
4619140	1.33333	0	0	16	0
14560951	5	0	0	60	0
14575367	4.5	0	0	54	0
14603441	3.75	0	0	45	0
27009450	2.91667	0	0	35	0
27488233	1.33333	0	0	16	0
29422744	2.33333	0	0	28	0
31923813	2.41667	0	0	29	0
52702492	5.91667	0	0	71	0
53262749	5	0	0	60	0
53731507	2.66667	0	0	32	0
53863570	3.58333	0	0	43	0
54281969	3.33333	0	0	40	0
54345841	3.08333	0	0	37	0
54811214	2.58333	0	0	31	0
54924705	1.91667	0	0	23	0
72729117	4.66667	0	0	56	0
77638659	1.16667	0	0	14	0
33886458	4.16667	0	0	50	0
4552630	2.58333	0	0	31	0
14582425	4.58333	0	0	55	0
9072422	4.25	0	0	51	0
40020908	2.41667	0	0	29	0
55411404	1	0	0	12	0
58852166	6.66667	0	0	80	0
15107587	1.08333	0	0	13	0
4014758	3.5	1	1	42	0
4093325	3.33333	1	1	40	0
14075923	4.33333	1	1	52	0
14483184	2.83333	1	1	34	0
29375633	1.75	1	1	21	0
29398445	3.5	1	1	42	0
31495239	1.58333	1	1	19	0
39395279	5.66667	1	1	68	0
53773871	2.66667	1	1	32	0
54279562	3.83333	1	1	46	0
54305254	1.91667	1	1	23	0
54333863	2.75	1	1	33	0
58860417	4.66667	1	1	56	0
72215942	1.33333	1	1	16	0
77080406	3.91667	1	1	47	0
72212928	3.25	1	1	39	0
9025616	2.16667	1	1	26	0
14524799	2.83333	1	1	34	0
14537066	1.75	1	1	21	0
22554641	0.75	1	1	9	0
31449235	1.5	1	1	18	0
31516658	2.58333	1	1	31	0
41533698	3	1	1	36	0
54380090	3	1	1	36	0
72725422	3.66667	1	1	44	0
76659335	2.16667	1	1	26	0
53244908	2.58333	1	1	31	0
76630193	2.66667	1	1	32	0
62733065	2.58333	1	1	31	0
4069574	3.41667	1	1	41	0
9036925	4	1	1	48	0
9477004	1.08333	1	1	13	0
9497097	1.5	1	1	18	0
20127587	2	1	1	24	0
27031115	1.33333	1	1	16	0
31490455	1.5	1	1	18	0
31495432	1.08333	1	1	13	0
31884291	1.41667	1	1	17	0
32414632	2.08333	1	1	25	0
33533412	4.75	1	1	57	0
33533981	1.91667	1	1	23	0
39409215	2.25	1	1	27	0
53789788	2	1	1	24	0
59319504	1.75	1	1	21	0
62681226	2.16667	1	1	26	0
62698749	4.41667	1	1	53	0
62705414	1.5	1	1	18	0
72756259	3.91667	1	1	47	0
73177908	1.41667	1	1	17	0
73757971	1.41667	1	1	17	0
77230681	1.25	1	1	15	0
73195039	2.58333	1	1	31	0
72759857	3.75	1	1	45	0
53278555	3.91667	1	1	47	0
72177124	4	1	1	48	0
26979328	2.08333	1	1	25	0
77070540	2.5	1	0	30	0
77154607	1.08333	1	0	13	0
20143799	5.16667	1	0	62	0
76640989	4.25	1	0	51	0
4032555	5.5	0	0	66	0
4045100	5.5	0	0	66	0
4093337	4.33333	0	0	52	0
4137658	3.25	0	0	39	0
8962128	6.25	0	0	75	0
9025545	5	0	0	60	0
9042387	4.83333	0	0	58	0
9510781	2.83333	0	0	34	0
9521961	2.25	0	0	27	0
9522625	2.83333	0	0	34	0
9534691	1.66667	0	0	20	0
14504648	6.83333	0	0	82	0
14505981	6.41667	0	0	77	0
14508773	6.33333	0	0	76	0
14520546	5.83333	0	0	70	0
14579928	4.16667	0	0	50	0
14587719	4.41667	0	0	53	0
14588368	4.91667	0	0	59	0
14591840	3.08333	0	0	37	0
15070523	2.58333	0	0	31	0
15091163	2.33333	0	0	28	0
15100849	1.25	0	0	15	0
15101600	1.25	0	0	15	0
16537997	4.58333	0	0	55	0
16553035	2.33333	0	0	28	0
20190362	4.91667	0	0	59	0
20634232	2.25	0	0	27	0
20663833	1.83333	0	0	22	0
22480200	5.5	0	0	66	0
22534517	1.91667	0	0	23	0
26886386	5.66667	0	0	68	0
29366126	5.33333	0	0	64	0
29397336	0.583333	0	0	7	0
29408342	2.91667	0	0	35	0
29415202	2.41667	0	0	29	0
29432516	1.83333	0	0	22	0
31452504	5.83333	0	0	70	0
31492986	5.41667	0	0	65	0
31499157	5.08333	0	0	61	0
31499352	1.08333	0	0	13	0
31880093	4.25	0	0	51	0
31900939	3.66667	0	0	44	0
31908167	3.75	0	0	45	0
31908823	2.83333	0	0	34	0
31914844	1.25	0	0	15	0
31922906	2.75	0	0	33	0
31925044	2.75	0	0	33	0
31925321	1.91667	0	0	23	0
31959616	1.83333	0	0	22	0
31966559	1.25	0	0	15	0
31998894	1.33333	0	0	16	0
33851603	5.5	0	0	66	0
33860949	6.33333	0	0	76	0
33873341	5.5	0	0	66	0
33901447	3.41667	0	0	41	0
33909981	2.75	0	0	33	0
33942619	1.5	0	0	18	0
39416399	6.16667	0	0	74	0
39465563	5.41667	0	0	65	0
39871837	5.83333	0	0	70	0
39918769	4.25	0	0	51	0
39953273	4.41667	0	0	53	0
40022465	3.83333	0	0	46	0
40460507	2.91667	0	0	35	0
40507736	1.83333	0	0	22	0
40572190	1.5	0	0	18	0
52659409	6.41667	0	0	77	0
53155640	6.08333	0	0	73	0
53240239	5.75	0	0	69	0
53293909	4.91667	0	0	59	0
53749883	4.25	0	0	51	0
54251973	4.33333	0	0	52	0
54274125	3.5	0	0	42	0
54406782	3.08333	0	0	37	0
54866427	2.33333	0	0	28	0
54869731	2.33333	0	0	28	0
54954924	2.16667	0	0	26	0
54961246	1.83333	0	0	22	0
59684514	2.25	0	0	27	0
62692270	4.5	0	0	54	0
62772203	3.75	0	0	45	0
63292165	2.16667	0	0	26	0
63316931	1.5	0	0	18	0
63333444	1.33333	0	0	16	0
72183963	6.41667	0	0	77	0
72199130	6.91667	0	0	83	0
72663183	6.41667	0	0	77	0
72720043	5.58333	0	0	67	0
72767372	4.16667	0	0	50	0
73180894	3.91667	0	0	47	0
73181579	3.83333	0	0	46	0
73186893	3.75	0	0	45	0
73200270	2.41667	0	0	29	0
73279736	2.91667	0	0	35	0
73280873	2.33333	0	0	28	0
73297792	2.66667	0	0	32	0
73298966	2.5	0	0	30	0
73319344	2.08333	0	0	25	0
73742252	2.25	0	0	27	0
73751330	1.83333	0	0	22	0
77112592	3.33333	0	0	40	0
77121893	1.66667	0	0	20	0
77123292	3.83333	0	0	46	0
77127072	1.16667	0	0	14	0
77207158	1.83333	0	0	22	0
77228554	1.25	0	0	15	0
77641714	2.58333	0	0	31	0
77644140	1	0	0	12	0
77658559	1.08333	0	0	13	0
4001207	6.66667	0	0	80	0
4003162	6.33333	0	0	76	0
4016874	6	0	0	72	0
4034449	5.66667	0	0	68	0
4066215	4.66667	0	0	56	0
4070974	4.75	0	0	57	0
4072225	4.91667	0	0	59	0
4073061	4.58333	0	0	55	0
4078946	4.58333	0	0	55	0
4088433	4.41667	0	0	53	0
4096370	4.33333	0	0	52	0
4104908	3.91667	0	0	47	0
4105310	3.91667	0	0	47	0
4124076	3.91667	0	0	47	0
4124307	3.75	0	0	45	0
4137522	3.16667	0	0	38	0
4540082	3	0	0	36	0
4550486	3	0	0	36	0
4552542	2.5	0	0	30	0
4555124	2.58333	0	0	31	0
4561610	1.41667	0	0	17	0
4596657	1.5	0	0	18	0
4615827	2.5	0	0	30	0
8964704	6.66667	0	0	80	0
8979551	6.25	0	0	75	0
8980531	6.41667	0	0	77	0
8981509	6.66667	0	0	80	0
8987400	6	0	0	72	0
8998841	5.83333	0	0	70	0
9002049	4.25	0	0	51	0
9002070	5.66667	0	0	68	0
9019434	5.08333	0	0	61	0
9021611	5.41667	0	0	65	0
9025570	5.08333	0	0	61	0
9032628	2.16667	0	0	26	0
9054765	4.66667	0	0	56	0
9056047	4.33333	0	0	52	0
9063355	4.66667	0	0	56	0
9063576	4.33333	0	0	52	0
9066332	4.25	0	0	51	0
9070941	2.25	0	0	27	0
9466763	3.41667	0	0	41	0
9477010	3.83333	0	0	46	0
9479018	3.41667	0	0	41	0
9479260	3.83333	0	0	46	0
9479395	3.16667	0	0	38	0
9479416	3.66667	0	0	44	0
9481653	3.08333	0	0	37	0
9488363	3.08333	0	0	37	0
9491684	1.91667	0	0	23	0
9494061	2.5	0	0	30	0
9496306	2.41667	0	0	29	0
9497058	2.33333	0	0	28	0
9497388	2.25	0	0	27	0
9498118	2.25	0	0	27	0
9501945	2.08333	0	0	25	0
9503412	2.5	0	0	30	0
9506355	2.41667	0	0	29	0
9508801	2.75	0	0	33	0
9512257	2.33333	0	0	28	0
9515148	2.83333	0	0	34	0
9517237	2.08333	0	0	25	0
9518242	2	0	0	24	0
9518288	2	0	0	24	0
9522481	1.58333	0	0	19	0
9523075	2.75	0	0	33	0
9523872	2.41667	0	0	29	0
9525627	2.66667	0	0	32	0
9525912	2.41667	0	0	29	0
9528414	2.25	0	0	27	0
9553268	1.5	0	0	18	0
9558838	1.58333	0	0	19	0
9560368	1.66667	0	0	20	0
9563783	1.08333	0	0	13	0
9566520	1.66667	0	0	20	0
14506800	6.58333	0	0	79	0
14508114	6.5	0	0	78	0
14526453	5.66667	0	0	68	0
14526484	6.25	0	0	75	0
14547494	5.5	0	0	66	0
14547606	5.66667	0	0	68	0
14549481	5	0	0	60	0
14551884	5.41667	0	0	65	0
14558231	5.58333	0	0	67	0
14565634	5.83333	0	0	70	0
14570220	4.5	0	0	54	0
14573006	4.33333	0	0	52	0
14585158	4.58333	0	0	55	0
14586246	4.91667	0	0	59	0
14588415	4.5	0	0	54	0
14605879	3.83333	0	0	46	0
14619347	4.08333	0	0	49	0
14633564	3.08333	0	0	37	0
14637774	3.08333	0	0	37	0
14638000	3.08333	0	0	37	0
14638071	3.75	0	0	45	0
14641452	2.75	0	0	33	0
15045206	2.83333	0	0	34	0
15047090	2.66667	0	0	32	0
15050355	2.66667	0	0	32	0
15058809	2.5	0	0	30	0
15059842	2.5	0	0	30	0
15066337	2.41667	0	0	29	0
15069378	2.91667	0	0	35	0
15076158	1.91667	0	0	23	0
15085442	1.75	0	0	21	0
15086489	2.41667	0	0	29	0
15110053	1.41667	0	0	17	0
15111299	1	0	0	12	0
16521553	5.25	0	0	63	0
16553063	2.41667	0	0	29	0
20116370	6.75	0	0	81	0
20142293	5.91667	0	0	71	0
22471462	6.83333	0	0	82	0
22481564	5	0	0	60	0
26458143	6.16667	0	0	74	0
26459952	6.16667	0	0	74	0
26921117	4.91667	0	0	59	0
26991926	3.33333	0	0	40	0
27024743	2.66667	0	0	32	0
27452855	2.08333	0	0	25	0
27475124	1.5	0	0	18	0
27485896	1.33333	0	0	16	0
27490023	1.25	0	0	15	0
27497620	1.08333	0	0	13	0
28999243	6.83333	0	0	82	0
29004546	6.5	0	0	78	0
29009862	6	0	0	72	0
29014917	5.66667	0	0	68	0
29364894	5.16667	0	0	62	0
29367396	5.33333	0	0	64	0
29368512	5.5	0	0	66	0
29371282	4.75	0	0	57	0
29380163	4.58333	0	0	55	0
29381790	4.08333	0	0	49	0
29384687	4.66667	0	0	56	0
29387301	4.33333	0	0	52	0
29391001	3.66667	0	0	44	0
29396268	3	0	0	36	0
29397576	3.66667	0	0	44	0
29397857	3.83333	0	0	46	0
29400275	3.66667	0	0	44	0
29402789	3.25	0	0	39	0
29402847	3.16667	0	0	38	0
29405850	3.41667	0	0	41	0
29406783	3.16667	0	0	38	0
29408994	2.91667	0	0	35	0
29418626	2	0	0	24	0
29420951	2.83333	0	0	34	0
29427183	1.75	0	0	21	0
29441327	1.83333	0	0	22	0
29452683	1.08333	0	0	13	0
31452213	6.58333	0	0	79	0
31465454	6.5	0	0	78	0
31477104	6	0	0	72	0
31480161	5.58333	0	0	67	0
31481253	5.75	0	0	69	0
31491066	6.08333	0	0	73	0
31495114	5.25	0	0	63	0
31497443	5.08333	0	0	61	0
31505666	5	0	0	60	0
31513107	4.66667	0	0	56	0
31885271	3.58333	0	0	43	0
31886301	4.25	0	0	51	0
31887879	4.16667	0	0	50	0
31893109	3.91667	0	0	47	0
31896478	3.66667	0	0	44	0
31901619	3.5	0	0	42	0
31909567	3.33333	0	0	40	0
31923822	2.58333	0	0	31	0
31924781	1.41667	0	0	17	0
31931597	2.58333	0	0	31	0
31932339	1.5	0	0	18	0
31935509	2.58333	0	0	31	0
31935574	2.75	0	0	33	0
31938468	2.41667	0	0	29	0
31945901	2.16667	0	0	26	0
31957847	1.66667	0	0	20	0
31959785	1.83333	0	0	22	0
31962037	1.08333	0	0	13	0
31967689	1.16667	0	0	14	0
31967724	1.16667	0	0	14	0
31976364	1	0	0	12	0
31977042	2	0	0	24	0
31981610	1	0	0	12	0
32415673	4.75	0	0	57	0
33517508	6.66667	0	0	80	0
33520143	6.66667	0	0	80	0
33527665	6.16667	0	0	74	0
33533376	6	0	0	72	0
33534011	3.75	0	0	45	0
33534126	5.83333	0	0	70	0
33850893	6.25	0	0	75	0
33853676	6	0	0	72	0
33865039	4.83333	0	0	58	0
33877019	4.25	0	0	51	0
33886690	4	0	0	48	0
33888024	4.08333	0	0	49	0
33915870	2.83333	0	0	34	0
33919030	2.16667	0	0	26	0
33930056	1.83333	0	0	22	0
38356187	5.16667	0	0	62	0
39410421	4.58333	0	0	55	0
39432568	6.83333	0	0	82	0
39466970	6	0	0	72	0
39863855	5.75	0	0	69	0
39894513	5.16667	0	0	62	0
39924635	5.33333	0	0	64	0
39969183	4	0	0	48	0
39988493	3.75	0	0	45	0
40424764	3.25	0	0	39	0
40430693	3.41667	0	0	41	0
40441391	2.75	0	0	33	0
40444752	2.66667	0	0	32	0
40491800	2.41667	0	0	29	0
40510093	2	0	0	24	0
40510421	1.75	0	0	21	0
40551733	0.75	0	0	9	0
40567458	1.25	0	0	15	0
52170575	5.83333	0	0	70	0
52183298	6.58333	0	0	79	0
52185298	6.75	0	0	81	0
52601008	6.25	0	0	75	0
52645031	6	0	0	72	0
52651595	6.5	0	0	78	0
52659294	6.08333	0	0	73	0
52661602	6.16667	0	0	74	0
52665282	6.66667	0	0	80	0
52665685	4.75	0	0	57	0
52674867	6.16667	0	0	74	0
52674873	6.16667	0	0	74	0
52684437	5.83333	0	0	70	0
52700714	5.91667	0	0	71	0
52716186	6.5	0	0	78	0
53164561	5.5	0	0	66	0
53168644	5.5	0	0	66	0
53172115	5.91667	0	0	71	0
53217663	5.25	0	0	63	0
53233585	5.33333	0	0	64	0
53261890	5	0	0	60	0
53716329	3.58333	0	0	43	0
53727024	4.33333	0	0	52	0
53731247	4.41667	0	0	53	0
53750267	3.58333	0	0	43	0
53776007	4.16667	0	0	50	0
53779306	4	0	0	48	0
53817100	3.91667	0	0	47	0
54257998	3.66667	0	0	44	0
54332402	3.08333	0	0	37	0
54362671	3.75	0	0	45	0
54375570	2.66667	0	0	32	0
54394597	0.833333	0	0	10	0
54398882	2.75	0	0	33	0
54411607	2.66667	0	0	32	0
54844383	4.08333	0	0	49	0
54846662	2.25	0	0	27	0
54860518	2.58333	0	0	31	0
54885602	2.08333	0	0	25	0
54899496	2.08333	0	0	25	0
54908216	2.08333	0	0	25	0
54915709	2.91667	0	0	35	0
54959700	1.5	0	0	18	0
55402559	1.58333	0	0	19	0
55410417	0.833333	0	0	10	0
55412626	1	0	0	12	0
55425148	1.16667	0	0	14	0
55470121	0.5	0	0	6	0
58829076	6.83333	0	0	82	0
58875028	5.91667	0	0	71	0
58893031	5.75	0	0	69	0
58893111	5.75	0	0	69	0
58905710	5.25	0	0	63	0
59281104	3.5	0	0	42	0
59283685	3.75	0	0	45	0
59290661	3	0	0	36	0
59290754	3.16667	0	0	38	0
59306244	3.16667	0	0	38	0
59311915	2.91667	0	0	35	0
59359209	2.58333	0	0	31	0
59662768	1.75	0	0	21	0
59673324	1.33333	0	0	16	0
59673376	1.5	0	0	18	0
59676979	1.5	0	0	18	0
59680909	1.5	0	0	18	0
59718554	1.41667	0	0	17	0
59727083	1.83333	0	0	22	0
62147793	6.58333	0	0	79	0
62653857	6.25	0	0	75	0
62658492	5.5	0	0	66	0
62678933	4.83333	0	0	58	0
62689431	4.75	0	0	57	0
62719915	5.08333	0	0	61	0
62746788	4	0	0	48	0
62758669	3.83333	0	0	46	0
62759614	3.75	0	0	45	0
62763220	3.5	0	0	42	0
62763374	3.41667	0	0	41	0
62767316	3.25	0	0	39	0
62770561	3.83333	0	0	46	0
62784454	2.16667	0	0	26	0
62793097	2.75	0	0	33	0
63280559	2.5	0	0	30	0
63288777	2.41667	0	0	29	0
63300552	2.08333	0	0	25	0
63301931	2.16667	0	0	26	0
63312485	1.41667	0	0	17	0
63325547	1.66667	0	0	20	0
63327102	1.66667	0	0	20	0
63339689	1.33333	0	0	16	0
72168378	6.66667	0	0	80	0
72174561	4.5	0	0	54	0
72177187	6.58333	0	0	79	0
72179106	5.08333	0	0	61	0
72181476	5	0	0	60	0
72636526	5.58333	0	0	67	0
72647145	6.33333	0	0	76	0
72663164	6.5	0	0	78	0
72663172	6.25	0	0	75	0
72664501	5.75	0	0	69	0
72675060	5	0	0	60	0
72675984	5.16667	0	0	62	0
72678582	5.66667	0	0	68	0
72691646	5.16667	0	0	62	0
72711425	5.25	0	0	63	0
72714991	4.83333	0	0	58	0
72718049	3.5	0	0	42	0
72725949	5.33333	0	0	64	0
72732146	5.08333	0	0	61	0
72745900	4.66667	0	0	56	0
72756056	4.75	0	0	57	0
72757472	4.5	0	0	54	0
72763164	4.91667	0	0	59	0
73169019	4.16667	0	0	50	0
73169665	4	0	0	48	0
73169759	4.08333	0	0	49	0
73178600	3.83333	0	0	46	0
73181326	3.83333	0	0	46	0
73182392	3.75	0	0	45	0
73183633	3.91667	0	0	47	0
73193280	4.75	0	0	57	0
73197160	3.58333	0	0	43	0
73198770	4.58333	0	0	55	0
73201368	3.58333	0	0	43	0
73202260	2.83333	0	0	34	0
73202801	4.16667	0	0	50	0
73207153	3.58333	0	0	43	0
73212750	3.5	0	0	42	0
73213115	0.75	0	0	9	0
73239120	3.25	0	0	39	0
73242872	3.41667	0	0	41	0
73250270	3.91667	0	0	47	0
73256676	3.33333	0	0	40	0
73256710	3.41667	0	0	41	0
73256999	3.33333	0	0	40	0
73263122	1.58333	0	0	19	0
73263146	3	0	0	36	0
73264473	3.5	0	0	42	0
73267446	3.83333	0	0	46	0
73271267	3.75	0	0	45	0
73278438	3.16667	0	0	38	0
73289910	2.91667	0	0	35	0
73292189	2.75	0	0	33	0
73294582	2.91667	0	0	35	0
73304806	2.41667	0	0	29	0
73305720	2.58333	0	0	31	0
73318037	2.16667	0	0	26	0
73321391	2.58333	0	0	31	0
73328011	2.25	0	0	27	0
73712036	2.41667	0	0	29	0
73719109	2.5	0	0	30	0
73722918	1.75	0	0	21	0
73722935	1.66667	0	0	20	0
73723846	1.16667	0	0	14	0
73728794	0.916667	0	0	11	0
73729919	2.66667	0	0	32	0
73732670	1.83333	0	0	22	0
73733139	2.08333	0	0	25	0
73742874	1.58333	0	0	19	0
73753157	2.16667	0	0	26	0
73754671	2.25	0	0	27	0
73759053	1.75	0	0	21	0
73764555	1.41667	0	0	17	0
73765593	2.83333	0	0	34	0
73777540	2.41667	0	0	29	0
73786692	1.58333	0	0	19	0
73790041	1.41667	0	0	17	0
73800014	1.08333	0	0	13	0
73801194	1.58333	0	0	19	0
73819080	1.33333	0	0	16	0
73831536	1	0	0	12	0
73834606	1.41667	0	0	17	0
73836410	1.16667	0	0	14	0
73845595	1.25	0	0	15	0
74258855	1.16667	0	0	14	0
74259423	0.833333	0	0	10	0
76559294	4.33333	0	0	52	0
76572397	2.33333	0	0	28	0
76609991	5.25	0	0	63	0
76610380	5	0	0	60	0
76617067	2.16667	0	0	26	0
76631019	5	0	0	60	0
76634772	5.08333	0	0	61	0
76662109	4.75	0	0	57	0
76665790	4.91667	0	0	59	0
77074060	4.25	0	0	51	0
77074709	4.33333	0	0	52	0
77078974	4.25	0	0	51	0
77079181	4.08333	0	0	49	0
77081600	4	0	0	48	0
77107479	3.41667	0	0	41	0
77109341	3.5	0	0	42	0
77113210	4.33333	0	0	52	0
77126687	3.41667	0	0	41	0
77131087	3.16667	0	0	38	0
77135580	0.833333	0	0	10	0
77149498	3.58333	0	0	43	0
77150142	1.75	0	0	21	0
77160344	2.83333	0	0	34	0
77169474	3.41667	0	0	41	0
77170102	2.75	0	0	33	0
77181428	2.66667	0	0	32	0
77187490	2.66667	0	0	32	0
77206000	2.25	0	0	27	0
77206984	2.5	0	0	30	0
77229131	2.75	0	0	33	0
77638634	1.58333	0	0	19	0
77650221	1.83333	0	0	22	0
77658480	1.41667	0	0	17	0
77659356	2.41667	0	0	29	0
77663731	1.08333	0	0	13	0
77684353	1.33333	0	0	16	0
4023853	5.83333	0	0	70	0
4094724	3.91667	0	0	47	0
4653042	1.66667	0	0	20	0
9503629	2.66667	0	0	32	0
9529388	2.41667	0	0	29	0
9536677	1.75	0	0	21	0
9556372	1.75	0	0	21	0
14610376	3.66667	0	0	44	0
26874462	5.91667	0	0	71	0
26943986	4.41667	0	0	53	0
31467666	5.5	0	0	66	0
31511350	4.58333	0	0	55	0
31935389	1	0	0	12	0
31944530	2.16667	0	0	26	0
31962379	1.58333	0	0	19	0
33900304	3.16667	0	0	38	0
33900497	3.41667	0	0	41	0
54333591	3.41667	0	0	41	0
54388169	2.83333	0	0	34	0
55353967	1.91667	0	0	23	0
63275902	2.58333	0	0	31	0
63297403	2.08333	0	0	25	0
72623612	5.83333	0	0	70	0
72713522	5.41667	0	0	65	0
72778676	4.66667	0	0	56	0
73227762	4.91667	0	0	59	0
73295083	2.66667	0	0	32	0
73822395	1.58333	0	0	19	0
76600798	5.5	0	0	66	0
77148654	3.33333	0	0	40	0
77167547	4.08333	0	0	49	0
77174677	2.66667	0	0	32	0
77204991	2.16667	0	0	26	0
77208214	2.08333	0	0	25	0
77637145	1.83333	0	0	22	0
3998583	6.83333	0	0	82	0
4055011	5.08333	0	0	61	0
4064798	5	0	0	60	0
4543988	2.91667	0	0	35	0
6758429	4.83333	0	0	58	0
8962160	6.25	0	0	75	0
9065132	4.16667	0	0	50	0
9514582	2.08333	0	0	25	0
9529026	2.58333	0	0	31	0
9556482	1.58333	0	0	19	0
14525598	2.25	0	0	27	0
14589069	4.41667	0	0	53	0
14645629	3.25	0	0	39	0
16557650	3.08333	0	0	37	0
22531802	2.33333	0	0	28	0
26433218	6.75	0	0	81	0
29421978	2.91667	0	0	35	0
29425221	1.83333	0	0	22	0
29425458	1.91667	0	0	23	0
29428735	2.16667	0	0	26	0
31464298	6.33333	0	0	76	0
31502955	5.08333	0	0	61	0
31888131	4.08333	0	0	49	0
31896169	3.83333	0	0	46	0
31908526	3.58333	0	0	43	0
31919488	3.08333	0	0	37	0
31923539	2.66667	0	0	32	0
31934874	2.75	0	0	33	0
31935250	1.83333	0	0	22	0
31974401	1.41667	0	0	17	0
31977207	1.33333	0	0	16	0
39392599	6.83333	0	0	82	0
40505464	1.83333	0	0	22	0
40506819	1.5	0	0	18	0
41533405	3.75	0	0	45	0
41535042	3.25	0	0	39	0
52601873	6.25	0	0	75	0
52758014	5.83333	0	0	70	0
53196543	5.16667	0	0	62	0
53291188	3.91667	0	0	47	0
53721092	5.91667	0	0	71	0
53760138	4.25	0	0	51	0
53848809	3.75	0	0	45	0
53855717	3.75	0	0	45	0
54399773	2.58333	0	0	31	0
54844194	2.83333	0	0	34	0
54899491	2.33333	0	0	28	0
55438336	1.25	0	0	15	0
55439977	1.08333	0	0	13	0
59294338	3.41667	0	0	41	0
59300751	3.16667	0	0	38	0
59340582	2.16667	0	0	26	0
62157862	6.75	0	0	81	0
62690178	4.75	0	0	57	0
63302216	2	0	0	24	0
63336648	1.66667	0	0	20	0
72677677	5.66667	0	0	68	0
72713576	4.83333	0	0	58	0
72771751	4.58333	0	0	55	0
72774626	4.25	0	0	51	0
73311114	2.75	0	0	33	0
73797638	1.25	0	0	15	0
76604319	5.58333	0	0	67	0
76604836	5.33333	0	0	64	0
77128366	3.08333	0	0	37	0
77130026	3.41667	0	0	41	0
77160601	1.5	0	0	18	0
77186658	2.58333	0	0	31	0
77199600	2.33333	0	0	28	0
77639369	1.91667	0	0	23	0
77652812	1.08333	0	0	13	0
77656221	1.66667	0	0	20	0
29377943	4.58333	0	0	55	0
31884521	4.25	0	0	51	0
31981109	1.16667	0	0	14	0
59750288	1.83333	0	0	22	0
31493978	5.25	0	0	63	0
31886419	4.16667	0	0	50	0
62649754	6.16667	0	0	74	0
62671015	5.91667	0	0	71	0
73813601	1.66667	0	0	20	0
76582499	5.75	0	0	69	0
76663113	4.58333	0	0	55	0
3994206	6.91667	0	0	83	0
4017203	5.5	0	0	66	0
4552443	2.5	0	0	30	0
4575417	2.08333	0	0	25	0
4611027	1.16667	0	0	14	0
9470685	3.75	0	0	45	0
9505772	2.58333	0	0	31	0
9506896	2.66667	0	0	32	0
9536855	1.91667	0	0	23	0
9565597	0.75	0	0	9	0
14505529	6.75	0	0	81	0
14550844	5.33333	0	0	64	0
14560617	5.33333	0	0	64	0
14587441	4.5	0	0	54	0
14599608	4.5	0	0	54	0
14603046	4.08333	0	0	49	0
14619083	3.41667	0	0	41	0
20660204	1.75	0	0	21	0
22484545	4.83333	0	0	58	0
26440872	6.58333	0	0	79	0
29427758	2.5	0	0	30	0
29438190	1.5	0	0	18	0
31494770	2.5	0	0	30	0
31504733	1.66667	0	0	20	0
31515986	4.5	0	0	54	0
31909624	3.33333	0	0	40	0
31927355	2.66667	0	0	32	0
31933010	2.5	0	0	30	0
31934647	2.41667	0	0	29	0
31955464	1.25	0	0	15	0
31957309	1.91667	0	0	23	0
31958066	1.33333	0	0	16	0
33518306	0.916667	0	0	11	0
33863922	5.25	0	0	63	0
33903939	3.33333	0	0	40	0
39867345	6.33333	0	0	76	0
39947106	5	0	0	60	0
40479776	2.5	0	0	30	0
40525335	1.58333	0	0	19	0
52650483	6.41667	0	0	77	0
53163159	3.16667	0	0	38	0
53274563	5.25	0	0	63	0
53716035	5.16667	0	0	62	0
53733742	3.66667	0	0	44	0
54414568	1.5	0	0	18	0
54916195	2.33333	0	0	28	0
55381693	1.5	0	0	18	0
55485189	1.33333	0	0	16	0
59342826	2.66667	0	0	32	0
62651580	5.66667	0	0	68	0
62716332	4.58333	0	0	55	0
62719912	4.66667	0	0	56	0
62740566	3.91667	0	0	47	0
62745389	3.83333	0	0	46	0
63278428	1.41667	0	0	17	0
63318809	1.75	0	0	21	0
72743466	2.83333	0	0	34	0
73169959	4.41667	0	0	53	0
73186409	3.83333	0	0	46	0
73202101	3.75	0	0	45	0
73257776	3.25	0	0	39	0
73261748	3.5	0	0	42	0
73328116	2.41667	0	0	29	0
73728569	2.91667	0	0	35	0
73764589	1.66667	0	0	20	0
76664890	4.16667	0	0	50	0
77068897	4.58333	0	0	55	0
77205562	1.91667	0	0	23	0
77239923	1.75	0	0	21	0
4061772	4.75	0	0	57	0
4082489	4.33333	0	0	52	0
4084585	4.41667	0	0	53	0
4137966	3.33333	0	0	40	0
4535936	3.08333	0	0	37	0
4560089	2.25	0	0	27	0
4564574	2.33333	0	0	28	0
9049886	4.91667	0	0	59	0
9457246	3.16667	0	0	38	0
9469341	3.41667	0	0	41	0
9470334	3.16667	0	0	38	0
14505730	6.66667	0	0	80	0
14517190	5.91667	0	0	71	0
14524706	6.83333	0	0	82	0
14537246	5.91667	0	0	71	0
14549151	5.5	0	0	66	0
14557295	5.25	0	0	63	0
14564106	5.66667	0	0	68	0
14578918	4.91667	0	0	59	0
14579080	4.41667	0	0	53	0
14621529	3.75	0	0	45	0
15057321	2.33333	0	0	28	0
15114366	1.75	0	0	21	0
16552602	3.16667	0	0	38	0
22530732	2.83333	0	0	34	0
22551806	1.16667	0	0	14	0
27026072	2.66667	0	0	32	0
27484366	1.41667	0	0	17	0
29377593	4.41667	0	0	53	0
29408073	3.41667	0	0	41	0
31470342	6.25	0	0	75	0
31482247	5.91667	0	0	71	0
31511034	4.83333	0	0	58	0
31514723	4.5	0	0	54	0
31516388	4.41667	0	0	53	0
31887301	4.08333	0	0	49	0
31893780	3.75	0	0	45	0
31908294	3.5	0	0	42	0
31926202	2.5	0	0	30	0
31933123	2.41667	0	0	29	0
31945689	1.75	0	0	21	0
31959556	1.83333	0	0	22	0
31961856	1.66667	0	0	20	0
31961890	1.66667	0	0	20	0
31979602	1	0	0	12	0
33855151	5.33333	0	0	64	0
33869472	5.66667	0	0	68	0
33901897	3.33333	0	0	40	0
39394801	6.66667	0	0	80	0
40413210	3.33333	0	0	40	0
52615623	6.66667	0	0	80	0
53158895	5.58333	0	0	67	0
53192163	2.41667	0	0	29	0
53200664	5.58333	0	0	67	0
53826397	3.83333	0	0	46	0
53858350	3.66667	0	0	44	0
54354092	2.83333	0	0	34	0
54813724	2.66667	0	0	32	0
54820254	2.58333	0	0	31	0
54825860	2.16667	0	0	26	0
54882708	1.33333	0	0	16	0
55367041	1.58333	0	0	19	0
55392541	0.75	0	0	9	0
58851911	6.58333	0	0	79	0
58856722	6.41667	0	0	77	0
58893057	5.33333	0	0	64	0
59275230	3.91667	0	0	47	0
59292122	3.16667	0	0	38	0
62651593	5.91667	0	0	71	0
62658042	1.08333	0	0	13	0
62705984	5.16667	0	0	62	0
62715642	4.5	0	0	54	0
62718365	2.16667	0	0	26	0
63272571	2.66667	0	0	32	0
63294604	2.33333	0	0	28	0
63315413	1.33333	0	0	16	0
63328095	1.41667	0	0	17	0
72194424	6.33333	0	0	76	0
72229009	5.5	0	0	66	0
72236003	5.75	0	0	69	0
72763640	4.33333	0	0	52	0
72781236	4.41667	0	0	53	0
73178256	3.75	0	0	45	0
73198297	4.08333	0	0	49	0
73287508	2.5	0	0	30	0
73298188	1.58333	0	0	19	0
73324072	3.08333	0	0	37	0
73718907	2.25	0	0	27	0
73724484	2	0	0	24	0
73733284	1.91667	0	0	23	0
73758928	1.83333	0	0	22	0
73803221	1.25	0	0	15	0
73812255	1.25	0	0	15	0
73815791	1.5	0	0	18	0
73843486	1	0	0	12	0
76535596	6.75	0	0	81	0
76626707	5.08333	0	0	61	0
76650671	4.91667	0	0	59	0
76654638	4.16667	0	0	50	0
76661175	4.25	0	0	51	0
76662782	4.83333	0	0	58	0
77077343	3.41667	0	0	41	0
77078610	4.08333	0	0	49	0
77080099	4.08333	0	0	49	0
77173830	2.41667	0	0	29	0
77198573	2	0	0	24	0
77201414	2.25	0	0	27	0
77202775	2.25	0	0	27	0
77211820	1.91667	0	0	23	0
77652088	0.833333	0	0	10	0
77663132	1.08333	0	0	13	0
77680895	1.16667	0	0	14	0
77701009	1.41667	0	0	17	0
59337581	2.33333	0	0	28	0
76561179	6.58333	0	0	79	0
31961968	1.08333	0	0	13	0
39409078	6.58333	0	0	79	0
52706011	6.5	0	0	78	0
52710334	6.16667	0	0	74	0
53164642	6.08333	0	0	73	0
54277541	3.33333	0	0	40	0
54940719	2	0	0	24	0
54944722	1.75	0	0	21	0
55427587	1.25	0	0	15	0
59288543	3.66667	0	0	44	0
63363888	1.16667	0	0	14	0
73331438	2.16667	0	0	26	0
76654397	4.83333	0	0	58	0
77225186	1	0	0	12	0
77226348	1.75	0	0	21	0
40959086	1.25	0	0	15	0
54376003	2.58333	0	0	31	0
14607260	3.83333	0	0	46	0
26981377	3.58333	0	0	43	0
31883564	4.83333	0	0	58	0
59659944	1.58333	0	0	19	0
4112983	3.66667	0	0	44	0
73749785	1.83333	0	0	22	0
3996323	6.91667	0	0	83	0
4013942	6.33333	0	0	76	0
4057970	5.16667	0	0	62	0
8975075	6.41667	0	0	77	0
9031097	5.75	0	0	69	0
9046668	4.83333	0	0	58	0
9049660	4.83333	0	0	58	0
9058174	2.25	0	0	27	0
9059263	4.08333	0	0	49	0
9488219	3.41667	0	0	41	0
14549651	5.25	0	0	63	0
14583511	4.58333	0	0	55	0
15056821	2.41667	0	0	29	0
15061261	2.41667	0	0	29	0
15082429	1.83333	0	0	22	0
15107148	1.25	0	0	15	0
15113034	1.41667	0	0	17	0
16534529	4.58333	0	0	55	0
16535086	4.16667	0	0	50	0
22538986	1.91667	0	0	23	0
26452202	6.33333	0	0	76	0
26981276	3.58333	0	0	43	0
29398633	3.16667	0	0	38	0
29406050	3.41667	0	0	41	0
29441519	1.83333	0	0	22	0
31514172	1.91667	0	0	23	0
31893132	3.91667	0	0	47	0
31908022	3.83333	0	0	46	0
31915297	3.25	0	0	39	0
31941831	2.16667	0	0	26	0
31950444	1.5	0	0	18	0
31960055	0.583333	0	0	7	0
33521567	3.16667	0	0	38	0
33859958	5.25	0	0	63	0
33868670	4.66667	0	0	56	0
39883892	5.66667	0	0	68	0
39900578	5	0	0	60	0
39932806	4.75	0	0	57	0
40424467	3	0	0	36	0
40482415	2.16667	0	0	26	0
40483996	1.58333	0	0	19	0
40490724	2.5	0	0	30	0
40499592	2.16667	0	0	26	0
40506822	1.83333	0	0	22	0
40513766	1.91667	0	0	23	0
40519743	1.83333	0	0	22	0
40535652	1.25	0	0	15	0
40568943	1.25	0	0	15	0
40964284	0.916667	0	0	11	0
52737738	5.83333	0	0	70	0
53160271	5.5	0	0	66	0
53178760	5.33333	0	0	64	0
53264568	4.83333	0	0	58	0
53280988	4.66667	0	0	56	0
53744995	3.58333	0	0	43	0
53805137	4.16667	0	0	50	0
53843811	3.75	0	0	45	0
54350267	3.08333	0	0	37	0
54881327	2.08333	0	0	25	0
54900840	2.5	0	0	30	0
54905869	2.08333	0	0	25	0
54907602	2	0	0	24	0
55391487	1.41667	0	0	17	0
55408000	1.58333	0	0	19	0
55434759	0.333333	0	0	4	0
55437608	0.75	0	0	9	0
55468125	1	0	0	12	0
62636928	6.16667	0	0	74	0
62702588	5.91667	0	0	71	0
62713115	4.91667	0	0	59	0
62728398	4.5	0	0	54	0
62764488	3.33333	0	0	40	0
63324833	1.66667	0	0	20	0
[truncated: 4,272 more rows]

## Sheet: figure1 
Survivalmonths	year	RXSurgery	CSS	OS
47	3.91667	0	1	1
23	1.91667	0	1	1
15	1.25	0	1	1
14	1.16667	0	1	1
39	3.25	0	1	1
19	1.58333	0	1	1
20	1.66667	0	1	1
18	1.5	0	1	1
35	2.91667	0	1	1
20	1.66667	0	1	1
66	5.5	0	1	1
31	2.58333	0	1	1
49	4.08333	0	1	1
16	1.33333	0	1	1
14	1.16667	0	1	1
29	2.41667	0	1	1
28	2.33333	0	1	1
23	1.91667	0	1	1
16	1.33333	0	1	1
21	1.75	0	1	1
5	0.416667	0	1	1
31	2.58333	0	0	1
23	1.91667	0	0	0
33	2.75	0	0	0
21	1.75	0	0	0
66	5.5	0	0	0
50	4.16667	0	0	0
12	1	0	0	0
73	6.08333	0	0	0
73	6.08333	0	0	0
53	4.41667	0	0	0
35	2.91667	0	0	0
50	4.16667	0	0	0
23	1.91667	0	0	0
16	1.33333	0	0	0
38	3.16667	0	0	0
49	4.08333	0	0	0
55	4.58333	0	0	0
10	0.833333	0	0	0
19	1.58333	0	0	0
14	1.16667	0	0	0
26	2.16667	0	0	0
21	1.75	0	0	0
82	6.83333	0	0	0
45	3.75	0	0	0
39	3.25	0	0	0
21	1.75	0	0	0
55	4.58333	0	0	0
55	4.58333	0	1	1
46	3.83333	0	1	1
36	3	0	1	1
45	3.75	0	1	1
42	3.5	0	1	1
18	1.5	0	1	1
37	3.08333	0	1	1
41	3.41667	0	1	1
47	3.91667	0	1	1
27	2.25	0	1	1
35	2.91667	0	1	1
23	1.91667	0	1	1
42	3.5	0	1	1
32	2.66667	0	1	1
19	1.58333	0	1	1
28	2.33333	0	1	1
43	3.58333	0	1	1
73	6.08333	0	1	1
57	4.75	0	1	1
56	4.66667	0	1	1
42	3.5	0	1	1
48	4	0	1	1
49	4.08333	0	1	1
50	4.16667	0	1	1
26	2.16667	0	1	1
30	2.5	0	1	1
61	5.08333	0	1	1
54	4.5	0	1	1
67	5.58333	0	1	1
58	4.83333	0	1	1
50	4.16667	0	1	1
39	3.25	0	1	1
73	6.08333	0	1	1
29	2.41667	0	1	1
36	3	0	1	1
21	1.75	0	1	1
37	3.08333	0	1	1
48	4	0	1	1
20	1.66667	0	1	1
67	5.58333	0	1	1
66	5.5	0	1	1
31	2.58333	0	1	1
15	1.25	0	1	1
44	3.66667	0	1	1
41	3.41667	0	1	1
27	2.25	0	1	1
36	3	0	1	1
14	1.16667	0	1	1
34	2.83333	0	1	1
40	3.33333	0	1	1
27	2.25	0	1	1
18	1.5	0	1	1
32	2.66667	0	1	1
28	2.33333	0	1	1
45	3.75	0	1	1
15	1.25	0	1	1
26	2.16667	0	1	1
33	2.75	0	1	1
59	4.91667	0	1	1
48	4	0	1	1
38	3.16667	0	1	1
70	5.83333	0	1	1
41	3.41667	0	1	1
29	2.41667	0	1	1
37	3.08333	0	1	1
13	1.08333	0	1	1
42	3.5	0	1	1
18	1.5	0	1	1
21	1.75	0	1	1
38	3.16667	0	1	1
27	2.25	0	1	1
36	3	0	1	1
40	3.33333	0	1	1
58	4.83333	0	1	1
52	4.33333	0	1	1
26	2.16667	0	1	1
32	2.66667	0	1	1
16	1.33333	0	1	1
10	0.833333	0	1	1
13	1.08333	0	1	1
27	2.25	0	1	1
23	1.91667	0	1	1
13	1.08333	0	1	1
65	5.41667	0	1	1
14	1.16667	0	1	1
7	0.583333	0	1	1
14	1.16667	0	1	1
23	1.91667	0	1	1
29	2.41667	0	1	1
23	1.91667	0	1	1
20	1.66667	0	1	1
28	2.33333	0	1	1
27	2.25	0	1	1
18	1.5	0	1	1
18	1.5	0	1	1
21	1.75	0	1	1
16	1.33333	0	1	1
33	2.75	0	1	1
22	1.83333	0	1	1
34	2.83333	0	1	1
49	4.08333	0	1	1
10	0.833333	0	1	1
48	4	0	0	1
46	3.83333	0	0	1
37	3.08333	0	0	1
55	4.58333	0	0	1
64	5.33333	0	0	1
69	5.75	0	0	0
64	5.33333	0	0	0
63	5.25	0	0	0
43	3.58333	0	0	0
24	2	0	0	0
23	1.91667	0	0	0
13	1.08333	0	0	0
68	5.66667	0	0	0
54	4.5	0	0	0
11	0.916667	0	0	0
56	4.66667	0	0	0
31	2.58333	0	0	0
26	2.16667	0	0	0
32	2.66667	0	0	0
35	2.91667	0	0	0
22	1.83333	0	0	0
60	5	0	0	0
51	4.25	0	0	0
55	4.58333	0	0	0
51	4.25	0	0	0
46	3.83333	0	0	0
41	3.41667	0	0	0
36	3	0	0	0
35	2.91667	0	0	0
38	3.16667	0	0	0
27	2.25	0	0	0
29	2.41667	0	0	0
27	2.25	0	0	0
16	1.33333	0	0	0
16	1.33333	0	0	0
12	1	0	0	0
83	6.91667	0	0	0
54	4.5	0	0	0
66	5.5	0	0	0
69	5.75	0	0	0
46	3.83333	0	0	0
33	2.75	0	0	0
12	1	0	0	0
52	4.33333	0	0	0
76	6.33333	0	0	0
54	4.5	0	0	0
55	4.58333	0	0	0
45	3.75	0	0	0
26	2.16667	0	0	0
13	1.08333	0	0	0
64	5.33333	0	0	0
60	5	0	0	0
41	3.41667	0	0	0
58	4.83333	0	0	0
37	3.08333	0	0	0
51	4.25	0	0	0
38	3.16667	0	0	0
19	1.58333	0	0	0
12	1	0	0	0
13	1.08333	0	0	0
68	5.66667	0	0	0
66	5.5	0	0	0
32	2.66667	0	0	0
50	4.16667	0	0	0
68	5.66667	0	0	0
29	2.41667	0	0	0
26	2.16667	0	0	0
80	6.66667	0	0	0
83	6.91667	0	0	0
62	5.16667	0	0	0
59	4.91667	0	0	0
56	4.66667	0	0	0
58	4.83333	0	0	0
57	4.75	0	0	0
44	3.66667	0	0	0
45	3.75	0	0	0
25	2.08333	0	0	0
40	3.33333	0	0	0
39	3.25	0	0	0
36	3	0	0	0
34	2.83333	0	0	0
23	1.91667	0	0	0
21	1.75	0	0	0
11	0.916667	0	0	0
17	1.41667	0	0	0
81	6.75	0	0	0
81	6.75	0	0	0
80	6.66667	0	0	0
69	5.75	0	0	0
63	5.25	0	0	0
62	5.16667	0	0	0
50	4.16667	0	0	0
46	3.83333	0	0	0
28	2.33333	0	0	0
32	2.66667	0	0	0
29	2.41667	0	0	0
71	5.91667	0	0	0
74	6.16667	0	0	0
59	4.91667	0	0	0
59	4.91667	0	0	0
51	4.25	0	0	0
43	3.58333	0	0	0
13	1.08333	0	0	0
30	2.5	0	0	0
25	2.08333	0	0	0
20	1.66667	0	0	0
30	2.5	0	0	0
14	1.16667	0	0	0
20	1.66667	0	0	0
83	6.91667	0	0	0
66	5.5	0	0	0
12	1	0	0	0
11	0.916667	0	0	0
58	4.83333	0	0	0
32	2.66667	0	0	0
54	4.5	0	0	0
29	2.41667	0	0	0
45	3.75	0	0	0
44	3.66667	0	0	0
29	2.41667	0	0	0
37	3.08333	0	0	0
10	0.833333	0	0	0
31	2.58333	0	0	0
22	1.83333	0	0	0
20	1.66667	0	0	0
29	2.41667	0	0	0
75	6.25	0	0	0
74	6.16667	0	0	0
71	5.91667	0	0	0
54	4.5	0	0	0
63	5.25	0	0	0
60	5	0	0	0
66	5.5	0	0	0
59	4.91667	0	0	0
25	2.08333	0	0	0
49	4.08333	0	0	0
47	3.91667	0	0	0
25	2.08333	0	0	0
35	2.91667	0	0	0
31	2.58333	0	0	0
25	2.08333	0	0	0
21	1.75	0	0	0
29	2.41667	0	0	0
19	1.58333	0	0	0
17	1.41667	0	0	0
18	1.5	0	0	0
18	1.5	0	0	0
77	6.41667	0	0	0
82	6.83333	0	0	0
43	3.58333	0	0	0
73	6.08333	0	0	0
72	6	0	0	0
71	5.91667	0	0	0
71	5.91667	0	0	0
62	5.16667	0	0	0
70	5.83333	0	0	0
65	5.41667	0	0	0
56	4.66667	0	0	0
31	2.58333	0	0	0
49	4.08333	0	0	0
42	3.5	0	0	0
43	3.58333	0	0	0
37	3.08333	0	0	0
39	3.25	0	0	0
43	3.58333	0	0	0
42	3.5	0	0	0
24	2	0	0	0
33	2.75	0	0	0
13	1.08333	0	0	0
31	2.58333	0	0	0
33	2.75	0	0	0
26	2.16667	0	0	0
26	2.16667	0	0	0
28	2.33333	0	0	0
33	2.75	0	0	0
54	4.5	0	0	0
15	1.25	0	0	0
23	1.91667	0	0	0
16	1.33333	0	0	0
21	1.75	0	0	0
21	1.75	0	0	0
14	1.16667	0	0	0
12	1	0	0	0
12	1	0	0	0
13	1.08333	0	0	0
16	1.33333	0	0	0
82	6.83333	0	0	0
80	6.66667	0	0	0
83	6.91667	0	0	0
78	6.5	0	0	0
82	6.83333	0	0	0
69	5.75	0	0	0
68	5.66667	0	0	0
73	6.08333	0	0	0
54	4.5	0	0	0
52	4.33333	0	0	0
49	4.08333	0	0	0
60	5	0	0	0
49	4.08333	0	0	0
51	4.25	0	0	0
52	4.33333	0	0	0
51	4.25	0	0	0
41	3.41667	0	0	0
41	3.41667	0	0	0
48	4	0	0	0
42	3.5	0	0	0
39	3.25	0	0	0
39	3.25	0	0	0
39	3.25	0	0	0
37	3.08333	0	0	0
47	3.91667	0	0	0
30	2.5	0	0	0
31	2.58333	0	0	0
24	2	0	0	0
25	2.08333	0	0	0
25	2.08333	0	0	0
21	1.75	0	0	0
19	1.58333	0	0	0
21	1.75	0	0	0
14	1.16667	0	0	0
13	1.08333	0	0	0
12	1	0	0	0
21	1.75	0	0	0
77	6.41667	0	0	0
74	6.16667	0	0	0
48	4	0	0	0
32	2.66667	0	0	0
24	2	0	0	0
30	2.5	0	0	0
56	4.66667	0	0	0
38	3.16667	0	0	0
43	3.58333	0	0	0
16	1.33333	0	0	0
17	1.41667	0	0	0
21	1.75	0	0	0
43	3.58333	0	0	0
39	3.25	0	0	0
23	1.91667	0	0	0
18	1.5	0	0	0
15	1.25	0	0	0
17	1.41667	0	0	0
77	6.41667	0	0	0
54	4.5	0	0	0
53	4.41667	0	0	0
43	3.58333	0	0	0
30	2.5	0	0	0
67	5.58333	0	0	0
82	6.83333	0	0	0
61	5.08333	0	0	0
50	4.16667	0	0	0
49	4.08333	0	0	0
52	4.33333	0	0	0
48	4	0	0	0
45	3.75	0	0	0
35	2.91667	0	0	0
33	2.75	0	0	0
18	1.5	0	0	0
10	0.833333	0	0	0
14	1.16667	0	0	0
13	1.08333	0	0	0
16	1.33333	0	0	0
76	6.33333	0	0	0
71	5.91667	0	0	0
69	5.75	0	0	0
10	0.833333	0	0	0
57	4.75	0	0	0
54	4.5	0	0	0
56	4.66667	0	0	0
51	4.25	0	0	0
48	4	0	0	0
33	2.75	0	0	0
38	3.16667	0	0	0
38	3.16667	0	0	0
37	3.08333	0	0	0
36	3	0	0	0
47	3.91667	0	0	0
34	2.83333	0	0	0
35	2.91667	0	0	0
32	2.66667	0	0	0
29	2.41667	0	0	0
28	2.33333	0	0	0
22	1.83333	0	0	0
28	2.33333	0	0	0
20	1.66667	0	0	0
27	2.25	0	0	0
23	1.91667	0	0	0
10	0.833333	0	0	0
11	0.916667	0	0	0
20	1.66667	0	0	0
13	1.08333	0	0	0
13	1.08333	0	0	0
13	1.08333	0	0	0
12	1	0	0	0
17	1.41667	0	0	0
80	6.66667	0	0	0
52	4.33333	0	0	0
62	5.16667	0	0	0
66	5.5	0	0	0
58	4.83333	0	0	0
53	4.41667	0	0	0
50	4.16667	0	0	0
49	4.08333	0	0	0
51	4.25	0	0	0
48	4	0	0	0
47	3.91667	0	0	0
44	3.66667	0	0	0
35	2.91667	0	0	0
35	2.91667	0	0	0
69	5.75	0	0	0
80	6.66667	0	0	0
78	6.5	0	0	0
75	6.25	0	0	0
58	4.83333	0	0	0
58	4.83333	0	0	0
69	5.75	0	0	0
56	4.66667	0	0	0
59	4.91667	0	0	0
51	4.25	0	0	0
49	4.08333	0	0	0
42	3.5	0	0	0
41	3.41667	0	0	0
37	3.08333	0	0	0
36	3	0	0	0
31	2.58333	0	0	0
35	2.91667	0	0	0
39	3.25	0	0	0
31	2.58333	0	0	0
32	2.66667	0	0	0
28	2.33333	0	0	0
27	2.25	0	0	0
21	1.75	0	0	0
15	1.25	0	0	0
9	0.75	0	0	0
14	1.16667	0	0	0
79	6.58333	0	0	0
78	6.5	0	0	0
71	5.91667	0	0	0
44	3.66667	0	0	0
76	6.33333	0	0	0
77	6.41667	0	0	0
57	4.75	0	0	0
69	5.75	0	0	0
62	5.16667	0	0	0
27	2.25	0	0	0
58	4.83333	0	0	0
59	4.91667	0	0	0
57	4.75	0	0	0
54	4.5	0	0	0
53	4.41667	0	0	0
52	4.33333	0	0	0
52	4.33333	0	0	0
51	4.25	0	0	0
50	4.16667	0	0	0
48	4	0	0	0
51	4.25	0	0	0
44	3.66667	0	0	0
47	3.91667	0	0	0
42	3.5	0	0	0
42	3.5	0	0	0
45	3.75	0	0	0
48	4	0	0	0
36	3	0	0	0
42	3.5	0	0	0
44	3.66667	0	0	0
35	2.91667	0	0	0
43	3.58333	0	0	0
38	3.16667	0	0	0
31	2.58333	0	0	0
34	2.83333	0	0	0
33	2.75	0	0	0
38	3.16667	0	0	0
42	3.5	0	0	0
30	2.5	0	0	0
31	2.58333	0	0	0
40	3.33333	0	0	0
40	3.33333	0	0	0
33	2.75	0	0	0
38	3.16667	0	0	0
27	2.25	0	0	0
25	2.08333	0	0	0
20	1.66667	0	0	0
24	2	0	0	0
26	2.16667	0	0	0
20	1.66667	0	0	0
20	1.66667	0	0	0
18	1.5	0	0	0
25	2.08333	0	0	0
32	2.66667	0	0	0
18	1.5	0	0	0
15	1.25	0	0	0
18	1.5	0	0	0
16	1.33333	0	0	0
12	1	0	0	0
15	1.25	0	0	0
18	1.5	0	0	0
15	1.25	0	0	0
17	1.41667	0	0	0
16	1.33333	0	0	0
12	1	0	0	0
12	1	0	0	0
14	1.16667	0	0	0
12	1	0	0	0
11	0.916667	0	0	0
31	2.58333	0	0	0
14	1.16667	0	0	0
66	5.5	0	0	0
68	5.66667	0	0	0
63	5.25	0	0	0
43	3.58333	0	0	0
43	3.58333	0	0	0
37	3.08333	0	0	0
23	1.91667	0	0	0
21	1.75	0	0	0
18	1.5	0	0	0
15	1.25	0	0	0
13	1.08333	0	0	0
12	1	0	0	0
65	5.41667	0	0	0
52	4.33333	0	0	0
59	4.91667	0	0	0
52	4.33333	0	0	0
58	4.83333	0	0	0
50	4.16667	0	0	0
42	3.5	0	0	0
44	3.66667	0	0	0
44	3.66667	0	0	0
38	3.16667	0	0	0
33	2.75	0	0	0
24	2	0	0	0
18	1.5	0	0	0
22	1.83333	0	0	0
23	1.91667	0	0	0
19	1.58333	0	0	0
18	1.5	0	0	0
20	1.66667	0	0	0
18	1.5	0	0	0
12	1	0	0	0
82	6.83333	0	0	0
80	6.66667	0	0	0
82	6.83333	0	0	0
78	6.5	0	0	0
52	4.33333	0	0	0
83	6.91667	0	0	0
82	6.83333	0	0	0
72	6	0	0	0
80	6.66667	0	0	0
68	5.66667	0	0	0
72	6	0	0	0
71	5.91667	0	0	0
64	5.33333	0	0	0
66	5.5	0	0	0
71	5.91667	0	0	0
72	6	0	0	0
65	5.41667	0	0	0
67	5.58333	0	0	0
60	5	0	0	0
67	5.58333	0	0	0
65	5.41667	0	0	0
57	4.75	0	0	0
58	4.83333	0	0	0
32	2.66667	0	0	0
59	4.91667	0	0	0
53	4.41667	0	0	0
59	4.91667	0	0	0
56	4.66667	0	0	0
52	4.33333	0	0	0
47	3.91667	0	0	0
47	3.91667	0	0	0
46	3.83333	0	0	0
57	4.75	0	0	0
46	3.83333	0	0	0
47	3.91667	0	0	0
23	1.91667	0	0	0
43	3.58333	0	0	0
41	3.41667	0	0	0
42	3.5	0	0	0
40	3.33333	0	0	0
54	4.5	0	0	0
40	3.33333	0	0	0
24	2	0	0	0
30	2.5	0	0	0
38	3.16667	0	0	0
44	3.66667	0	0	0
37	3.08333	0	0	0
40	3.33333	0	0	0
32	2.66667	0	0	0
45	3.75	0	0	0
38	3.16667	0	0	0
32	2.66667	0	0	0
32	2.66667	0	0	0
33	2.75	0	0	0
35	2.91667	0	0	0
34	2.83333	0	0	0
28	2.33333	0	0	0
33	2.75	0	0	0
29	2.41667	0	0	0
36	3	0	0	0
39	3.25	0	0	0
27	2.25	0	0	0
28	2.33333	0	0	0
26	2.16667	0	0	0
27	2.25	0	0	0
21	1.75	0	0	0
22	1.83333	0	0	0
23	1.91667	0	0	0
23	1.91667	0	0	0
24	2	0	0	0
22	1.83333	0	0	0
18	1.5	0	0	0
23	1.91667	0	0	0
18	1.5	0	0	0
18	1.5	0	0	0
19	1.58333	0	0	0
17	1.41667	0	0	0
23	1.91667	0	0	0
11	0.916667	0	0	0
14	1.16667	0	0	0
12	1	0	0	0
20	1.66667	0	0	0
12	1	0	0	0
21	1.75	0	0	0
19	1.58333	0	0	0
14	1.16667	0	0	0
15	1.25	0	0	0
18	1.5	0	0	0
19	1.58333	0	0	0
18	1.5	0	0	0
20	1.66667	0	0	0
18	1.5	0	0	0
82	6.83333	0	0	0
64	5.33333	0	0	0
66	5.5	0	0	0
40	3.33333	0	0	0
57	4.75	0	0	0
53	4.41667	0	0	0
54	4.5	0	0	0
53	4.41667	0	0	0
28	2.33333	0	0	0
57	4.75	0	0	0
48	4	0	0	0
51	4.25	0	0	0
20	1.66667	0	0	0
47	3.91667	0	0	0
47	3.91667	0	0	0
39	3.25	0	0	0
22	1.83333	0	0	0
44	3.66667	0	0	0
51	4.25	0	0	0
16	1.33333	0	0	0
45	3.75	0	0	0
37	3.08333	0	0	0
36	3	0	0	0
35	2.91667	0	0	0
35	2.91667	0	0	0
35	2.91667	0	0	0
41	3.41667	0	0	0
32	2.66667	0	0	0
26	2.16667	0	0	0
31	2.58333	0	0	0
28	2.33333	0	0	0
26	2.16667	0	0	0
23	1.91667	0	0	0
26	2.16667	0	0	0
24	2	0	0	0
25	2.08333	0	0	0
15	1.25	0	0	0
24	2	0	0	0
22	1.83333	0	0	0
18	1.5	0	0	0
10	0.833333	0	0	0
17	1.41667	0	0	0
23	1.91667	0	0	0
61	5.08333	0	0	0
24	2	0	0	0
21	1.75	0	0	0
50	4.16667	0	0	0
23	1.91667	0	0	0
69	5.75	0	0	0
39	3.25	0	0	0
24	2	0	0	0
20	1.66667	0	0	0
77	6.41667	0	0	0
29	2.41667	0	0	0
24	2	0	0	0
25	2.08333	0	0	0
43	3.58333	0	0	0
78	6.5	0	0	0
73	6.08333	0	0	0
77	6.41667	0	0	0
32	2.66667	0	0	0
40	3.33333	0	0	0
32	2.66667	0	0	0
36	3	0	0	0
20	1.66667	0	0	0
23	1.91667	0	0	0
13	1.08333	0	0	0
62	5.16667	0	0	0
66	5.5	0	0	0
45	3.75	0	0	0
44	3.66667	0	0	0
36	3	0	0	0
21	1.75	0	0	0
25	2.08333	0	0	0
17	1.41667	0	0	0
16	1.33333	0	0	0
20	1.66667	0	0	0
41	3.41667	0	0	0
16	1.33333	0	0	0
15	1.25	0	0	0
56	4.66667	0	0	0
15	1.25	0	0	0
65	5.41667	0	0	0
40	3.33333	0	0	0
41	3.41667	0	0	0
35	2.91667	0	0	0
14	1.16667	0	0	0
58	4.83333	0	0	0
57	4.75	0	0	0
38	3.16667	0	0	0
32	2.66667	0	0	0
19	1.58333	0	0	0
22	1.83333	0	0	0
58	4.83333	0	0	0
46	3.83333	0	0	0
44	3.66667	0	0	0
27	2.25	0	0	0
82	6.83333	0	0	0
60	5	0	0	0
26	2.16667	0	0	0
16	1.33333	0	0	0
13	1.08333	0	0	0
10	0.833333	0	0	0
45	3.75	0	0	0
51	4.25	0	0	0
50	4.16667	0	0	0
44	3.66667	0	0	0
45	3.75	0	0	0
39	3.25	0	0	0
29	2.41667	0	0	0
62	5.16667	0	0	0
12	1	0	0	0
67	5.58333	0	0	0
18	1.5	0	0	0
74	6.16667	0	0	0
64	5.33333	0	0	0
65	5.41667	0	0	0
54	4.5	0	0	0
55	4.58333	0	0	0
43	3.58333	0	0	0
40	3.33333	0	0	0
33	2.75	0	0	0
37	3.08333	0	0	0
31	2.58333	0	0	0
25	2.08333	0	0	0
67	5.58333	0	0	0
64	5.33333	0	0	0
60	5	0	0	0
33	2.75	0	0	0
44	3.66667	0	0	0
41	3.41667	0	0	0
38	3.16667	0	0	0
30	2.5	0	0	0
82	6.83333	0	0	0
44	3.66667	0	0	0
33	2.75	0	0	0
16	1.33333	0	0	0
26	2.16667	0	0	0
60	5	0	0	0
50	4.16667	0	0	0
26	2.16667	0	0	0
40	3.33333	0	0	0
70	5.83333	0	0	0
13	1.08333	0	0	0
70	5.83333	0	0	0
45	3.75	0	0	0
38	3.16667	0	0	0
63	5.25	0	0	0
67	5.58333	0	0	0
55	4.58333	0	0	0
48	4	0	0	0
46	3.83333	0	0	0
38	3.16667	0	0	0
40	3.33333	0	0	0
42	3.5	0	0	0
78	6.5	0	0	0
55	4.58333	0	0	0
43	3.58333	0	0	0
32	2.66667	0	0	0
44	3.66667	0	0	0
41	3.41667	0	0	0
19	1.58333	0	0	0
13	1.08333	0	0	0
70	5.83333	0	0	0
26	2.16667	0	0	0
49	4.08333	0	0	0
34	2.83333	0	0	0
34	2.83333	0	0	0
32	2.66667	0	0	0
20	1.66667	0	0	0
78	6.5	0	0	0
64	5.33333	0	0	0
64	5.33333	0	0	0
18	1.5	0	0	0
75	6.25	0	0	0
51	4.25	0	0	0
49	4.08333	0	0	0
77	6.41667	0	0	0
82	6.83333	0	0	0
73	6.08333	0	0	0
75	6.25	0	0	0
46	3.83333	0	0	0
37	3.08333	0	0	0
25	2.08333	0	0	0
12	1	0	0	0
13	1.08333	0	0	0
77	6.41667	0	0	0
61	5.08333	0	0	0
26	2.16667	0	0	0
79	6.58333	0	0	0
21	1.75	0	0	0
83	6.91667	0	0	0
73	6.08333	0	0	0
57	4.75	0	0	0
34	2.83333	0	0	0
25	2.08333	0	0	0
14	1.16667	0	0	0
34	2.83333	0	0	0
15	1.25	0	0	0
64	5.33333	0	0	0
58	4.83333	0	0	0
66	5.5	0	0	0
50	4.16667	0	0	0
29	2.41667	0	0	0
15	1.25	0	0	0
83	6.91667	0	0	0
60	5	0	0	0
62	5.16667	0	0	0
60	5	0	0	0
55	4.58333	0	0	0
41	3.41667	0	0	0
14	1.16667	0	0	0
15	1.25	0	0	0
21	1.75	0	0	0
81	6.75	0	0	0
69	5.75	0	0	0
70	5.83333	0	0	0
51	4.25	0	0	0
33	2.75	0	0	0
26	2.16667	0	0	0
14	1.16667	0	0	0
72	6	0	0	0
39	3.25	0	0	0
70	5.83333	0	0	0
56	4.66667	0	0	0
12	1	0	0	0
15	1.25	0	0	0
25	2.08333	0	0	0
43	3.58333	0	0	0
32	2.66667	0	0	0
20	1.66667	0	0	0
13	1.08333	0	0	0
19	1.58333	0	0	0
68	5.66667	0	0	0
42	3.5	0	0	0
37	3.08333	0	0	0
34	2.83333	0	0	0
21	1.75	0	0	0
22	1.83333	0	0	0
18	1.5	0	0	0
77	6.41667	0	0	0
66	5.5	0	0	0
71	5.91667	0	0	0
65	5.41667	0	0	0
30	2.5	0	0	0
27	2.25	0	0	0
17	1.41667	0	0	0
11	0.916667	0	0	0
14	1.16667	0	0	0
15	1.25	0	0	0
64	5.33333	0	0	0
42	3.5	0	0	0
15	1.25	0	0	0
62	5.16667	0	0	0
65	5.41667	0	0	0
50	4.16667	0	0	0
58	4.83333	0	0	0
43	3.58333	0	0	0
32	2.66667	0	0	0
80	6.66667	0	0	0
81	6.75	0	0	0
75	6.25	0	0	0
63	5.25	0	0	0
60	5	0	0	0
56	4.66667	0	0	0
51	4.25	0	0	0
46	3.83333	0	0	0
39	3.25	0	0	0
33	2.75	0	0	0
36	3	0	0	0
8	0.666667	0	0	0
33	2.75	0	0	0
26	2.16667	0	0	0
18	1.5	0	0	0
25	2.08333	0	0	0
23	1.91667	0	0	0
18	1.5	0	0	0
75	6.25	0	0	0
41	3.41667	0	0	0
42	3.5	0	0	0
17	1.41667	0	0	0
49	4.08333	0	0	0
26	2.16667	0	0	0
65	5.41667	0	0	0
33	2.75	0	0	0
11	0.916667	0	0	0
42	3.5	0	0	0
20	1.66667	0	0	0
21	1.75	0	0	0
32	2.66667	0	0	0
60	5	0	0	0
68	5.66667	0	0	0
70	5.83333	0	0	0
36	3	0	0	0
56	4.66667	0	0	0
43	3.58333	0	0	0
16	1.33333	0	0	0
60	5	0	0	0
54	4.5	0	0	0
45	3.75	0	0	0
35	2.91667	0	0	0
16	1.33333	0	0	0
28	2.33333	0	0	0
29	2.41667	0	0	0
71	5.91667	0	0	0
60	5	0	0	0
32	2.66667	0	0	0
43	3.58333	0	0	0
40	3.33333	0	0	0
37	3.08333	0	0	0
31	2.58333	0	0	0
23	1.91667	0	0	0
56	4.66667	0	0	0
14	1.16667	0	0	0
50	4.16667	0	0	0
31	2.58333	0	0	0
55	4.58333	0	0	0
51	4.25	0	0	0
29	2.41667	0	0	0
12	1	0	0	0
80	6.66667	0	0	0
13	1.08333	0	0	0
42	3.5	0	1	1
40	3.33333	0	1	1
52	4.33333	0	1	1
34	2.83333	0	1	1
21	1.75	0	1	1
42	3.5	0	1	1
19	1.58333	0	1	1
68	5.66667	0	1	1
32	2.66667	0	1	1
46	3.83333	0	1	1
23	1.91667	0	1	1
33	2.75	0	1	1
56	4.66667	0	1	1
16	1.33333	0	1	1
47	3.91667	0	1	1
39	3.25	0	1	1
26	2.16667	0	1	1
34	2.83333	0	1	1
21	1.75	0	1	1
9	0.75	0	1	1
18	1.5	0	1	1
31	2.58333	0	1	1
36	3	0	1	1
36	3	0	1	1
44	3.66667	0	1	1
26	2.16667	0	1	1
31	2.58333	0	1	1
32	2.66667	0	1	1
31	2.58333	0	1	1
41	3.41667	0	1	1
48	4	0	1	1
13	1.08333	0	1	1
18	1.5	0	1	1
24	2	0	1	1
16	1.33333	0	1	1
18	1.5	0	1	1
13	1.08333	0	1	1
17	1.41667	0	1	1
25	2.08333	0	1	1
57	4.75	0	1	1
23	1.91667	0	1	1
27	2.25	0	1	1
24	2	0	1	1
21	1.75	0	1	1
26	2.16667	0	1	1
53	4.41667	0	1	1
18	1.5	0	1	1
47	3.91667	0	1	1
17	1.41667	0	1	1
17	1.41667	0	1	1
15	1.25	0	1	1
31	2.58333	0	1	1
45	3.75	0	1	1
47	3.91667	0	1	1
48	4	0	1	1
25	2.08333	0	1	1
30	2.5	0	0	1
13	1.08333	0	0	1
62	5.16667	0	0	1
51	4.25	0	0	1
66	5.5	0	0	0
66	5.5	0	0	0
52	4.33333	0	0	0
39	3.25	0	0	0
75	6.25	0	0	0
60	5	0	0	0
58	4.83333	0	0	0
34	2.83333	0	0	0
27	2.25	0	0	0
34	2.83333	0	0	0
20	1.66667	0	0	0
82	6.83333	0	0	0
77	6.41667	0	0	0
76	6.33333	0	0	0
70	5.83333	0	0	0
50	4.16667	0	0	0
53	4.41667	0	0	0
59	4.91667	0	0	0
37	3.08333	0	0	0
31	2.58333	0	0	0
28	2.33333	0	0	0
15	1.25	0	0	0
15	1.25	0	0	0
55	4.58333	0	0	0
28	2.33333	0	0	0
59	4.91667	0	0	0
27	2.25	0	0	0
22	1.83333	0	0	0
66	5.5	0	0	0
23	1.91667	0	0	0
68	5.66667	0	0	0
64	5.33333	0	0	0
7	0.583333	0	0	0
35	2.91667	0	0	0
29	2.41667	0	0	0
22	1.83333	0	0	0
70	5.83333	0	0	0
65	5.41667	0	0	0
61	5.08333	0	0	0
13	1.08333	0	0	0
51	4.25	0	0	0
44	3.66667	0	0	0
45	3.75	0	0	0
34	2.83333	0	0	0
15	1.25	0	0	0
33	2.75	0	0	0
33	2.75	0	0	0
23	1.91667	0	0	0
22	1.83333	0	0	0
15	1.25	0	0	0
16	1.33333	0	0	0
66	5.5	0	0	0
76	6.33333	0	0	0
66	5.5	0	0	0
41	3.41667	0	0	0
33	2.75	0	0	0
18	1.5	0	0	0
74	6.16667	0	0	0
65	5.41667	0	0	0
70	5.83333	0	0	0
51	4.25	0	0	0
53	4.41667	0	0	0
46	3.83333	0	0	0
35	2.91667	0	0	0
22	1.83333	0	0	0
18	1.5	0	0	0
77	6.41667	0	0	0
73	6.08333	0	0	0
69	5.75	0	0	0
59	4.91667	0	0	0
51	4.25	0	0	0
52	4.33333	0	0	0
42	3.5	0	0	0
37	3.08333	0	0	0
28	2.33333	0	0	0
28	2.33333	0	0	0
26	2.16667	0	0	0
22	1.83333	0	0	0
27	2.25	0	0	0
54	4.5	0	0	0
45	3.75	0	0	0
26	2.16667	0	0	0
18	1.5	0	0	0
16	1.33333	0	0	0
77	6.41667	0	0	0
83	6.91667	0	0	0
77	6.41667	0	0	0
67	5.58333	0	0	0
50	4.16667	0	0	0
47	3.91667	0	0	0
46	3.83333	0	0	0
45	3.75	0	0	0
29	2.41667	0	0	0
35	2.91667	0	0	0
28	2.33333	0	0	0
32	2.66667	0	0	0
30	2.5	0	0	0
25	2.08333	0	0	0
27	2.25	0	0	0
22	1.83333	0	0	0
40	3.33333	0	0	0
20	1.66667	0	0	0
46	3.83333	0	0	0
14	1.16667	0	0	0
22	1.83333	0	0	0
15	1.25	0	0	0
31	2.58333	0	0	0
12	1	0	0	0
13	1.08333	0	0	0
80	6.66667	0	0	0
76	6.33333	0	0	0
72	6	0	0	0
68	5.66667	0	0	0
56	4.66667	0	0	0
57	4.75	0	0	0
59	4.91667	0	0	0
55	4.58333	0	0	0
55	4.58333	0	0	0
53	4.41667	0	0	0
52	4.33333	0	0	0
47	3.91667	0	0	0
47	3.91667	0	0	0
47	3.91667	0	0	0
45	3.75	0	0	0
38	3.16667	0	0	0
36	3	0	0	0
36	3	0	0	0
30	2.5	0	0	0
31	2.58333	0	0	0
17	1.41667	0	0	0
18	1.5	0	0	0
30	2.5	0	0	0
80	6.66667	0	0	0
75	6.25	0	0	0
77	6.41667	0	0	0
80	6.66667	0	0	0
72	6	0	0	0
70	5.83333	0	0	0
51	4.25	0	0	0
68	5.66667	0	0	0
61	5.08333	0	0	0
65	5.41667	0	0	0
61	5.08333	0	0	0
26	2.16667	0	0	0
56	4.66667	0	0	0
52	4.33333	0	0	0
56	4.66667	0	0	0
52	4.33333	0	0	0
51	4.25	0	0	0
27	2.25	0	0	0
41	3.41667	0	0	0
46	3.83333	0	0	0
41	3.41667	0	0	0
46	3.83333	0	0	0
38	3.16667	0	0	0
44	3.66667	0	0	0
37	3.08333	0	0	0
37	3.08333	0	0	0
23	1.91667	0	0	0
30	2.5	0	0	0
29	2.41667	0	0	0
28	2.33333	0	0	0
27	2.25	0	0	0
27	2.25	0	0	0
25	2.08333	0	0	0
30	2.5	0	0	0
29	2.41667	0	0	0
33	2.75	0	0	0
28	2.33333	0	0	0
34	2.83333	0	0	0
25	2.08333	0	0	0
24	2	0	0	0
24	2	0	0	0
19	1.58333	0	0	0
33	2.75	0	0	0
29	2.41667	0	0	0
32	2.66667	0	0	0
29	2.41667	0	0	0
27	2.25	0	0	0
18	1.5	0	0	0
19	1.58333	0	0	0
20	1.66667	0	0	0
13	1.08333	0	0	0
20	1.66667	0	0	0
79	6.58333	0	0	0
78	6.5	0	0	0
68	5.66667	0	0	0
75	6.25	0	0	0
66	5.5	0	0	0
68	5.66667	0	0	0
60	5	0	0	0
65	5.41667	0	0	0
67	5.58333	0	0	0
70	5.83333	0	0	0
54	4.5	0	0	0
52	4.33333	0	0	0
55	4.58333	0	0	0
59	4.91667	0	0	0
54	4.5	0	0	0
46	3.83333	0	0	0
49	4.08333	0	0	0
37	3.08333	0	0	0
37	3.08333	0	0	0
37	3.08333	0	0	0
45	3.75	0	0	0
33	2.75	0	0	0
34	2.83333	0	0	0
32	2.66667	0	0	0
32	2.66667	0	0	0
30	2.5	0	0	0
30	2.5	0	0	0
29	2.41667	0	0	0
35	2.91667	0	0	0
23	1.91667	0	0	0
21	1.75	0	0	0
29	2.41667	0	0	0
17	1.41667	0	0	0
12	1	0	0	0
63	5.25	0	0	0
29	2.41667	0	0	0
81	6.75	0	0	0
71	5.91667	0	0	0
82	6.83333	0	0	0
60	5	0	0	0
74	6.16667	0	0	0
74	6.16667	0	0	0
59	4.91667	0	0	0
40	3.33333	0	0	0
32	2.66667	0	0	0
25	2.08333	0	0	0
18	1.5	0	0	0
16	1.33333	0	0	0
15	1.25	0	0	0
13	1.08333	0	0	0
82	6.83333	0	0	0
78	6.5	0	0	0
72	6	0	0	0
68	5.66667	0	0	0
62	5.16667	0	0	0
64	5.33333	0	0	0
66	5.5	0	0	0
57	4.75	0	0	0
55	4.58333	0	0	0
49	4.08333	0	0	0
56	4.66667	0	0	0
52	4.33333	0	0	0
44	3.66667	0	0	0
36	3	0	0	0
44	3.66667	0	0	0
46	3.83333	0	0	0
44	3.66667	0	0	0
39	3.25	0	0	0
38	3.16667	0	0	0
41	3.41667	0	0	0
38	3.16667	0	0	0
35	2.91667	0	0	0
24	2	0	0	0
34	2.83333	0	0	0
21	1.75	0	0	0
22	1.83333	0	0	0
13	1.08333	0	0	0
79	6.58333	0	0	0
78	6.5	0	0	0
72	6	0	0	0
67	5.58333	0	0	0
69	5.75	0	0	0
73	6.08333	0	0	0
63	5.25	0	0	0
61	5.08333	0	0	0
60	5	0	0	0
56	4.66667	0	0	0
43	3.58333	0	0	0
51	4.25	0	0	0
50	4.16667	0	0	0
47	3.91667	0	0	0
44	3.66667	0	0	0
42	3.5	0	0	0
40	3.33333	0	0	0
31	2.58333	0	0	0
17	1.41667	0	0	0
31	2.58333	0	0	0
18	1.5	0	0	0
31	2.58333	0	0	0
33	2.75	0	0	0
29	2.41667	0	0	0
26	2.16667	0	0	0
20	1.66667	0	0	0
22	1.83333	0	0	0
13	1.08333	0	0	0
14	1.16667	0	0	0
14	1.16667	0	0	0
12	1	0	0	0
24	2	0	0	0
12	1	0	0	0
57	4.75	0	0	0
80	6.66667	0	0	0
80	6.66667	0	0	0
74	6.16667	0	0	0
72	6	0	0	0
45	3.75	0	0	0
70	5.83333	0	0	0
75	6.25	0	0	0
72	6	0	0	0
58	4.83333	0	0	0
51	4.25	0	0	0
48	4	0	0	0
49	4.08333	0	0	0
34	2.83333	0	0	0
26	2.16667	0	0	0
22	1.83333	0	0	0
62	5.16667	0	0	0
55	4.58333	0	0	0
82	6.83333	0	0	0
72	6	0	0	0
69	5.75	0	0	0
62	5.16667	0	0	0
64	5.33333	0	0	0
48	4	0	0	0
45	3.75	0	0	0
39	3.25	0	0	0
41	3.41667	0	0	0
33	2.75	0	0	0
32	2.66667	0	0	0
29	2.41667	0	0	0
24	2	0	0	0
21	1.75	0	0	0
9	0.75	0	0	0
15	1.25	0	0	0
70	5.83333	0	0	0
79	6.58333	0	0	0
81	6.75	0	0	0
75	6.25	0	0	0
72	6	0	0	0
78	6.5	0	0	0
73	6.08333	0	0	0
74	6.16667	0	0	0
80	6.66667	0	0	0
57	4.75	0	0	0
74	6.16667	0	0	0
74	6.16667	0	0	0
70	5.83333	0	0	0
71	5.91667	0	0	0
78	6.5	0	0	0
66	5.5	0	0	0
66	5.5	0	0	0
71	5.91667	0	0	0
63	5.25	0	0	0
64	5.33333	0	0	0
60	5	0	0	0
43	3.58333	0	0	0
52	4.33333	0	0	0
53	4.41667	0	0	0
43	3.58333	0	0	0
50	4.16667	0	0	0
48	4	0	0	0
47	3.91667	0	0	0
44	3.66667	0	0	0
37	3.08333	0	0	0
45	3.75	0	0	0
32	2.66667	0	0	0
10	0.833333	0	0	0
33	2.75	0	0	0
32	2.66667	0	0	0
49	4.08333	0	0	0
27	2.25	0	0	0
31	2.58333	0	0	0
25	2.08333	0	0	0
25	2.08333	0	0	0
25	2.08333	0	0	0
35	2.91667	0	0	0
18	1.5	0	0	0
19	1.58333	0	0	0
10	0.833333	0	0	0
12	1	0	0	0
14	1.16667	0	0	0
6	0.5	0	0	0
82	6.83333	0	0	0
71	5.91667	0	0	0
69	5.75	0	0	0
69	5.75	0	0	0
63	5.25	0	0	0
42	3.5	0	0	0
45	3.75	0	0	0
36	3	0	0	0
38	3.16667	0	0	0
38	3.16667	0	0	0
35	2.91667	0	0	0
31	2.58333	0	0	0
21	1.75	0	0	0
16	1.33333	0	0	0
18	1.5	0	0	0
18	1.5	0	0	0
18	1.5	0	0	0
17	1.41667	0	0	0
22	1.83333	0	0	0
79	6.58333	0	0	0
75	6.25	0	0	0
66	5.5	0	0	0
58	4.83333	0	0	0
57	4.75	0	0	0
61	5.08333	0	0	0
48	4	0	0	0
46	3.83333	0	0	0
45	3.75	0	0	0
42	3.5	0	0	0
41	3.41667	0	0	0
39	3.25	0	0	0
46	3.83333	0	0	0
26	2.16667	0	0	0
33	2.75	0	0	0
30	2.5	0	0	0
29	2.41667	0	0	0
25	2.08333	0	0	0
26	2.16667	0	0	0
17	1.41667	0	0	0
20	1.66667	0	0	0
20	1.66667	0	0	0
16	1.33333	0	0	0
80	6.66667	0	0	0
54	4.5	0	0	0
79	6.58333	0	0	0
61	5.08333	0	0	0
60	5	0	0	0
67	5.58333	0	0	0
76	6.33333	0	0	0
78	6.5	0	0	0
75	6.25	0	0	0
69	5.75	0	0	0
60	5	0	0	0
62	5.16667	0	0	0
68	5.66667	0	0	0
62	5.16667	0	0	0
63	5.25	0	0	0
58	4.83333	0	0	0
42	3.5	0	0	0
64	5.33333	0	0	0
61	5.08333	0	0	0
56	4.66667	0	0	0
57	4.75	0	0	0
54	4.5	0	0	0
59	4.91667	0	0	0
50	4.16667	0	0	0
48	4	0	0	0
49	4.08333	0	0	0
46	3.83333	0	0	0
46	3.83333	0	0	0
45	3.75	0	0	0
47	3.91667	0	0	0
57	4.75	0	0	0
43	3.58333	0	0	0
55	4.58333	0	0	0
43	3.58333	0	0	0
34	2.83333	0	0	0
50	4.16667	0	0	0
43	3.58333	0	0	0
42	3.5	0	0	0
9	0.75	0	0	0
39	3.25	0	0	0
41	3.41667	0	0	0
47	3.91667	0	0	0
40	3.33333	0	0	0
41	3.41667	0	0	0
40	3.33333	0	0	0
19	1.58333	0	0	0
36	3	0	0	0
42	3.5	0	0	0
46	3.83333	0	0	0
45	3.75	0	0	0
38	3.16667	0	0	0
35	2.91667	0	0	0
33	2.75	0	0	0
35	2.91667	0	0	0
29	2.41667	0	0	0
31	2.58333	0	0	0
26	2.16667	0	0	0
31	2.58333	0	0	0
27	2.25	0	0	0
29	2.41667	0	0	0
30	2.5	0	0	0
21	1.75	0	0	0
20	1.66667	0	0	0
14	1.16667	0	0	0
11	0.916667	0	0	0
32	2.66667	0	0	0
22	1.83333	0	0	0
25	2.08333	0	0	0
19	1.58333	0	0	0
26	2.16667	0	0	0
27	2.25	0	0	0
21	1.75	0	0	0
17	1.41667	0	0	0
34	2.83333	0	0	0
29	2.41667	0	0	0
19	1.58333	0	0	0
17	1.41667	0	0	0
13	1.08333	0	0	0
19	1.58333	0	0	0
16	1.33333	0	0	0
12	1	0	0	0
17	1.41667	0	0	0
14	1.16667	0	0	0
15	1.25	0	0	0
14	1.16667	0	0	0
10	0.833333	0	0	0
52	4.33333	0	0	0
28	2.33333	0	0	0
63	5.25	0	0	0
60	5	0	0	0
26	2.16667	0	0	0
60	5	0	0	0
61	5.08333	0	0	0
57	4.75	0	0	0
59	4.91667	0	0	0
51	4.25	0	0	0
52	4.33333	0	0	0
51	4.25	0	0	0
49	4.08333	0	0	0
48	4	0	0	0
41	3.41667	0	0	0
42	3.5	0	0	0
52	4.33333	0	0	0
41	3.41667	0	0	0
38	3.16667	0	0	0
10	0.833333	0	0	0
43	3.58333	0	0	0
21	1.75	0	0	0
34	2.83333	0	0	0
41	3.41667	0	0	0
33	2.75	0	0	0
32	2.66667	0	0	0
32	2.66667	0	0	0
27	2.25	0	0	0
30	2.5	0	0	0
33	2.75	0	0	0
19	1.58333	0	0	0
22	1.83333	0	0	0
17	1.41667	0	0	0
29	2.41667	0	0	0
13	1.08333	0	0	0
16	1.33333	0	0	0
70	5.83333	0	0	0
47	3.91667	0	0	0
20	1.66667	0	0	0
32	2.66667	0	0	0
29	2.41667	0	0	0
21	1.75	0	0	0
21	1.75	0	0	0
44	3.66667	0	0	0
71	5.91667	0	0	0
53	4.41667	0	0	0
66	5.5	0	0	0
55	4.58333	0	0	0
12	1	0	0	0
26	2.16667	0	0	0
19	1.58333	0	0	0
38	3.16667	0	0	0
41	3.41667	0	0	0
41	3.41667	0	0	0
34	2.83333	0	0	0
23	1.91667	0	0	0
31	2.58333	0	0	0
25	2.08333	0	0	0
70	5.83333	0	0	0
65	5.41667	0	0	0
56	4.66667	0	0	0
59	4.91667	0	0	0
32	2.66667	0	0	0
19	1.58333	0	0	0
66	5.5	0	0	0
40	3.33333	0	0	0
49	4.08333	0	0	0
32	2.66667	0	0	0
26	2.16667	0	0	0
25	2.08333	0	0	0
22	1.83333	0	0	0
82	6.83333	0	0	0
61	5.08333	0	0	0
60	5	0	0	0
35	2.91667	0	0	0
58	4.83333	0	0	0
75	6.25	0	0	0
50	4.16667	0	0	0
25	2.08333	0	0	0
31	2.58333	0	0	0
19	1.58333	0	0	0
27	2.25	0	0	0
53	4.41667	0	0	0
39	3.25	0	0	0
37	3.08333	0	0	0
28	2.33333	0	0	0
81	6.75	0	0	0
35	2.91667	0	0	0
22	1.83333	0	0	0
23	1.91667	0	0	0
26	2.16667	0	0	0
76	6.33333	0	0	0
61	5.08333	0	0	0
49	4.08333	0	0	0
46	3.83333	0	0	0
43	3.58333	0	0	0
37	3.08333	0	0	0
32	2.66667	0	0	0
33	2.75	0	0	0
22	1.83333	0	0	0
17	1.41667	0	0	0
16	1.33333	0	0	0
82	6.83333	0	0	0
22	1.83333	0	0	0
18	1.5	0	0	0
45	3.75	0	0	0
39	3.25	0	0	0
75	6.25	0	0	0
70	5.83333	0	0	0
62	5.16667	0	0	0
47	3.91667	0	0	0
71	5.91667	0	0	0
51	4.25	0	0	0
45	3.75	0	0	0
45	3.75	0	0	0
31	2.58333	0	0	0
34	2.83333	0	0	0
28	2.33333	0	0	0
15	1.25	0	0	0
13	1.08333	0	0	0
41	3.41667	0	0	0
38	3.16667	0	0	0
26	2.16667	0	0	0
81	6.75	0	0	0
57	4.75	0	0	0
24	2	0	0	0
20	1.66667	0	0	0
68	5.66667	0	0	0
58	4.83333	0	0	0
55	4.58333	0	0	0
51	4.25	0	0	0
33	2.75	0	0	0
15	1.25	0	0	0
67	5.58333	0	0	0
64	5.33333	0	0	0
37	3.08333	0	0	0
41	3.41667	0	0	0
18	1.5	0	0	0
31	2.58333	0	0	0
28	2.33333	0	0	0
23	1.91667	0	0	0
13	1.08333	0	0	0
20	1.66667	0	0	0
55	4.58333	0	0	0
51	4.25	0	0	0
14	1.16667	0	0	0
22	1.83333	0	0	0
63	5.25	0	0	0
50	4.16667	0	0	0
74	6.16667	0	0	0
71	5.91667	0	0	0
20	1.66667	0	0	0
69	5.75	0	0	0
55	4.58333	0	0	0
83	6.91667	0	0	0
66	5.5	0	0	0
30	2.5	0	0	0
25	2.08333	0	0	0
14	1.16667	0	0	0
45	3.75	0	0	0
31	2.58333	0	0	0
32	2.66667	0	0	0
23	1.91667	0	0	0
9	0.75	0	0	0
81	6.75	0	0	0
64	5.33333	0	0	0
64	5.33333	0	0	0
54	4.5	0	0	0
54	4.5	0	0	0
49	4.08333	0	0	0
41	3.41667	0	0	0
21	1.75	0	0	0
58	4.83333	0	0	0
79	6.58333	0	0	0
30	2.5	0	0	0
18	1.5	0	0	0
30	2.5	0	0	0
20	1.66667	0	0	0
54	4.5	0	0	0
40	3.33333	0	0	0
32	2.66667	0	0	0
30	2.5	0	0	0
29	2.41667	0	0	0
15	1.25	0	0	0
23	1.91667	0	0	0
16	1.33333	0	0	0
11	0.916667	0	0	0
63	5.25	0	0	0
40	3.33333	0	0	0
76	6.33333	0	0	0
60	5	0	0	0
30	2.5	0	0	0
19	1.58333	0	0	0
77	6.41667	0	0	0
38	3.16667	0	0	0
63	5.25	0	0	0
62	5.16667	0	0	0
44	3.66667	0	0	0
18	1.5	0	0	0
28	2.33333	0	0	0
18	1.5	0	0	0
16	1.33333	0	0	0
32	2.66667	0	0	0
68	5.66667	0	0	0
55	4.58333	0	0	0
56	4.66667	0	0	0
47	3.91667	0	0	0
46	3.83333	0	0	0
17	1.41667	0	0	0
21	1.75	0	0	0
34	2.83333	0	0	0
53	4.41667	0	0	0
46	3.83333	0	0	0
45	3.75	0	0	0
39	3.25	0	0	0
42	3.5	0	0	0
29	2.41667	0	0	0
35	2.91667	0	0	0
20	1.66667	0	0	0
50	4.16667	0	0	0
55	4.58333	0	0	0
23	1.91667	0	0	0
21	1.75	0	0	0
57	4.75	0	0	0
52	4.33333	0	0	0
53	4.41667	0	0	0
40	3.33333	0	0	0
37	3.08333	0	0	0
27	2.25	0	0	0
28	2.33333	0	0	0
59	4.91667	0	0	0
38	3.16667	0	0	0
41	3.41667	0	0	0
38	3.16667	0	0	0
80	6.66667	0	0	0
71	5.91667	0	0	0
82	6.83333	0	0	0
71	5.91667	0	0	0
66	5.5	0	0	0
63	5.25	0	0	0
68	5.66667	0	0	0
59	4.91667	0	0	0
53	4.41667	0	0	0
45	3.75	0	0	0
28	2.33333	0	0	0
21	1.75	0	0	0
38	3.16667	0	0	0
34	2.83333	0	0	0
14	1.16667	0	0	0
32	2.66667	0	0	0
17	1.41667	0	0	0
53	4.41667	0	0	0
41	3.41667	0	0	0
75	6.25	0	0	0
71	5.91667	0	0	0
58	4.83333	0	0	0
54	4.5	0	0	0
53	4.41667	0	0	0
49	4.08333	0	0	0
45	3.75	0	0	0
42	3.5	0	0	0
30	2.5	0	0	0
29	2.41667	0	0	0
21	1.75	0	0	0
22	1.83333	0	0	0
20	1.66667	0	0	0
20	1.66667	0	0	0
12	1	0	0	0
64	5.33333	0	0	0
68	5.66667	0	0	0
40	3.33333	0	0	0
80	6.66667	0	0	0
40	3.33333	0	0	0
80	6.66667	0	0	0
67	5.58333	0	0	0
29	2.41667	0	0	0
67	5.58333	0	0	0
46	3.83333	0	0	0
44	3.66667	0	0	0
34	2.83333	0	0	0
32	2.66667	0	0	0
31	2.58333	0	0	0
26	2.16667	0	0	0
16	1.33333	0	0	0
19	1.58333	0	0	0
9	0.75	0	0	0
79	6.58333	0	0	0
77	6.41667	0	0	0
64	5.33333	0	0	0
47	3.91667	0	0	0
38	3.16667	0	0	0
71	5.91667	0	0	0
13	1.08333	0	0	0
62	5.16667	0	0	0
54	4.5	0	0	0
26	2.16667	0	0	0
32	2.66667	0	0	0
28	2.33333	0	0	0
16	1.33333	0	0	0
17	1.41667	0	0	0
76	6.33333	0	0	0
66	5.5	0	0	0
69	5.75	0	0	0
52	4.33333	0	0	0
53	4.41667	0	0	0
45	3.75	0	0	0
49	4.08333	0	0	0
30	2.5	0	0	0
19	1.58333	0	0	0
37	3.08333	0	0	0
27	2.25	0	0	0
24	2	0	0	0
23	1.91667	0	0	0
22	1.83333	0	0	0
15	1.25	0	0	0
15	1.25	0	0	0
18	1.5	0	0	0
12	1	0	0	0
81	6.75	0	0	0
61	5.08333	0	0	0
59	4.91667	0	0	0
50	4.16667	0	0	0
51	4.25	0	0	0
58	4.83333	0	0	0
41	3.41667	0	0	0
49	4.08333	0	0	0
49	4.08333	0	0	0
29	2.41667	0	0	0
24	2	0	0	0
27	2.25	0	0	0
27	2.25	0	0	0
23	1.91667	0	0	0
10	0.833333	0	0	0
13	1.08333	0	0	0
14	1.16667	0	0	0
17	1.41667	0	0	0
28	2.33333	0	0	0
79	6.58333	0	0	0
13	1.08333	0	0	0
79	6.58333	0	0	0
78	6.5	0	0	0
74	6.16667	0	0	0
73	6.08333	0	0	0
40	3.33333	0	0	0
24	2	0	0	0
21	1.75	0	0	0
15	1.25	0	0	0
44	3.66667	0	0	0
14	1.16667	0	0	0
26	2.16667	0	0	0
58	4.83333	0	0	0
12	1	0	0	0
21	1.75	0	0	0
15	1.25	0	0	0
31	2.58333	0	0	0
46	3.83333	0	0	0
43	3.58333	0	0	0
58	4.83333	0	0	0
19	1.58333	0	0	0
44	3.66667	0	0	0
22	1.83333	0	0	0
83	6.91667	0	0	0
76	6.33333	0	0	0
62	5.16667	0	0	0
77	6.41667	0	0	0
69	5.75	0	0	0
58	4.83333	0	0	0
58	4.83333	0	0	0
27	2.25	0	0	0
49	4.08333	0	0	0
41	3.41667	0	0	0
63	5.25	0	0	0
55	4.58333	0	0	0
29	2.41667	0	0	0
29	2.41667	0	0	0
22	1.83333	0	0	0
15	1.25	0	0	0
17	1.41667	0	0	0
55	4.58333	0	0	0
50	4.16667	0	0	0
23	1.91667	0	0	0
76	6.33333	0	0	0
43	3.58333	0	0	0
38	3.16667	0	0	0
41	3.41667	0	0	0
22	1.83333	0	0	0
23	1.91667	0	0	0
47	3.91667	0	0	0
46	3.83333	0	0	0
39	3.25	0	0	0
26	2.16667	0	0	0
18	1.5	0	0	0
7	0.583333	0	0	0
38	3.16667	0	0	0
63	5.25	0	0	0
56	4.66667	0	0	0
68	5.66667	0	0	0
60	5	0	0	0
57	4.75	0	0	0
36	3	0	0	0
26	2.16667	0	0	0
19	1.58333	0	0	0
30	2.5	0	0	0
26	2.16667	0	0	0
22	1.83333	0	0	0
23	1.91667	0	0	0
22	1.83333	0	0	0
15	1.25	0	0	0
15	1.25	0	0	0
11	0.916667	0	0	0
70	5.83333	0	0	0
66	5.5	0	0	0
64	5.33333	0	0	0
58	4.83333	0	0	0
56	4.66667	0	0	0
43	3.58333	0	0	0
50	4.16667	0	0	0
45	3.75	0	0	0
37	3.08333	0	0	0
25	2.08333	0	0	0
30	2.5	0	0	0
25	2.08333	0	0	0
24	2	0	0	0
17	1.41667	0	0	0
19	1.58333	0	0	0
4	0.333333	0	0	0
9	0.75	0	0	0
12	1	0	0	0
74	6.16667	0	0	0
71	5.91667	0	0	0
59	4.91667	0	0	0
54	4.5	0	0	0
40	3.33333	0	0	0
20	1.66667	0	0	0
[truncated: 4,272 more rows]

## Sheet: figure2 >55
Survivalmonths	year	RXSurgery	age	CSS	OS
31	2.58333	0	56	0	1
16	1.33333	0	56	0	0
29	2.41667	0	56	1	1
36	3	0	56	1	1
46	3.83333	0	56	0	1
17	1.41667	0	56	0	0
46	3.83333	0	56	0	0
71	5.91667	0	56	0	0
18	1.5	0	56	0	0
25	2.08333	0	56	0	0
21	1.75	0	56	0	0
56	4.66667	0	56	0	0
53	4.41667	0	56	0	0
53	4.41667	0	56	0	0
68	5.66667	0	56	0	0
58	4.83333	0	56	0	0
42	3.5	0	56	0	0
23	1.91667	0	56	0	0
18	1.5	0	56	0	0
35	2.91667	0	56	0	0
24	2	0	56	0	0
24	2	0	56	0	0
32	2.66667	0	56	0	0
46	3.83333	0	56	0	0
82	6.83333	0	56	0	0
74	6.16667	0	56	0	0
33	2.75	0	56	0	0
13	1.08333	0	56	0	0
45	3.75	0	56	0	0
73	6.08333	0	56	0	0
33	2.75	0	56	0	0
41	3.41667	0	56	1	1
60	5	0	56	0	0
37	3.08333	0	56	0	0
68	5.66667	0	56	0	0
65	5.41667	0	56	0	0
37	3.08333	0	56	0	0
18	1.5	0	56	0	0
68	5.66667	0	56	0	0
78	6.5	0	56	0	0
42	3.5	0	56	0	0
40	3.33333	0	56	0	0
31	2.58333	0	56	0	0
78	6.5	0	56	0	0
80	6.66667	0	56	0	0
64	5.33333	0	56	0	0
45	3.75	0	56	0	0
38	3.16667	0	56	0	0
60	5	0	56	0	0
51	4.25	0	56	0	0
46	3.83333	0	56	0	0
71	5.91667	0	56	0	0
9	0.75	0	56	0	0
21	1.75	0	56	0	0
19	1.58333	0	56	0	0
4	0.333333	0	56	0	0
42	3.5	0	56	0	0
59	4.91667	0	56	0	0
26	2.16667	0	56	0	0
78	6.5	0	56	0	0
53	4.41667	0	56	0	0
5	0.416667	0	57	1	1
19	1.58333	0	57	1	1
42	3.5	0	57	1	1
41	3.41667	0	57	1	1
29	2.41667	0	57	1	1
21	1.75	0	57	1	1
18	1.5	0	57	1	1
11	0.916667	0	57	0	0
12	1	0	57	0	0
37	3.08333	0	57	0	0
83	6.91667	0	57	0	0
51	4.25	0	57	0	0
29	2.41667	0	57	0	0
45	3.75	0	57	0	0
18	1.5	0	57	0	0
33	2.75	0	57	0	0
23	1.91667	0	57	0	0
39	3.25	0	57	0	0
78	6.5	0	57	0	0
40	3.33333	0	57	0	0
17	1.41667	0	57	0	0
54	4.5	0	57	0	0
66	5.5	0	57	0	0
48	4	0	57	0	0
26	2.16667	0	57	0	0
40	3.33333	0	57	0	0
39	3.25	0	57	0	0
78	6.5	0	57	0	0
32	2.66667	0	57	0	0
29	2.41667	0	57	0	0
43	3.58333	0	57	0	0
32	2.66667	0	57	1	1
52	4.33333	0	57	0	0
22	1.83333	0	57	0	0
28	2.33333	0	57	0	0
76	6.33333	0	57	0	0
45	3.75	0	57	0	0
12	1	0	57	0	0
32	2.66667	0	57	0	0
18	1.5	0	57	0	0
61	5.08333	0	57	0	0
62	5.16667	0	57	0	0
41	3.41667	0	57	0	0
32	2.66667	0	57	0	0
56	4.66667	0	57	0	0
34	2.83333	0	57	0	0
67	5.58333	0	57	0	0
24	2	0	57	0	0
43	3.58333	0	57	0	0
24	2	0	57	0	0
55	4.58333	0	57	0	0
31	2.58333	0	57	0	0
48	4	0	57	0	0
40	3.33333	0	57	0	0
53	4.41667	0	57	0	0
72	6	0	57	0	0
25	2.08333	0	57	0	0
14	1.16667	0	58	1	1
18	1.5	0	58	1	1
14	1.16667	0	58	1	1
50	4.16667	0	58	0	0
45	3.75	0	58	1	1
13	1.08333	0	58	1	1
55	4.58333	0	58	0	1
16	1.33333	0	58	0	0
58	4.83333	0	58	0	0
10	0.833333	0	58	0	0
26	2.16667	0	58	0	0
21	1.75	0	58	0	0
47	3.91667	0	58	0	0
22	1.83333	0	58	0	0
21	1.75	0	58	0	0
35	2.91667	0	58	0	0
61	5.08333	0	58	0	0
23	1.91667	0	58	0	0
16	1.33333	0	58	0	0
41	3.41667	0	58	0	0
34	2.83333	0	58	0	0
37	3.08333	0	58	0	0
50	4.16667	0	58	0	0
68	5.66667	0	58	1	1
17	1.41667	0	58	1	1
45	3.75	0	58	1	1
15	1.25	0	58	0	0
30	2.5	0	58	0	0
31	2.58333	0	58	0	0
68	5.66667	0	58	0	0
63	5.25	0	58	0	0
21	1.75	0	58	0	0
31	2.58333	0	58	0	0
26	2.16667	0	58	0	0
14	1.16667	0	58	0	0
22	1.83333	0	58	0	0
23	1.91667	0	58	0	0
60	5	0	58	0	0
37	3.08333	0	58	0	0
70	5.83333	0	58	0	0
9	0.75	0	58	0	0
81	6.75	0	58	0	0
21	1.75	0	58	0	0
45	3.75	0	58	0	0
34	2.83333	0	58	0	0
50	4.16667	0	58	0	0
54	4.5	0	58	0	0
12	1	0	58	0	0
19	1.58333	0	58	0	0
15	1.25	0	58	0	0
61	5.08333	0	58	0	0
74	6.16667	0	58	0	0
39	3.25	0	58	0	0
48	4	0	58	0	0
39	3.25	0	59	1	1
10	0.833333	0	59	0	0
48	4	0	59	1	1
43	3.58333	0	59	0	0
26	2.16667	0	59	0	0
18	1.5	0	59	0	0
14	1.16667	0	59	0	0
16	1.33333	0	59	0	0
61	5.08333	0	59	0	0
28	2.33333	0	59	0	0
43	3.58333	0	59	0	0
32	2.66667	0	59	0	0
32	2.66667	0	59	0	0
64	5.33333	0	59	0	0
23	1.91667	0	59	0	0
41	3.41667	0	59	0	0
60	5	0	59	0	0
62	5.16667	0	59	0	0
64	5.33333	0	59	0	0
55	4.58333	0	59	0	0
16	1.33333	0	59	1	1
18	1.5	0	59	1	1
58	4.83333	0	59	0	0
47	3.91667	0	59	0	0
20	1.66667	0	59	0	0
24	2	0	59	0	0
50	4.16667	0	59	0	0
15	1.25	0	59	0	0
39	3.25	0	59	0	0
76	6.33333	0	59	0	0
46	3.83333	0	59	0	0
10	0.833333	0	59	0	0
66	5.5	0	59	0	0
62	5.16667	0	59	0	0
68	5.66667	0	59	0	0
81	6.75	0	59	0	0
76	6.33333	0	59	0	0
70	5.83333	0	59	0	0
26	2.16667	0	59	0	0
60	5	0	59	0	0
37	3.08333	0	59	0	0
51	4.25	0	59	0	0
18	1.5	0	59	0	0
46	3.83333	0	59	0	0
20	1.66667	0	60	1	1
60	5	0	60	0	0
12	1	0	60	0	0
51	4.25	0	60	0	0
26	2.16667	0	60	0	0
18	1.5	0	60	0	0
72	6	0	60	0	0
44	3.66667	0	60	0	0
35	2.91667	0	60	0	0
15	1.25	0	60	0	0
50	4.16667	0	60	0	0
70	5.83333	0	60	0	0
62	5.16667	0	60	0	0
37	3.08333	0	60	0	0
77	6.41667	0	60	0	0
70	5.83333	0	60	0	0
23	1.91667	0	60	1	1
21	1.75	0	60	1	1
76	6.33333	0	60	0	0
27	2.25	0	60	0	0
72	6	0	60	0	0
17	1.41667	0	60	0	0
82	6.83333	0	60	0	0
36	3	0	60	0	0
43	3.58333	0	60	0	0
6	0.5	0	60	0	0
21	1.75	0	60	0	0
49	4.08333	0	60	0	0
61	5.08333	0	60	0	0
20	1.66667	0	60	0	0
31	2.58333	0	60	0	0
41	3.41667	0	60	0	0
20	1.66667	0	60	0	0
27	2.25	0	60	0	0
25	2.08333	0	60	0	0
35	2.91667	0	60	0	0
52	4.33333	0	60	0	0
53	4.41667	0	60	0	0
8	0.666667	0	60	0	0
15	1.25	0	60	0	0
20	1.66667	0	60	0	0
19	1.58333	0	61	1	1
50	4.16667	0	61	1	1
27	2.25	0	61	1	1
21	1.75	0	61	1	1
20	1.66667	0	61	0	0
30	2.5	0	61	0	0
29	2.41667	0	61	0	0
77	6.41667	0	61	0	0
23	1.91667	0	61	0	0
17	1.41667	0	61	0	0
51	4.25	0	61	0	0
11	0.916667	0	61	0	0
52	4.33333	0	61	0	0
9	0.75	0	61	0	0
14	1.16667	0	61	0	0
57	4.75	0	61	0	0
27	2.25	0	61	0	0
39	3.25	0	61	0	0
13	1.08333	0	61	0	0
40	3.33333	0	61	0	0
38	3.16667	0	61	0	0
40	3.33333	0	61	0	0
20	1.66667	0	61	0	0
62	5.16667	0	61	0	0
62	5.16667	0	61	0	1
66	5.5	0	61	0	0
44	3.66667	0	61	0	0
27	2.25	0	61	0	0
46	3.83333	0	61	0	0
44	3.66667	0	61	0	0
19	1.58333	0	61	0	0
34	2.83333	0	61	0	0
25	2.08333	0	61	0	0
36	3	0	61	0	0
57	4.75	0	61	0	0
46	3.83333	0	61	0	0
35	2.91667	0	61	0	0
34	2.83333	0	61	0	0
54	4.5	0	61	0	0
63	5.25	0	61	0	0
38	3.16667	0	61	0	0
55	4.58333	0	61	0	0
40	3.33333	0	61	0	0
37	3.08333	0	61	0	0
59	4.91667	0	61	0	0
54	4.5	0	61	0	0
71	5.91667	0	61	0	0
15	1.25	0	62	1	1
12	1	0	62	0	0
82	6.83333	0	62	0	0
21	1.75	0	62	0	0
35	2.91667	0	62	1	1
16	1.33333	0	62	0	0
50	4.16667	0	62	0	0
11	0.916667	0	62	0	0
47	3.91667	0	62	0	0
28	2.33333	0	62	0	0
14	1.16667	0	62	0	0
12	1	0	62	0	0
62	5.16667	0	62	0	0
52	4.33333	0	62	0	0
30	2.5	0	62	0	0
44	3.66667	0	62	0	0
38	3.16667	0	62	0	0
66	5.5	0	62	0	0
34	2.83333	0	62	0	0
54	4.5	0	62	0	0
43	3.58333	0	62	0	0
43	3.58333	0	62	0	0
34	2.83333	0	62	0	0
83	6.91667	0	62	0	0
64	5.33333	0	62	0	0
70	5.83333	0	62	0	0
18	1.5	0	62	0	0
27	2.25	0	62	0	0
58	4.83333	0	62	0	0
68	5.66667	0	62	0	0
22	1.83333	0	62	0	0
70	5.83333	0	62	0	0
49	4.08333	0	62	0	0
35	2.91667	0	62	0	0
74	6.16667	0	62	0	0
31	2.58333	0	62	0	0
33	2.75	0	62	0	0
44	3.66667	0	62	0	0
32	2.66667	0	62	0	0
25	2.08333	0	62	0	0
41	3.41667	0	62	0	0
20	1.66667	0	62	0	0
20	1.66667	0	62	0	0
28	2.33333	0	62	0	0
38	3.16667	0	62	0	0
71	5.91667	0	62	0	0
50	4.16667	0	62	0	0
24	2	0	62	0	0
72	6	0	62	0	0
20	1.66667	0	62	0	0
75	6.25	0	62	0	0
16	1.33333	0	63	1	1
59	4.91667	0	63	1	1
64	5.33333	0	63	0	1
63	5.25	0	63	0	0
69	5.75	0	63	0	0
80	6.66667	0	63	0	0
35	2.91667	0	63	0	0
28	2.33333	0	63	0	0
14	1.16667	0	63	0	0
20	1.66667	0	63	0	0
36	3	0	63	0	0
34	2.83333	0	63	0	0
56	4.66667	0	63	0	0
43	3.58333	0	63	0	0
13	1.08333	0	63	1	1
82	6.83333	0	63	0	0
26	2.16667	0	63	0	0
32	2.66667	0	63	0	0
24	2	0	63	0	0
79	6.58333	0	63	0	0
61	5.08333	0	63	0	0
79	6.58333	0	63	0	0
61	5.08333	0	63	0	0
55	4.58333	0	63	0	0
49	4.08333	0	63	0	0
55	4.58333	0	63	0	0
54	4.5	0	63	0	0
44	3.66667	0	63	0	0
64	5.33333	0	63	0	0
77	6.41667	0	63	0	0
18	1.5	0	63	0	0
36	3	0	63	0	0
58	4.83333	0	63	0	0
39	3.25	0	63	0	0
57	4.75	0	63	0	0
17	1.41667	0	63	0	0
40	3.33333	0	63	0	0
25	2.08333	0	63	0	0
16	1.33333	0	64	1	1
52	4.33333	0	64	1	1
69	5.75	0	64	0	0
49	4.08333	0	64	0	0
26	2.16667	0	64	0	0
39	3.25	0	64	0	0
35	2.91667	0	64	0	0
42	3.5	0	64	0	0
15	1.25	0	64	0	0
32	2.66667	0	64	0	0
67	5.58333	0	64	0	0
60	5	0	64	0	0
13	1.08333	0	64	0	0
50	4.16667	0	64	0	0
14	1.16667	0	64	0	0
30	2.5	0	64	0	0
31	2.58333	0	64	1	1
19	1.58333	0	64	0	0
52	4.33333	0	64	0	0
25	2.08333	0	64	0	0
54	4.5	0	64	0	0
19	1.58333	0	64	0	0
22	1.83333	0	64	0	0
39	3.25	0	64	0	0
31	2.58333	0	64	0	0
33	2.75	0	64	0	0
54	4.5	0	64	0	0
55	4.58333	0	64	0	0
41	3.41667	0	64	0	0
57	4.75	0	64	0	0
59	4.91667	0	64	0	0
21	1.75	0	64	0	0
40	3.33333	0	64	0	0
19	1.58333	0	64	0	0
49	4.08333	0	65	1	1
28	2.33333	0	65	1	1
37	3.08333	0	65	0	1
80	6.66667	0	65	0	0
21	1.75	0	65	0	0
48	4	0	65	0	0
47	3.91667	0	65	0	0
50	4.16667	0	65	0	0
31	2.58333	0	65	0	0
21	1.75	0	65	0	0
59	4.91667	0	65	0	0
20	1.66667	0	65	0	0
77	6.41667	0	65	0	0
27	2.25	0	65	0	0
17	1.41667	0	65	0	0
35	2.91667	0	65	0	0
38	3.16667	0	65	0	0
82	6.83333	0	65	0	0
15	1.25	0	65	0	0
15	1.25	0	65	0	0
50	4.16667	0	65	0	0
73	6.08333	0	65	0	0
27	2.25	0	65	0	0
29	2.41667	0	65	0	0
23	1.91667	0	65	0	0
42	3.5	0	65	0	0
37	3.08333	0	65	0	0
66	5.5	0	66	0	0
45	3.75	0	66	0	0
31	2.58333	0	66	0	0
41	3.41667	0	66	0	0
43	3.58333	0	66	0	0
16	1.33333	0	66	0	0
78	6.5	0	66	0	0
18	1.5	0	66	0	0
15	1.25	0	66	0	0
45	3.75	0	66	0	0
60	5	0	66	0	0
23	1.91667	0	66	0	0
29	2.41667	0	66	0	0
34	2.83333	0	66	1	1
27	2.25	0	66	0	0
75	6.25	0	66	0	0
49	4.08333	0	66	0	0
32	2.66667	0	66	0	0
16	1.33333	0	66	0	0
14	1.16667	0	66	0	0
23	1.91667	0	66	0	0
32	2.66667	0	67	0	0
65	5.41667	0	67	0	0
18	1.5	0	67	0	0
14	1.16667	0	67	0	0
19	1.58333	0	67	0	0
16	1.33333	0	67	0	0
31	2.58333	0	67	0	0
51	4.25	0	67	0	1
28	2.33333	0	67	0	0
32	2.66667	0	67	0	0
25	2.08333	0	67	0	0
75	6.25	0	67	0	0
38	3.16667	0	67	0	0
24	2	0	67	0	0
76	6.33333	0	67	0	0
15	1.25	0	67	0	0
65	5.41667	0	67	0	0
36	3	0	68	1	1
70	5.83333	0	68	1	1
21	1.75	0	68	0	0
14	1.16667	0	68	0	0
69	5.75	0	68	0	0
44	3.66667	0	68	0	0
23	1.91667	0	68	0	0
23	1.91667	0	68	0	0
21	1.75	0	68	0	0
81	6.75	0	68	0	0
75	6.25	0	68	0	0
34	2.83333	0	68	0	0
59	4.91667	0	68	0	0
18	1.5	0	68	0	0
67	5.58333	0	68	0	0
66	5.5	0	68	0	0
16	1.33333	0	68	0	0
52	4.33333	0	68	0	0
16	1.33333	0	68	0	0
51	4.25	0	68	0	0
69	5.75	0	68	0	0
58	4.83333	0	68	0	0
15	1.25	0	68	0	0
63	5.25	0	68	0	0
37	3.08333	0	68	0	0
58	4.83333	0	68	0	0
26	2.16667	0	69	1	1
30	2.5	0	69	0	0
52	4.33333	0	69	0	0
22	1.83333	0	69	0	0
65	5.41667	0	69	0	0
41	3.41667	0	69	0	0
26	2.16667	0	69	0	0
52	4.33333	0	69	1	1
50	4.16667	0	69	0	0
16	1.33333	0	69	0	0
14	1.16667	0	69	0	0
39	3.25	0	69	0	0
64	5.33333	0	69	0	0
27	2.25	0	70	0	0
27	2.25	0	70	0	0
33	2.75	0	70	0	0
14	1.16667	0	70	0	0
24	2	0	70	0	0
63	5.25	0	70	0	0
37	3.08333	0	70	0	0
72	6	0	70	0	0
73	6.08333	0	71	1	1
54	4.5	0	71	0	0
25	2.08333	0	71	0	0
32	2.66667	0	71	0	0
38	3.16667	0	71	0	0
44	3.66667	0	71	0	0
18	1.5	0	71	0	0
74	6.16667	0	71	0	0
32	2.66667	0	71	0	0
13	1.08333	0	71	0	0
45	3.75	0	71	0	0
45	3.75	0	71	0	0
33	2.75	0	72	0	0
58	4.83333	0	72	0	0
42	3.5	0	72	1	1
34	2.83333	0	72	0	0
35	2.91667	0	73	0	0
38	3.16667	0	73	0	0
20	1.66667	0	73	0	0
14	1.16667	0	73	0	0
43	3.58333	0	73	0	0
27	2.25	0	73	0	0
52	4.33333	0	74	0	0
15	1.25	0	74	0	0
29	2.41667	0	74	0	0
16	1.33333	0	74	0	0
54	4.5	0	75	0	0
31	2.58333	0	75	0	0
30	2.5	0	75	0	0
50	4.16667	0	76	0	0
56	4.66667	0	76	0	0
71	5.91667	0	76	0	0
21	1.75	0	77	1	1
27	2.25	0	77	1	1
49	4.08333	0	78	1	1
27	2.25	0	78	0	0
38	3.16667	0	79	1	1
49	4.08333	0	81	1	1
30	2.5	0	82	0	0
22	1.83333	0	83	0	0
70	5.83333	0	87	0	0
45	3.75	0	88	0	0
14	1.16667	1	56	0	0
40	3.33333	1	56	0	0
40	3.33333	1	56	1	1
10	0.833333	1	56	1	1
27	2.25	1	56	1	1
24	2	1	56	1	1
59	4.91667	1	56	0	0
52	4.33333	1	56	0	0
53	4.41667	1	56	0	0
59	4.91667	1	56	0	0
27	2.25	1	56	0	0
70	5.83333	1	56	0	0
25	2.08333	1	56	0	0
55	4.58333	1	56	0	0
50	4.16667	1	56	0	0
13	1.08333	1	56	0	0
56	4.66667	1	56	0	0
80	6.66667	1	56	0	0
64	5.33333	1	56	0	0
41	3.41667	1	56	0	0
18	1.5	1	56	0	0
26	2.16667	1	56	0	0
40	3.33333	1	56	0	0
28	2.33333	1	56	1	1
23	1.91667	1	56	1	1
16	1.33333	1	56	1	1
28	2.33333	1	56	1	1
40	3.33333	1	56	0	1
74	6.16667	1	56	0	0
55	4.58333	1	56	0	0
41	3.41667	1	56	0	0
29	2.41667	1	56	0	0
39	3.25	1	56	0	0
19	1.58333	1	56	0	0
25	2.08333	1	56	0	0
43	3.58333	1	56	0	0
18	1.5	1	56	0	0
78	6.5	1	56	0	0
37	3.08333	1	56	0	0
40	3.33333	1	56	0	0
60	5	1	56	0	0
62	5.16667	1	56	0	0
14	1.16667	1	56	0	0
33	2.75	1	56	0	0
22	1.83333	1	56	0	0
69	5.75	1	56	0	0
81	6.75	1	56	0	0
33	2.75	1	56	0	0
15	1.25	1	56	0	0
42	3.5	1	56	0	0
12	1	1	56	0	0
82	6.83333	1	56	0	0
57	4.75	1	56	0	0
12	1	1	56	0	0
52	4.33333	1	56	0	0
13	1.08333	1	57	1	1
15	1.25	1	57	1	1
52	4.33333	1	57	1	1
18	1.5	1	57	1	1
62	5.16667	1	57	1	1
28	2.33333	1	57	0	0
28	2.33333	1	57	0	0
75	6.25	1	57	0	0
28	2.33333	1	57	0	0
30	2.5	1	57	0	0
35	2.91667	1	57	0	0
32	2.66667	1	57	0	0
47	3.91667	1	57	0	0
65	5.41667	1	57	0	0
40	3.33333	1	57	0	0
32	2.66667	1	57	0	0
49	4.08333	1	57	0	0
15	1.25	1	57	0	0
58	4.83333	1	57	0	0
40	3.33333	1	57	0	0
14	1.16667	1	57	0	0
29	2.41667	1	57	0	0
10	0.833333	1	57	0	0
62	5.16667	1	57	0	0
8	0.666667	1	57	0	0
75	6.25	1	57	0	0
30	2.5	1	57	1	1
28	2.33333	1	57	0	1
80	6.66667	1	57	0	0
24	2	1	57	0	0
15	1.25	1	57	0	0
45	3.75	1	57	0	0
38	3.16667	1	57	0	0
24	2	1	57	0	0
21	1.75	1	57	0	0
81	6.75	1	57	0	0
46	3.83333	1	57	0	0
46	3.83333	1	57	0	0
52	4.33333	1	57	0	0
27	2.25	1	57	0	0
21	1.75	1	57	0	0
29	2.41667	1	57	0	0
43	3.58333	1	57	0	0
21	1.75	1	57	0	0
23	1.91667	1	57	0	0
39	3.25	1	57	0	0
16	1.33333	1	57	0	0
81	6.75	1	57	0	0
40	3.33333	1	57	0	0
62	5.16667	1	57	0	0
53	4.41667	1	57	0	0
28	2.33333	1	57	0	0
49	4.08333	1	57	0	0
19	1.58333	1	57	0	0
73	6.08333	1	57	0	0
12	1	1	57	0	0
58	4.83333	1	57	0	0
19	1.58333	1	57	0	0
16	1.33333	1	57	0	0
50	4.16667	1	57	0	0
18	1.5	1	57	0	0
16	1.33333	1	57	0	0
22	1.83333	1	57	1	1
36	3	1	57	0	0
13	1.08333	1	57	0	0
27	2.25	1	57	0	0
76	6.33333	1	58	1	1
21	1.75	1	58	1	1
42	3.5	1	58	1	1
59	4.91667	1	58	0	0
57	4.75	1	58	0	0
76	6.33333	1	58	0	0
59	4.91667	1	58	0	0
45	3.75	1	58	0	0
15	1.25	1	58	0	0
15	1.25	1	58	0	0
53	4.41667	1	58	0	0
52	4.33333	1	58	0	0
47	3.91667	1	58	0	0
73	6.08333	1	58	0	0
39	3.25	1	58	0	0
47	3.91667	1	58	0	0
34	2.83333	1	58	0	0
69	5.75	1	58	0	0
33	2.75	1	58	0	0
36	3	1	58	0	0
22	1.83333	1	58	0	0
16	1.33333	1	58	0	0
13	1.08333	1	58	0	0
71	5.91667	1	58	0	0
75	6.25	1	58	0	0
46	3.83333	1	58	0	0
41	3.41667	1	58	0	0
17	1.41667	1	58	0	0
19	1.58333	1	58	1	1
19	1.58333	1	58	1	1
66	5.5	1	58	0	1
39	3.25	1	58	0	0
32	2.66667	1	58	0	0
33	2.75	1	58	0	0
13	1.08333	1	58	0	0
76	6.33333	1	58	0	0
67	5.58333	1	58	0	0
41	3.41667	1	58	0	0
69	5.75	1	58	0	0
18	1.5	1	58	0	0
49	4.08333	1	58	0	0
64	5.33333	1	58	0	0
73	6.08333	1	58	0	0
68	5.66667	1	58	0	0
27	2.25	1	58	0	0
71	5.91667	1	58	0	0
26	2.16667	1	58	0	0
34	2.83333	1	58	0	0
38	3.16667	1	58	0	0
21	1.75	1	58	0	0
58	4.83333	1	58	0	0
27	2.25	1	58	0	0
22	1.83333	1	58	0	0
78	6.5	1	58	0	0
33	2.75	1	58	0	0
45	3.75	1	58	0	0
68	5.66667	1	58	0	0
37	3.08333	1	58	0	0
59	4.91667	1	58	0	0
60	5	1	59	0	0
44	3.66667	1	59	1	1
24	2	1	59	0	0
18	1.5	1	59	0	0
76	6.33333	1	59	0	0
72	6	1	59	0	0
66	5.5	1	59	0	0
29	2.41667	1	59	0	0
33	2.75	1	59	0	0
44	3.66667	1	59	0	0
44	3.66667	1	59	0	0
73	6.08333	1	59	0	0
16	1.33333	1	59	0	0
14	1.16667	1	59	0	0
62	5.16667	1	59	0	0
81	6.75	1	59	0	0
78	6.5	1	59	0	0
34	2.83333	1	59	0	0
16	1.33333	1	59	0	0
37	3.08333	1	59	0	0
44	3.66667	1	59	0	0
81	6.75	1	59	0	0
33	2.75	1	59	0	0
16	1.33333	1	59	0	0
37	3.08333	1	59	1	1
53	4.41667	1	59	0	0
83	6.91667	1	59	0	0
65	5.41667	1	59	0	0
57	4.75	1	59	0	0
22	1.83333	1	59	0	0
12	1	1	59	0	0
16	1.33333	1	59	0	0
23	1.91667	1	59	0	0
18	1.5	1	59	0	0
27	2.25	1	59	0	0
75	6.25	1	59	0	0
38	3.16667	1	59	0	0
37	3.08333	1	59	0	0
78	6.5	1	59	0	0
56	4.66667	1	59	0	0
30	2.5	1	59	0	0
49	4.08333	1	59	0	0
27	2.25	1	59	0	0
33	2.75	1	59	0	0
51	4.25	1	59	0	0
23	1.91667	1	59	0	0
22	1.83333	1	60	1	1
38	3.16667	1	60	1	1
55	4.58333	1	60	1	1
16	1.33333	1	60	1	1
29	2.41667	1	60	0	0
72	6	1	60	0	0
32	2.66667	1	60	0	0
58	4.83333	1	60	0	0
48	4	1	60	0	0
71	5.91667	1	60	0	0
27	2.25	1	60	0	0
43	3.58333	1	60	0	0
26	2.16667	1	60	0	0
19	1.58333	1	60	0	0
57	4.75	1	60	0	0
52	4.33333	1	60	0	0
47	3.91667	1	60	0	0
83	6.91667	1	60	0	0
78	6.5	1	60	0	0
20	1.66667	1	60	0	0
23	1.91667	1	60	0	0
43	3.58333	1	60	0	0
49	4.08333	1	60	0	0
43	3.58333	1	60	0	0
32	2.66667	1	60	0	0
28	2.33333	1	60	0	0
52	4.33333	1	60	0	0
44	3.66667	1	60	0	0
41	3.41667	1	60	0	0
12	1	1	60	0	0
68	5.66667	1	60	0	0
26	2.16667	1	60	0	0
12	1	1	60	1	1
25	2.08333	1	60	0	0
49	4.08333	1	60	0	0
36	3	1	60	0	0
35	2.91667	1	60	0	0
48	4	1	60	0	0
19	1.58333	1	60	0	0
57	4.75	1	60	0	0
59	4.91667	1	60	0	0
26	2.16667	1	60	0	0
32	2.66667	1	60	0	0
50	4.16667	1	60	0	0
22	1.83333	1	60	0	0
59	4.91667	1	60	0	0
64	5.33333	1	60	0	0
43	3.58333	1	60	0	0
55	4.58333	1	60	0	0
35	2.91667	1	60	0	0
29	2.41667	1	60	0	0
12	1	1	60	0	0
20	1.66667	1	60	0	0
58	4.83333	1	60	0	0
37	3.08333	1	60	0	0
20	1.66667	1	60	0	0
34	2.83333	1	60	0	0
39	3.25	1	60	0	0
23	1.91667	1	60	0	0
53	4.41667	1	61	0	0
69	5.75	1	61	1	1
49	4.08333	1	61	1	1
80	6.66667	1	61	0	0
65	5.41667	1	61	0	0
69	5.75	1	61	0	0
79	6.58333	1	61	0	0
77	6.41667	1	61	0	0
59	4.91667	1	61	0	0
30	2.5	1	61	0	0
33	2.75	1	61	0	0
22	1.83333	1	61	0	0
58	4.83333	1	61	0	0
59	4.91667	1	61	0	0
25	2.08333	1	61	0	0
13	1.08333	1	61	0	0
36	3	1	61	0	0
19	1.58333	1	61	0	0
21	1.75	1	61	0	0
78	6.5	1	61	0	0
35	2.91667	1	61	0	0
31	2.58333	1	61	0	0
21	1.75	1	61	0	0
42	3.5	1	61	0	0
26	2.16667	1	61	0	0
19	1.58333	1	61	1	1
54	4.5	1	61	1	1
48	4	1	61	0	0
59	4.91667	1	61	0	0
54	4.5	1	61	0	0
55	4.58333	1	61	0	0
22	1.83333	1	61	0	0
35	2.91667	1	61	0	0
29	2.41667	1	61	0	0
71	5.91667	1	61	0	0
72	6	1	61	0	0
18	1.5	1	61	0	0
43	3.58333	1	61	0	0
41	3.41667	1	61	0	0
83	6.91667	1	61	0	0
64	5.33333	1	61	0	0
45	3.75	1	61	0	0
17	1.41667	1	61	0	0
21	1.75	1	61	0	0
43	3.58333	1	61	0	0
19	1.58333	1	61	0	0
23	1.91667	1	61	0	0
65	5.41667	1	61	0	0
16	1.33333	1	61	0	0
46	3.83333	1	61	0	0
60	5	1	61	0	0
52	4.33333	1	61	0	0
15	1.25	1	61	0	0
54	4.5	1	61	0	0
37	3.08333	1	61	0	0
16	1.33333	1	61	0	0
44	3.66667	1	61	0	0
24	2	1	61	0	0
24	2	1	61	0	0
80	6.66667	1	61	0	0
60	5	1	61	0	0
19	1.58333	1	61	0	0
27	2.25	1	62	0	0
14	1.16667	1	62	0	0
38	3.16667	1	62	1	1
25	2.08333	1	62	1	1
42	3.5	1	62	1	1
14	1.16667	1	62	1	1
12	1	1	62	0	1
61	5.08333	1	62	0	0
16	1.33333	1	62	0	0
54	4.5	1	62	0	0
78	6.5	1	62	0	0
65	5.41667	1	62	0	0
59	4.91667	1	62	0	0
68	5.66667	1	62	0	0
25	2.08333	1	62	0	0
45	3.75	1	62	0	0
15	1.25	1	62	0	0
78	6.5	1	62	0	0
31	2.58333	1	62	0	0
18	1.5	1	62	0	0
32	2.66667	1	62	0	0
39	3.25	1	62	0	0
19	1.58333	1	62	1	1
43	3.58333	1	62	0	0
17	1.41667	1	62	0	0
39	3.25	1	62	0	0
35	2.91667	1	62	0	0
54	4.5	1	62	0	0
76	6.33333	1	62	0	0
49	4.08333	1	62	0	0
55	4.58333	1	62	0	0
59	4.91667	1	62	0	0
24	2	1	62	0	0
14	1.16667	1	62	0	0
18	1.5	1	62	0	0
74	6.16667	1	62	0	0
53	4.41667	1	62	0	0
72	6	1	62	0	0
82	6.83333	1	62	0	0
39	3.25	1	62	0	0
75	6.25	1	62	0	0
61	5.08333	1	62	0	0
50	4.16667	1	62	0	0
48	4	1	62	0	0
38	3.16667	1	62	0	0
49	4.08333	1	62	0	0
32	2.66667	1	62	0	0
17	1.41667	1	62	0	0
16	1.33333	1	62	0	0
78	6.5	1	62	0	0
16	1.33333	1	62	1	1
7	0.583333	1	62	0	0
81	6.75	1	62	0	0
56	4.66667	1	62	0	0
35	2.91667	1	62	0	0
19	1.58333	1	62	0	0
39	3.25	1	63	0	0
27	2.25	1	63	1	1
29	2.41667	1	63	1	1
17	1.41667	1	63	0	0
61	5.08333	1	63	0	0
27	2.25	1	63	0	0
75	6.25	1	63	0	0
24	2	1	63	0	0
58	4.83333	1	63	0	0
44	3.66667	1	63	0	0
37	3.08333	1	63	0	0
29	2.41667	1	63	0	0
33	2.75	1	63	0	0
80	6.66667	1	63	0	0
26	2.16667	1	63	0	0
12	1	1	63	0	0
45	3.75	1	63	0	0
31	2.58333	1	63	0	0
6	0.5	1	63	0	0
14	1.16667	1	63	0	0
18	1.5	1	63	0	0
44	3.66667	1	63	0	0
32	2.66667	1	63	1	1
14	1.16667	1	63	0	0
58	4.83333	1	63	0	0
71	5.91667	1	63	0	0
76	6.33333	1	63	0	0
59	4.91667	1	63	0	0
78	6.5	1	63	0	0
76	6.33333	1	63	0	0
50	4.16667	1	63	0	0
12	1	1	63	0	0
17	1.41667	1	63	0	0
74	6.16667	1	63	0	0
45	3.75	1	63	0	0
58	4.83333	1	63	0	0
78	6.5	1	63	0	0
16	1.33333	1	63	0	0
19	1.58333	1	63	0	0
20	1.66667	1	63	0	0
37	3.08333	1	63	0	0
47	3.91667	1	63	0	0
58	4.83333	1	63	0	0
13	1.08333	1	63	0	0
76	6.33333	1	63	0	0
54	4.5	1	63	0	0
25	2.08333	1	63	0	0
20	1.66667	1	63	0	0
34	2.83333	1	63	0	0
52	4.33333	1	63	0	0
18	1.5	1	63	0	0
80	6.66667	1	63	0	0
61	5.08333	1	63	0	0
56	4.66667	1	63	0	0
49	4.08333	1	63	0	0
24	2	1	64	1	1
56	4.66667	1	64	1	1
28	2.33333	1	64	0	0
18	1.5	1	64	0	0
36	3	1	64	0	0
21	1.75	1	64	0	0
69	5.75	1	64	0	0
21	1.75	1	64	0	0
48	4	1	64	0	0
51	4.25	1	64	0	0
43	3.58333	1	64	0	0
65	5.41667	1	64	0	0
47	3.91667	1	64	0	0
56	4.66667	1	64	0	0
50	4.16667	1	64	0	0
43	3.58333	1	64	0	0
50	4.16667	1	64	0	0
27	2.25	1	64	0	0
16	1.33333	1	64	0	0
64	5.33333	1	64	0	0
12	1	1	64	0	0
54	4.5	1	64	0	0
57	4.75	1	64	0	0
28	2.33333	1	64	0	0
29	2.41667	1	64	0	0
17	1.41667	1	64	0	0
35	2.91667	1	64	0	0
52	4.33333	1	64	0	0
31	2.58333	1	64	0	0
20	1.66667	1	64	0	0
16	1.33333	1	64	0	0
55	4.58333	1	64	0	0
55	4.58333	1	64	0	0
50	4.16667	1	64	0	0
62	5.16667	1	64	0	0
21	1.75	1	64	0	0
20	1.66667	1	64	0	0
23	1.91667	1	64	0	0
66	5.5	1	64	0	0
15	1.25	1	65	0	0
35	2.91667	1	65	1	1
22	1.83333	1	65	1	1
61	5.08333	1	65	0	1
37	3.08333	1	65	0	0
77	6.41667	1	65	0	0
17	1.41667	1	65	0	0
33	2.75	1	65	0	0
52	4.33333	1	65	0	0
38	3.16667	1	65	0	0
45	3.75	1	65	0	0
50	4.16667	1	65	0	0
49	4.08333	1	65	0	0
53	4.41667	1	65	0	0
21	1.75	1	65	0	0
62	5.16667	1	65	0	0
40	3.33333	1	65	0	0
69	5.75	1	65	0	0
29	2.41667	1	65	0	0
55	4.58333	1	65	0	0
12	1	1	65	0	0
74	6.16667	1	65	0	0
34	2.83333	1	65	1	1
54	4.5	1	65	0	0
51	4.25	1	65	0	0
78	6.5	1	65	0	0
27	2.25	1	65	0	0
72	6	1	65	0	0
80	6.66667	1	65	0	0
40	3.33333	1	65	0	0
20	1.66667	1	65	0	0
40	3.33333	1	65	0	0
31	2.58333	1	65	0	0
62	5.16667	1	65	0	0
51	4.25	1	65	0	0
22	1.83333	1	65	0	0
67	5.58333	1	65	0	0
79	6.58333	1	65	0	0
21	1.75	1	65	0	0
69	5.75	1	65	0	0
78	6.5	1	65	0	0
30	2.5	1	65	0	0
52	4.33333	1	65	0	0
75	6.25	1	65	0	0
35	2.91667	1	65	0	0
45	3.75	1	65	0	0
16	1.33333	1	65	0	0
55	4.58333	1	65	0	0
70	5.83333	1	65	0	0
56	4.66667	1	65	0	0
73	6.08333	1	65	0	0
12	1	1	66	0	0
77	6.41667	1	66	1	1
14	1.16667	1	66	0	1
33	2.75	1	66	0	0
35	2.91667	1	66	0	0
17	1.41667	1	66	0	0
62	5.16667	1	66	0	0
45	3.75	1	66	0	0
41	3.41667	1	66	0	0
32	2.66667	1	66	0	0
35	2.91667	1	66	0	0
15	1.25	1	66	0	0
13	1.08333	1	66	0	0
37	3.08333	1	66	0	0
15	1.25	1	66	0	0
74	6.16667	1	66	0	0
52	4.33333	1	66	0	0
72	6	1	66	0	0
48	4	1	66	0	0
68	5.66667	1	66	0	0
55	4.58333	1	66	0	0
54	4.5	1	66	0	0
13	1.08333	1	66	0	0
61	5.08333	1	66	0	0
68	5.66667	1	66	0	0
40	3.33333	1	66	0	0
20	1.66667	1	66	0	0
34	2.83333	1	66	0	0
29	2.41667	1	66	0	0
41	3.41667	1	66	0	0
19	1.58333	1	66	0	0
22	1.83333	1	66	0	0
51	4.25	1	66	0	0
30	2.5	1	66	0	0
51	4.25	1	66	0	0
67	5.58333	1	66	0	0
52	4.33333	1	66	0	0
33	2.75	1	66	0	0
50	4.16667	1	66	0	0
51	4.25	1	67	0	0
26	2.16667	1	67	0	0
32	2.66667	1	67	0	0
73	6.08333	1	67	0	0
15	1.25	1	67	0	0
58	4.83333	1	67	0	0
12	1	1	67	0	0
58	4.83333	1	67	1	1
51	4.25	1	67	0	0
53	4.41667	1	67	0	0
28	2.33333	1	67	0	0
56	4.66667	1	67	0	0
12	1	1	67	0	0
13	1.08333	1	67	0	0
73	6.08333	1	67	0	0
28	2.33333	1	67	0	0
34	2.83333	1	67	0	0
62	5.16667	1	67	0	0
53	4.41667	1	67	0	0
23	1.91667	1	67	0	0
48	4	1	67	0	0
38	3.16667	1	67	0	0
36	3	1	67	0	0
29	2.41667	1	68	1	1
32	2.66667	1	68	0	0
21	1.75	1	68	0	0
17	1.41667	1	68	0	0
68	5.66667	1	68	0	0
29	2.41667	1	68	0	0
29	2.41667	1	68	0	0
75	6.25	1	68	0	0
68	5.66667	1	68	0	0
69	5.75	1	68	0	0
38	3.16667	1	68	0	0
81	6.75	1	68	0	0
15	1.25	1	68	0	0
64	5.33333	1	68	0	0
51	4.25	1	68	0	0
32	2.66667	1	68	0	0
23	1.91667	1	68	0	0
59	4.91667	1	68	0	0
26	2.16667	1	68	0	0
52	4.33333	1	68	0	0
55	4.58333	1	68	0	0
42	3.5	1	68	0	0
41	3.41667	1	68	0	0
27	2.25	1	68	0	0
54	4.5	1	68	0	0
14	1.16667	1	68	0	0
27	2.25	1	68	0	0
22	1.83333	1	68	0	0
55	4.58333	1	68	0	0
22	1.83333	1	68	0	0
20	1.66667	1	68	0	0
37	3.08333	1	68	0	0
22	1.83333	1	69	1	1
12	1	1	69	0	0
38	3.16667	1	69	0	0
55	4.58333	1	69	0	0
54	4.5	1	69	0	0
37	3.08333	1	69	0	0
21	1.75	1	69	0	0
56	4.66667	1	69	0	0
23	1.91667	1	69	0	0
50	4.16667	1	69	0	0
75	6.25	1	69	0	0
24	2	1	69	0	0
44	3.66667	1	69	0	0
20	1.66667	1	69	0	0
50	4.16667	1	69	0	0
32	2.66667	1	69	0	0
28	2.33333	1	69	0	0
34	2.83333	1	69	0	0
74	6.16667	1	69	0	0
43	3.58333	1	69	0	0
43	3.58333	1	69	0	0
29	2.41667	1	69	0	0
30	2.5	1	69	0	0
12	1	1	69	0	0
18	1.5	1	69	0	0
69	5.75	1	69	0	0
22	1.83333	1	69	0	0
40	3.33333	1	69	0	0
34	2.83333	1	70	0	0
28	2.33333	1	70	0	0
45	3.75	1	70	0	0
33	2.75	1	70	0	0
52	4.33333	1	70	0	0
57	4.75	1	70	0	0
32	2.66667	1	70	0	0
31	2.58333	1	70	0	0
27	2.25	1	70	0	0
17	1.41667	1	70	0	0
19	1.58333	1	70	0	0
15	1.25	1	70	0	0
69	5.75	1	70	0	0
25	2.08333	1	70	0	0
71	5.91667	1	70	0	0
13	1.08333	1	70	0	0
17	1.41667	1	71	1	1
63	5.25	1	71	0	0
17	1.41667	1	71	0	0
67	5.58333	1	71	0	0
63	5.25	1	71	0	0
12	1	1	71	0	0
29	2.41667	1	71	0	0
70	5.83333	1	71	0	0
19	1.58333	1	71	0	0
83	6.91667	1	71	0	0
35	2.91667	1	71	1	1
38	3.16667	1	71	1	1
33	2.75	1	71	0	0
30	2.5	1	71	0	0
67	5.58333	1	71	0	0
12	1	1	71	0	0
56	4.66667	1	71	0	0
63	5.25	1	72	0	0
32	2.66667	1	72	0	0
19	1.58333	1	72	0	0
15	1.25	1	72	0	0
54	4.5	1	72	0	0
38	3.16667	1	72	0	0
76	6.33333	1	72	0	0
14	1.16667	1	72	0	0
27	2.25	1	72	0	0
59	4.91667	1	72	0	0
41	3.41667	1	72	0	0
29	2.41667	1	72	0	0
19	1.58333	1	72	0	0
74	6.16667	1	72	0	0
60	5	1	72	0	0
26	2.16667	1	72	0	0
25	2.08333	1	73	1	1
12	1	1	73	1	1
52	4.33333	1	73	1	1
17	1.41667	1	73	0	0
36	3	1	73	0	0
82	6.83333	1	73	0	0
45	3.75	1	73	0	0
82	6.83333	1	73	0	0
19	1.58333	1	73	0	0
26	2.16667	1	73	0	0
12	1	1	73	0	0
37	3.08333	1	73	0	0
12	1	1	73	0	0
51	4.25	1	73	0	0
32	2.66667	1	74	0	0
73	6.08333	1	74	0	0
53	4.41667	1	74	0	0
20	1.66667	1	74	0	0
19	1.58333	1	74	0	0
20	1.66667	1	74	0	0
14	1.16667	1	74	0	0
52	4.33333	1	74	0	1
45	3.75	1	74	0	0
26	2.16667	1	74	0	0
57	4.75	1	74	0	0
61	5.08333	1	74	0	0
43	3.58333	1	74	0	0
14	1.16667	1	75	1	1
62	5.16667	1	75	0	1
5	0.416667	1	75	1	1
51	4.25	1	75	0	0
19	1.58333	1	75	0	0
17	1.41667	1	75	0	0
13	1.08333	1	75	0	0
16	1.33333	1	75	0	0
35	2.91667	1	76	1	1
17	1.41667	1	76	0	0
57	4.75	1	76	0	0
42	3.5	1	76	0	0
34	2.83333	1	76	0	0
28	2.33333	1	76	0	0
31	2.58333	1	76	0	0
16	1.33333	1	76	0	0
70	5.83333	1	76	0	0
78	6.5	1	76	0	0
33	2.75	1	77	1	1
40	3.33333	1	77	0	0
74	6.16667	1	77	0	0
15	1.25	1	77	0	0
42	3.5	1	77	0	0
48	4	1	78	1	1
61	5.08333	1	78	0	0
42	3.5	1	78	0	0
23	1.91667	1	78	0	0
62	5.16667	1	78	0	0
21	1.75	1	79	0	0
41	3.41667	1	79	0	0
69	5.75	1	79	0	0
50	4.16667	1	80	0	1
43	3.58333	1	80	0	0
36	3	1	80	0	0
31	2.58333	1	81	1	1
31	2.58333	1	81	0	0
15	1.25	1	81	0	0
45	3.75	1	82	0	0
27	2.25	1	82	0	0
23	1.91667	2	56	1	1
25	2.08333	2	56	0	1
76	6.33333	2	56	0	0
43	3.58333	2	56	0	0
15	1.25	2	56	0	0
33	2.75	2	56	0	0
54	4.5	2	56	0	0
41	3.41667	2	56	0	0
65	5.41667	2	56	0	0
80	6.66667	2	56	0	0
67	5.58333	2	56	0	0
78	6.5	2	56	0	0
42	3.5	2	56	0	0
31	2.58333	2	56	0	0
18	1.5	2	56	0	0
18	1.5	2	56	0	0
76	6.33333	2	56	0	0
33	2.75	2	56	0	0
31	2.58333	2	56	0	0
29	2.41667	2	56	0	0
44	3.66667	2	56	0	0
26	2.16667	2	56	0	0
57	4.75	2	56	0	0
29	2.41667	2	56	0	0
16	1.33333	2	56	0	0
13	1.08333	2	56	0	0
16	1.33333	2	56	0	0
37	3.08333	2	57	0	0
73	6.08333	2	57	0	0
47	3.91667	2	57	0	0
74	6.16667	2	57	0	0
72	6	2	57	0	0
79	6.58333	2	57	0	0
16	1.33333	2	57	0	0
23	1.91667	2	57	0	0
54	4.5	2	57	0	0
39	3.25	2	57	0	0
20	1.66667	2	57	0	0
32	2.66667	2	57	0	0
67	5.58333	2	57	1	1
57	4.75	2	57	1	1
83	6.91667	2	57	0	0
48	4	2	57	0	0
52	4.33333	2	57	0	0
13	1.08333	2	57	0	0
34	2.83333	2	57	0	0
69	5.75	2	57	0	0
40	3.33333	2	57	0	0
77	6.41667	2	57	0	0
29	2.41667	2	57	0	0
47	3.91667	2	57	0	0
40	3.33333	2	57	0	0
17	1.41667	2	58	1	1
79	6.58333	2	58	0	0
54	4.5	2	58	0	0
36	3	2	58	0	0
46	3.83333	2	58	0	0
23	1.91667	2	58	0	0
61	5.08333	2	58	0	0
53	4.41667	2	58	0	0
70	5.83333	2	58	0	0
46	3.83333	2	58	0	0
32	2.66667	2	58	0	0
19	1.58333	2	58	0	0
44	3.66667	2	58	0	0
26	2.16667	2	58	0	0
19	1.58333	2	58	0	0
49	4.08333	2	58	0	0
18	1.5	2	58	0	0
33	2.75	2	58	0	0
40	3.33333	2	58	0	0
26	2.16667	2	58	0	0
51	4.25	2	58	0	0
7	0.583333	2	58	0	0
29	2.41667	2	59	1	1
21	1.75	2	59	1	1
12	1	2	59	1	1
24	2	2	59	1	1
59	4.91667	2	59	0	0
78	6.5	2	59	0	0
37	3.08333	2	59	0	0
33	2.75	2	59	0	0
16	1.33333	2	59	0	0
37	3.08333	2	59	0	0
55	4.58333	2	59	0	0
48	4	2	59	0	0
34	2.83333	2	59	0	0
26	2.16667	2	59	0	0
54	4.5	2	59	0	0
43	3.58333	2	59	0	0
36	3	2	59	0	0
32	2.66667	2	59	0	0
32	2.66667	2	59	0	0
53	4.41667	2	59	0	0
73	6.08333	2	60	0	0
35	2.91667	2	60	0	0
42	3.5	2	60	1	1
63	5.25	2	60	0	0
62	5.16667	2	60	0	0
45	3.75	2	60	0	0
33	2.75	2	60	0	0
60	5	2	60	0	0
26	2.16667	2	60	0	0
46	3.83333	2	60	0	0
23	1.91667	2	60	0	0
67	5.58333	2	60	0	0
31	2.58333	2	60	0	0
31	2.58333	2	60	0	0
40	3.33333	2	60	0	0
38	3.16667	2	60	0	0
30	2.5	2	60	0	0
71	5.91667	2	60	0	0
54	4.5	2	61	0	0
41	3.41667	2	61	0	0
40	3.33333	2	61	0	0
78	6.5	2	61	0	0
29	2.41667	2	61	0	0
40	3.33333	2	61	0	0
25	2.08333	2	61	0	0
47	3.91667	2	61	0	0
30	2.5	2	61	0	0
22	1.83333	2	61	0	0
37	3.08333	2	61	0	0
57	4.75	2	61	0	0
33	2.75	2	61	0	0
17	1.41667	2	61	0	0
28	2.33333	2	61	0	0
34	2.83333	2	61	0	0
23	1.91667	2	61	0	0
19	1.58333	2	61	0	0
38	3.16667	2	61	0	0
17	1.41667	2	61	0	0
82	6.83333	2	61	0	0
79	6.58333	2	61	0	0
60	5	2	62	1	1
13	1.08333	2	62	1	1
64	5.33333	2	62	0	0
52	4.33333	2	62	0	0
18	1.5	2	62	0	0
75	6.25	2	62	0	0
22	1.83333	2	62	0	0
30	2.5	2	62	0	0
67	5.58333	2	62	0	0
54	4.5	2	62	0	0
60	5	2	62	0	0
20	1.66667	2	62	0	0
44	3.66667	2	62	0	0
15	1.25	2	62	0	0
14	1.16667	2	62	0	0
68	5.66667	2	62	0	0
18	1.5	2	62	0	0
32	2.66667	2	62	1	1
44	3.66667	2	62	0	0
55	4.58333	2	62	0	0
37	3.08333	2	62	0	0
32	2.66667	2	62	0	0
33	2.75	2	62	0	0
31	2.58333	2	62	0	0
24	2	2	62	0	0
39	3.25	2	62	0	0
24	2	2	62	0	0
45	3.75	2	62	0	0
27	2.25	2	62	0	0
68	5.66667	2	62	0	0
13	1.08333	2	62	1	1
49	4.08333	2	62	0	0
32	2.66667	2	62	0	0
34	2.83333	2	63	0	0
47	3.91667	2	63	0	0
68	5.66667	2	63	0	0
45	3.75	2	63	0	0
51	4.25	2	63	0	0
22	1.83333	2	63	0	0
27	2.25	2	63	0	0
65	5.41667	2	63	0	0
29	2.41667	2	63	0	0
32	2.66667	2	63	0	0
82	6.83333	2	63	0	0
12	1	2	63	0	0
38	3.16667	2	63	0	0
37	3.08333	2	63	0	0
20	1.66667	2	63	0	0
32	2.66667	2	63	1	1
56	4.66667	2	63	0	0
41	3.41667	2	63	0	0
36	3	2	64	1	1
56	4.66667	2	64	1	1
39	3.25	2	64	1	1
25	2.08333	2	64	1	1
19	1.58333	2	64	1	1
12	1	2	64	0	1
46	3.83333	2	64	0	0
35	2.91667	2	64	0	0
24	2	2	64	0	0
62	5.16667	2	64	0	0
42	3.5	2	64	0	0
44	3.66667	2	64	0	0
34	2.83333	2	64	1	1
9	0.75	2	64	1	1
77	6.41667	2	64	0	0
56	4.66667	2	64	0	0
25	2.08333	2	64	0	0
32	2.66667	2	64	0	0
38	3.16667	2	65	0	0
32	2.66667	2	65	0	0
42	3.5	2	65	0	0
21	1.75	2	65	0	0
75	6.25	2	65	0	0
78	6.5	2	65	0	0
56	4.66667	2	65	0	0
41	3.41667	2	65	0	0
25	2.08333	2	65	0	0
12	1	2	65	0	0
15	1.25	2	65	0	0
50	4.16667	2	65	0	0
68	5.66667	2	65	0	0
12	1	2	65	0	0
27	2.25	2	65	0	0
57	4.75	2	65	0	0
16	1.33333	2	65	0	0
13	1.08333	2	65	0	0
32	2.66667	2	66	1	1
42	3.5	2	66	0	0
71	5.91667	2	66	0	0
49	4.08333	2	66	0	0
55	4.58333	2	66	0	0
25	2.08333	2	66	0	0
24	2	2	66	0	0
23	1.91667	2	66	0	0
28	2.33333	2	66	0	0
36	3	2	66	0	0
58	4.83333	2	67	0	1
23	1.91667	2	67	0	0
52	4.33333	2	67	0	0
66	5.5	2	67	0	0
73	6.08333	2	67	0	0
65	5.41667	2	67	0	0
36	3	2	67	0	0
26	2.16667	2	67	0	0
29	2.41667	2	67	0	0
24	2	2	67	0	0
17	1.41667	2	67	0	0
55	4.58333	2	67	0	0
26	2.16667	2	67	0	0
46	3.83333	2	67	0	0
21	1.75	2	68	1	1
54	4.5	2	68	1	1
71	5.91667	2	68	0	0
41	3.41667	2	68	0	0
41	3.41667	2	68	0	0
58	4.83333	2	68	0	0
14	1.16667	2	69	1	1
37	3.08333	2	69	0	0
32	2.66667	2	69	0	0
36	3	2	69	0	0
24	2	2	69	0	0
31	2.58333	2	69	0	0
50	4.16667	2	69	0	0
47	3.91667	2	70	0	0
66	5.5	2	70	0	0
40	3.33333	2	70	0	0
19	1.58333	2	70	0	0
35	2.91667	2	70	0	0
80	6.66667	2	71	0	0
58	4.83333	2	71	0	0
42	3.5	2	71	0	0
61	5.08333	2	71	0	0
68	5.66667	2	71	0	0
74	6.16667	2	71	0	0
69	5.75	2	72	0	0
35	2.91667	2	72	0	0
65	5.41667	2	73	0	1
30	2.5	2	73	0	0
76	6.33333	2	73	0	0
66	5.5	2	74	0	1
35	2.91667	2	74	0	0
7	0.583333	2	74	0	0
16	1.33333	2	74	0	0
17	1.41667	2	75	0	0
52	4.33333	2	75	0	0
15	1.25	2	76	0	0
37	3.08333	2	76	0	0
19	1.58333	2	81	0	0

## Sheet: figure2<=55
Survivalmonths	year	RXSurgery	age	CSS	OS
48	4	0	20	0	0
37	3.08333	0	21	0	0
45	3.75	0	22	0	0
26	2.16667	0	22	0	0
12	1	0	22	0	0
14	1.16667	0	23	1	1
50	4.16667	0	23	0	0
22	1.83333	0	24	0	0
39	3.25	0	24	0	0
81	6.75	0	24	0	0
64	5.33333	0	24	0	0
66	5.5	0	24	0	0
43	3.58333	0	24	0	0
33	2.75	0	25	0	0
61	5.08333	0	25	0	0
21	1.75	0	25	0	0
23	1.91667	0	26	0	0
50	4.16667	0	26	0	0
26	2.16667	0	26	1	1
34	2.83333	0	26	1	1
37	3.08333	0	26	0	0
39	3.25	0	26	0	0
33	2.75	0	26	0	0
28	2.33333	0	26	0	0
45	3.75	0	26	0	0
17	1.41667	0	27	0	0
16	1.33333	0	27	0	0
72	6	0	27	0	0
13	1.08333	0	27	1	1
33	2.75	0	27	0	0
43	3.58333	0	27	0	0
52	4.33333	0	27	0	0
70	5.83333	0	28	0	0
32	2.66667	0	28	0	0
25	2.08333	0	28	0	0
82	6.83333	0	28	0	0
15	1.25	0	28	0	0
51	4.25	0	28	0	0
39	3.25	0	28	0	0
70	5.83333	0	28	0	0
51	4.25	0	28	0	0
55	4.58333	0	28	0	0
61	5.08333	0	28	0	0
30	2.5	0	28	0	0
53	4.41667	0	28	0	0
41	3.41667	0	28	0	0
77	6.41667	0	28	0	0
22	1.83333	0	28	0	0
58	4.83333	0	29	0	0
63	5.25	0	29	0	0
58	4.83333	0	29	0	0
19	1.58333	0	29	0	0
82	6.83333	0	29	0	0
25	2.08333	0	29	0	0
24	2	0	29	0	0
29	2.41667	0	29	0	0
82	6.83333	0	29	0	0
26	2.16667	0	29	0	0
12	1	0	29	0	0
23	1.91667	0	29	0	0
48	4	0	30	1	1
10	0.833333	0	30	0	0
42	3.5	0	30	0	0
57	4.75	0	30	0	0
25	2.08333	0	30	0	0
68	5.66667	0	30	0	0
42	3.5	0	30	1	1
9	0.75	0	30	1	1
27	2.25	0	30	1	1
22	1.83333	0	30	0	0
36	3	0	30	0	0
32	2.66667	0	30	0	0
80	6.66667	0	30	0	0
31	2.58333	0	30	0	0
48	4	0	30	0	0
50	4.16667	0	30	0	0
23	1.91667	0	30	0	0
51	4.25	0	30	0	0
18	1.5	0	30	0	0
11	0.916667	0	30	0	0
35	2.91667	0	30	0	0
52	4.33333	0	30	0	0
61	5.08333	0	30	0	0
40	3.33333	0	31	1	1
16	1.33333	0	31	1	1
50	4.16667	0	31	0	0
59	4.91667	0	31	0	0
17	1.41667	0	31	0	0
15	1.25	0	31	0	0
14	1.16667	0	31	0	0
70	5.83333	0	31	0	0
28	2.33333	0	31	0	0
24	2	0	31	0	0
59	4.91667	0	31	0	0
57	4.75	0	31	0	0
40	3.33333	0	31	0	0
19	1.58333	0	31	0	0
32	2.66667	0	31	0	0
31	2.58333	0	32	1	1
56	4.66667	0	32	1	1
7	0.583333	0	32	1	1
28	2.33333	0	32	0	0
13	1.08333	0	32	0	0
12	1	0	32	0	0
68	5.66667	0	32	0	0
12	1	0	32	0	0
25	2.08333	0	32	0	0
60	5	0	32	0	0
60	5	0	32	0	0
22	1.83333	0	32	0	0
77	6.41667	0	32	0	0
40	3.33333	0	32	0	0
25	2.08333	0	32	0	0
16	1.33333	0	32	0	0
20	1.66667	0	32	0	0
32	2.66667	0	32	0	0
43	3.58333	0	32	0	0
64	5.33333	0	33	0	0
46	3.83333	0	33	0	0
12	1	0	33	0	0
13	1.08333	0	33	0	0
19	1.58333	0	33	0	0
49	4.08333	0	33	0	0
18	1.5	0	33	0	0
58	4.83333	0	33	0	0
59	4.91667	0	33	0	0
58	4.83333	0	33	0	0
32	2.66667	0	33	0	0
26	2.16667	0	33	0	0
10	0.833333	0	33	0	0
25	2.08333	0	33	0	0
15	1.25	0	33	0	0
26	2.16667	0	33	1	1
46	3.83333	0	33	0	0
42	3.5	0	33	0	0
31	2.58333	0	33	0	0
70	5.83333	0	33	0	0
21	1.75	0	33	0	0
17	1.41667	0	33	0	0
53	4.41667	0	33	0	0
79	6.58333	0	33	0	0
49	4.08333	0	33	0	0
59	4.91667	0	33	0	0
67	5.58333	0	33	0	0
21	1.75	0	34	0	0
57	4.75	0	34	0	0
62	5.16667	0	34	0	0
20	1.66667	0	34	0	0
54	4.5	0	34	0	0
13	1.08333	0	34	0	0
37	3.08333	0	34	0	0
30	2.5	0	34	0	0
24	2	0	34	0	0
10	0.833333	0	34	0	0
22	1.83333	0	34	0	0
49	4.08333	0	34	0	0
52	4.33333	0	34	0	0
33	2.75	0	34	0	0
56	4.66667	0	34	0	0
23	1.91667	0	34	0	0
29	2.41667	0	34	0	0
60	5	0	34	0	0
36	3	0	34	0	0
18	1.5	0	34	1	1
50	4.16667	0	34	0	0
53	4.41667	0	34	0	0
18	1.5	0	34	0	0
15	1.25	0	34	0	0
44	3.66667	0	34	0	0
75	6.25	0	34	0	0
60	5	0	34	0	0
42	3.5	0	34	0	0
21	1.75	0	34	0	0
41	3.41667	0	34	0	0
53	4.41667	0	34	0	0
66	5.5	0	34	0	0
64	5.33333	0	34	0	0
29	2.41667	0	34	0	0
47	3.91667	0	34	0	0
69	5.75	0	34	0	0
20	1.66667	0	34	1	1
57	4.75	0	34	0	0
26	2.16667	0	35	0	0
28	2.33333	0	35	1	1
30	2.5	0	35	1	1
27	2.25	0	35	1	1
32	2.66667	0	35	0	0
12	1	0	35	0	0
68	5.66667	0	35	0	0
25	2.08333	0	35	0	0
29	2.41667	0	35	0	0
31	2.58333	0	35	0	0
16	1.33333	0	35	0	0
54	4.5	0	35	0	0
44	3.66667	0	35	0	0
18	1.5	0	35	0	0
12	1	0	35	0	0
42	3.5	0	35	0	0
13	1.08333	0	35	0	0
39	3.25	0	35	1	1
36	3	0	35	1	1
16	1.33333	0	35	1	1
54	4.5	0	35	0	0
31	2.58333	0	35	0	0
18	1.5	0	35	0	0
29	2.41667	0	35	0	0
64	5.33333	0	35	0	0
14	1.16667	0	35	0	0
73	6.08333	0	35	0	0
38	3.16667	0	35	0	0
45	3.75	0	35	0	0
56	4.66667	0	35	0	0
30	2.5	0	35	0	0
14	1.16667	0	35	0	0
15	1.25	0	35	0	0
33	2.75	0	35	0	0
79	6.58333	0	35	0	0
39	3.25	0	35	0	0
53	4.41667	0	35	0	0
71	5.91667	0	35	0	0
40	3.33333	0	35	0	0
44	3.66667	0	35	0	0
79	6.58333	0	35	0	0
18	1.5	0	36	1	1
63	5.25	0	36	0	0
44	3.66667	0	36	0	0
29	2.41667	0	36	0	0
35	2.91667	0	36	0	0
60	5	0	36	0	0
43	3.58333	0	36	0	0
29	2.41667	0	36	0	0
38	3.16667	0	36	0	0
67	5.58333	0	36	0	0
23	1.91667	0	36	0	0
28	2.33333	0	36	0	0
32	2.66667	0	36	0	0
16	1.33333	0	36	0	0
33	2.75	0	36	0	0
55	4.58333	0	36	0	0
59	4.91667	0	36	0	0
22	1.83333	0	36	0	0
33	2.75	0	36	0	0
13	1.08333	0	36	0	0
13	1.08333	0	36	0	0
50	4.16667	0	36	0	0
12	1	0	36	0	0
14	1.16667	0	36	0	0
82	6.83333	0	36	0	0
45	3.75	0	36	0	0
42	3.5	0	36	0	0
39	3.25	0	36	0	0
27	2.25	0	36	0	0
19	1.58333	0	36	0	0
14	1.16667	0	36	0	0
28	2.33333	0	36	0	0
23	1.91667	0	36	0	0
38	3.16667	0	36	0	0
21	1.75	0	36	0	0
41	3.41667	0	36	0	0
31	2.58333	0	36	0	0
44	3.66667	0	36	0	0
23	1.91667	0	36	0	0
53	4.41667	0	37	0	0
67	5.58333	0	37	1	1
28	2.33333	0	37	1	1
24	2	0	37	0	0
38	3.16667	0	37	0	0
27	2.25	0	37	0	0
45	3.75	0	37	0	0
68	5.66667	0	37	0	0
40	3.33333	0	37	0	0
37	3.08333	0	37	0	0
39	3.25	0	37	0	0
48	4	0	37	0	0
50	4.16667	0	37	0	0
28	2.33333	0	37	0	0
42	3.5	0	37	0	0
15	1.25	0	37	0	0
39	3.25	0	37	0	0
22	1.83333	0	37	0	0
69	5.75	0	37	0	0
20	1.66667	0	37	0	0
46	3.83333	0	37	0	0
78	6.5	0	37	0	0
58	4.83333	0	37	0	0
55	4.58333	0	37	0	0
33	2.75	0	37	0	0
60	5	0	37	0	0
40	3.33333	0	37	0	0
21	1.75	0	37	1	1
24	2	0	37	1	1
61	5.08333	0	37	0	0
15	1.25	0	37	0	0
52	4.33333	0	37	0	0
45	3.75	0	37	0	0
55	4.58333	0	37	0	0
52	4.33333	0	37	0	0
75	6.25	0	37	0	0
56	4.66667	0	37	0	0
33	2.75	0	37	0	0
29	2.41667	0	37	0	0
72	6	0	37	0	0
67	5.58333	0	37	0	0
26	2.16667	0	37	0	0
57	4.75	0	37	0	0
72	6	0	37	0	0
72	6	0	37	0	0
26	2.16667	0	37	0	0
34	2.83333	0	37	0	0
19	1.58333	0	37	0	0
26	2.16667	0	37	0	0
17	1.41667	0	37	0	0
25	2.08333	0	37	0	0
58	4.83333	0	37	0	0
21	1.75	0	37	0	0
26	2.16667	0	37	0	0
13	1.08333	0	37	0	0
61	5.08333	0	37	0	0
12	1	0	37	0	0
81	6.75	0	37	0	0
81	6.75	0	37	0	0
49	4.08333	0	37	0	0
66	5.5	0	38	0	0
67	5.58333	0	38	1	1
36	3	0	38	1	1
31	2.58333	0	38	1	1
52	4.33333	0	38	0	0
76	6.33333	0	38	0	0
24	2	0	38	0	0
77	6.41667	0	38	0	0
16	1.33333	0	38	0	0
66	5.5	0	38	0	0
38	3.16667	0	38	0	0
23	1.91667	0	38	0	0
52	4.33333	0	38	0	0
24	2	0	38	0	0
44	3.66667	0	38	0	0
36	3	0	38	0	0
28	2.33333	0	38	0	0
24	2	0	38	0	0
56	4.66667	0	38	0	0
44	3.66667	0	38	0	0
37	3.08333	0	38	0	0
40	3.33333	0	38	0	0
64	5.33333	0	38	0	0
46	3.83333	0	38	0	0
77	6.41667	0	38	0	0
60	5	0	38	0	0
40	3.33333	0	38	1	1
31	2.58333	0	38	1	1
24	2	0	38	1	1
20	1.66667	0	38	0	0
33	2.75	0	38	0	0
74	6.16667	0	38	0	0
65	5.41667	0	38	0	0
29	2.41667	0	38	0	0
45	3.75	0	38	0	0
25	2.08333	0	38	0	0
58	4.83333	0	38	0	0
39	3.25	0	38	0	0
10	0.833333	0	38	0	0
66	5.5	0	38	0	0
57	4.75	0	38	0	0
34	2.83333	0	38	0	0
28	2.33333	0	38	0	0
49	4.08333	0	38	0	0
20	1.66667	0	38	0	0
40	3.33333	0	38	0	0
58	4.83333	0	38	0	0
41	3.41667	0	38	0	0
42	3.5	0	38	0	0
59	4.91667	0	38	0	0
66	5.5	0	38	0	0
30	2.5	0	38	0	0
46	3.83333	0	38	0	0
38	3.16667	0	38	0	0
12	1	0	38	0	0
20	1.66667	0	38	0	0
27	2.25	0	38	0	0
63	5.25	0	38	0	0
42	3.5	0	39	1	1
37	3.08333	0	39	1	1
15	1.25	0	39	1	1
26	2.16667	0	39	1	1
32	2.66667	0	39	1	1
14	1.16667	0	39	1	1
18	1.5	0	39	1	1
54	4.5	0	39	0	0
26	2.16667	0	39	0	0
51	4.25	0	39	0	0
80	6.66667	0	39	0	0
66	5.5	0	39	0	0
23	1.91667	0	39	0	0
31	2.58333	0	39	0	0
42	3.5	0	39	0	0
13	1.08333	0	39	0	0
20	1.66667	0	39	0	0
59	4.91667	0	39	0	0
37	3.08333	0	39	0	0
73	6.08333	0	39	0	0
40	3.33333	0	39	0	0
29	2.41667	0	39	0	0
43	3.58333	0	39	0	0
26	2.16667	0	39	0	0
15	1.25	0	39	0	0
34	2.83333	0	39	0	0
46	3.83333	0	39	0	0
55	4.58333	0	39	0	0
33	2.75	0	39	0	0
16	1.33333	0	39	0	0
66	5.5	0	39	0	0
13	1.08333	0	39	0	0
30	2.5	0	39	0	0
29	2.41667	0	39	0	0
37	3.08333	0	39	0	0
82	6.83333	0	39	0	0
44	3.66667	0	39	0	0
74	6.16667	0	39	0	0
66	5.5	0	39	0	0
43	3.58333	0	39	0	0
69	5.75	0	39	0	0
63	5.25	0	39	0	0
40	3.33333	0	39	0	0
29	2.41667	0	39	0	0
19	1.58333	0	39	0	0
21	1.75	0	39	0	0
37	3.08333	0	39	0	0
47	3.91667	0	39	0	0
38	3.16667	0	39	0	0
45	3.75	0	39	0	0
21	1.75	0	39	0	0
57	4.75	0	39	0	0
63	5.25	0	39	0	0
59	4.91667	0	39	0	0
37	3.08333	0	39	0	0
79	6.58333	0	39	0	0
41	3.41667	0	39	0	0
22	1.83333	0	39	0	0
35	2.91667	0	39	0	0
27	2.25	0	40	1	1
18	1.5	0	40	1	1
38	3.16667	0	40	1	1
22	1.83333	0	40	1	1
35	2.91667	0	40	0	0
66	5.5	0	40	0	0
33	2.75	0	40	0	0
54	4.5	0	40	0	0
64	5.33333	0	40	0	0
13	1.08333	0	40	0	0
11	0.916667	0	40	0	0
75	6.25	0	40	0	0
19	1.58333	0	40	0	0
71	5.91667	0	40	0	0
62	5.16667	0	40	0	0
57	4.75	0	40	0	0
62	5.16667	0	40	0	0
75	6.25	0	40	0	0
71	5.91667	0	40	0	0
72	6	0	40	0	0
71	5.91667	0	40	0	0
33	2.75	0	40	0	0
18	1.5	0	40	0	0
77	6.41667	0	40	0	0
45	3.75	0	40	0	0
38	3.16667	0	40	0	0
75	6.25	0	40	0	0
73	6.08333	0	40	0	0
43	3.58333	0	40	0	0
63	5.25	0	40	0	0
39	3.25	0	40	0	0
64	5.33333	0	40	0	0
18	1.5	0	40	0	0
28	2.33333	0	40	0	0
26	2.16667	0	40	0	0
35	2.91667	0	40	0	0
60	5	0	40	0	0
22	1.83333	0	40	0	0
49	4.08333	0	40	0	0
26	2.16667	0	40	0	0
18	1.5	0	40	0	0
75	6.25	0	40	0	0
17	1.41667	0	40	0	0
59	4.91667	0	40	0	0
26	2.16667	0	40	0	0
21	1.75	0	40	0	0
22	1.83333	0	40	0	0
17	1.41667	0	40	0	0
13	1.08333	0	40	0	0
51	4.25	0	40	0	0
70	5.83333	0	40	0	0
65	5.41667	0	40	0	0
15	1.25	0	40	0	0
29	2.41667	0	40	0	0
32	2.66667	0	40	0	0
23	1.91667	0	40	0	0
28	2.33333	0	40	0	0
22	1.83333	0	40	0	0
50	4.16667	0	40	0	0
12	1	0	40	0	0
62	5.16667	0	40	0	0
53	4.41667	0	40	0	0
53	4.41667	0	40	0	0
50	4.16667	0	41	1	1
36	3	0	41	1	1
58	4.83333	0	41	1	1
13	1.08333	0	41	1	1
34	2.83333	0	41	1	1
69	5.75	0	41	0	0
26	2.16667	0	41	0	0
38	3.16667	0	41	0	0
25	2.08333	0	41	0	0
42	3.5	0	41	0	0
30	2.5	0	41	0	0
45	3.75	0	41	0	0
35	2.91667	0	41	0	0
28	2.33333	0	41	0	0
27	2.25	0	41	0	0
48	4	0	41	0	0
12	1	0	41	0	0
40	3.33333	0	41	0	0
45	3.75	0	41	0	0
19	1.58333	0	41	0	0
19	1.58333	0	41	0	0
65	5.41667	0	41	0	0
20	1.66667	0	41	0	0
31	2.58333	0	41	0	0
32	2.66667	0	41	1	1
57	4.75	0	41	1	1
53	4.41667	0	41	1	1
66	5.5	0	41	0	0
27	2.25	0	41	0	0
23	1.91667	0	41	0	0
66	5.5	0	41	0	0
70	5.83333	0	41	0	0
53	4.41667	0	41	0	0
80	6.66667	0	41	0	0
68	5.66667	0	41	0	0
55	4.58333	0	41	0	0
78	6.5	0	41	0	0
30	2.5	0	41	0	0
34	2.83333	0	41	0	0
22	1.83333	0	41	0	0
73	6.08333	0	41	0	0
60	5	0	41	0	0
64	5.33333	0	41	0	0
53	4.41667	0	41	0	0
63	5.25	0	41	0	0
48	4	0	41	0	0
31	2.58333	0	41	0	0
19	1.58333	0	41	0	0
13	1.08333	0	41	0	0
47	3.91667	0	41	0	0
76	6.33333	0	41	0	0
68	5.66667	0	41	0	0
30	2.5	0	41	0	0
50	4.16667	0	41	0	0
27	2.25	0	41	0	0
68	5.66667	0	41	0	0
15	1.25	0	41	0	0
21	1.75	0	41	0	0
25	2.08333	0	41	0	0
49	4.08333	0	41	1	1
9	0.75	0	41	0	0
18	1.5	0	41	0	0
67	5.58333	0	41	0	0
30	2.5	0	41	0	0
24	2	0	41	0	0
67	5.58333	0	41	0	0
46	3.83333	0	42	1	1
73	6.08333	0	42	1	1
21	1.75	0	42	1	1
20	1.66667	0	42	1	1
42	3.5	0	42	1	1
65	5.41667	0	42	1	1
60	5	0	42	0	0
21	1.75	0	42	0	0
20	1.66667	0	42	0	0
37	3.08333	0	42	0	0
82	6.83333	0	42	0	0
33	2.75	0	42	0	0
16	1.33333	0	42	0	0
42	3.5	0	42	0	0
31	2.58333	0	42	0	0
48	4	0	42	0	0
34	2.83333	0	42	0	0
13	1.08333	0	42	0	0
32	2.66667	0	42	0	0
77	6.41667	0	42	0	0
51	4.25	0	42	0	0
51	4.25	0	42	0	0
48	4	0	42	0	0
35	2.91667	0	42	0	0
20	1.66667	0	42	0	0
37	3.08333	0	42	0	0
82	6.83333	0	42	0	0
40	3.33333	0	42	0	0
57	4.75	0	42	0	0
47	3.91667	0	42	0	0
63	5.25	0	42	0	0
42	3.5	0	42	0	0
32	2.66667	0	42	0	0
61	5.08333	0	42	0	0
34	2.83333	0	42	0	0
43	3.58333	0	42	0	0
75	6.25	0	42	0	0
26	2.16667	0	42	0	0
18	1.5	0	42	0	0
49	4.08333	0	42	0	0
47	3.91667	0	42	0	0
72	6	0	42	0	0
29	2.41667	0	42	0	0
46	3.83333	0	42	0	0
78	6.5	0	42	0	0
62	5.16667	0	42	0	0
49	4.08333	0	42	0	0
35	2.91667	0	42	0	0
56	4.66667	0	42	0	0
24	2	0	42	0	0
51	4.25	0	42	0	0
82	6.83333	0	42	0	0
43	3.58333	0	42	0	0
71	5.91667	0	42	0	0
33	2.75	0	42	0	0
29	2.41667	0	42	0	0
26	2.16667	0	42	0	0
48	4	0	42	0	0
26	2.16667	0	42	0	0
23	1.91667	0	42	0	0
23	1.91667	0	42	0	0
28	2.33333	0	42	0	0
38	3.16667	0	42	0	0
29	2.41667	0	42	0	0
71	5.91667	0	42	0	0
18	1.5	0	42	0	0
34	2.83333	0	42	0	0
51	4.25	0	42	0	0
36	3	0	42	0	0
66	5.5	0	42	0	0
29	2.41667	0	43	1	1
55	4.58333	0	43	0	0
19	1.58333	0	43	0	0
42	3.5	0	43	1	1
32	2.66667	0	43	1	1
45	3.75	0	43	1	1
48	4	0	43	1	1
29	2.41667	0	43	1	1
20	1.66667	0	43	1	1
16	1.33333	0	43	1	1
83	6.91667	0	43	0	0
32	2.66667	0	43	0	0
71	5.91667	0	43	0	0
43	3.58333	0	43	0	0
32	2.66667	0	43	0	0
22	1.83333	0	43	0	0
25	2.08333	0	43	0	0
21	1.75	0	43	0	0
43	3.58333	0	43	0	0
51	4.25	0	43	0	0
78	6.5	0	43	0	0
36	3	0	43	0	0
34	2.83333	0	43	0	0
66	5.5	0	43	0	0
82	6.83333	0	43	0	0
33	2.75	0	43	0	0
24	2	0	43	0	0
28	2.33333	0	43	0	0
22	1.83333	0	43	0	0
13	1.08333	0	43	0	0
66	5.5	0	43	0	0
21	1.75	0	43	0	0
25	2.08333	0	43	0	0
15	1.25	0	43	0	0
33	2.75	0	43	0	0
42	3.5	0	43	0	0
18	1.5	0	43	0	0
41	3.41667	0	43	0	0
17	1.41667	0	43	0	0
36	3	0	43	1	1
26	2.16667	0	43	1	1
18	1.5	0	43	1	1
29	2.41667	0	43	0	0
35	2.91667	0	43	0	0
25	2.08333	0	43	0	0
30	2.5	0	43	0	0
28	2.33333	0	43	0	0
34	2.83333	0	43	0	0
20	1.66667	0	43	0	0
23	1.91667	0	43	0	0
52	4.33333	0	43	0	0
44	3.66667	0	43	0	0
69	5.75	0	43	0	0
79	6.58333	0	43	0	0
10	0.833333	0	43	0	0
19	1.58333	0	43	0	0
21	1.75	0	43	0	0
42	3.5	0	43	0	0
26	2.16667	0	43	0	0
47	3.91667	0	43	0	0
41	3.41667	0	43	0	0
33	2.75	0	43	0	0
44	3.66667	0	43	0	0
32	2.66667	0	43	0	0
17	1.41667	0	43	0	0
41	3.41667	0	43	0	0
71	5.91667	0	43	0	0
45	3.75	0	43	0	0
42	3.5	0	43	0	0
66	5.5	0	43	0	0
18	1.5	0	43	0	0
79	6.58333	0	43	0	0
38	3.16667	0	43	0	0
46	3.83333	0	43	0	0
56	4.66667	0	43	0	0
68	5.66667	0	43	0	0
20	1.66667	0	43	0	0
66	5.5	0	43	0	0
81	6.75	0	43	0	0
75	6.25	0	43	0	0
43	3.58333	0	43	0	0
72	6	0	43	0	0
49	4.08333	0	44	0	0
23	1.91667	0	44	1	1
39	3.25	0	44	1	1
33	2.75	0	44	1	1
59	4.91667	0	44	0	0
60	5	0	44	0	0
27	2.25	0	44	0	0
13	1.08333	0	44	0	0
79	6.58333	0	44	0	0
24	2	0	44	0	0
24	2	0	44	0	0
64	5.33333	0	44	0	0
72	6	0	44	0	0
46	3.83333	0	44	0	0
29	2.41667	0	44	0	0
47	3.91667	0	44	0	0
45	3.75	0	44	0	0
26	2.16667	0	44	0	0
70	5.83333	0	44	0	0
49	4.08333	0	44	0	0
26	2.16667	0	44	0	0
83	6.91667	0	44	0	0
51	4.25	0	44	0	0
21	1.75	0	44	0	0
50	4.16667	0	44	0	0
8	0.666667	0	44	0	0
12	1	0	44	0	0
47	3.91667	0	44	1	1
31	2.58333	0	44	1	1
48	4	0	44	1	1
31	2.58333	0	44	0	0
27	2.25	0	44	0	0
15	1.25	0	44	0	0
56	4.66667	0	44	0	0
53	4.41667	0	44	0	0
41	3.41667	0	44	0	0
46	3.83333	0	44	0	0
12	1	0	44	0	0
57	4.75	0	44	0	0
70	5.83333	0	44	0	0
57	4.75	0	44	0	0
18	1.5	0	44	0	0
17	1.41667	0	44	0	0
46	3.83333	0	44	0	0
20	1.66667	0	44	0	0
60	5	0	44	0	0
19	1.58333	0	44	0	0
12	1	0	44	0	0
41	3.41667	0	44	0	0
26	2.16667	0	44	0	0
22	1.83333	0	44	0	0
57	4.75	0	44	0	0
67	5.58333	0	44	0	0
50	4.16667	0	44	0	0
32	2.66667	0	44	0	0
53	4.41667	0	44	0	0
29	2.41667	0	44	0	0
22	1.83333	0	44	0	0
21	1.75	0	44	0	0
29	2.41667	0	44	0	0
26	2.16667	0	44	1	1
30	2.5	0	44	0	0
25	2.08333	0	44	0	0
7	0.583333	0	44	0	0
15	1.25	0	45	1	1
29	2.41667	0	45	0	0
46	3.83333	0	45	0	0
62	5.16667	0	45	0	0
81	6.75	0	45	0	0
81	6.75	0	45	0	0
59	4.91667	0	45	0	0
58	4.83333	0	45	0	0
47	3.91667	0	45	0	0
21	1.75	0	45	0	0
71	5.91667	0	45	0	0
47	3.91667	0	45	0	0
44	3.66667	0	45	0	0
35	2.91667	0	45	0	0
59	4.91667	0	45	0	0
49	4.08333	0	45	0	0
25	2.08333	0	45	0	0
20	1.66667	0	45	0	0
16	1.33333	0	45	0	0
20	1.66667	0	45	0	0
19	1.58333	0	45	0	0
77	6.41667	0	45	0	0
79	6.58333	0	45	0	0
66	5.5	0	45	0	0
39	3.25	0	45	0	0
19	1.58333	0	45	0	0
75	6.25	0	45	0	0
31	2.58333	0	45	1	1
25	2.08333	0	45	1	1
22	1.83333	0	45	0	0
41	3.41667	0	45	0	0
17	1.41667	0	45	0	0
80	6.66667	0	45	0	0
70	5.83333	0	45	0	0
25	2.08333	0	45	0	0
65	5.41667	0	45	0	0
63	5.25	0	45	0	0
12	1	0	45	0	0
48	4	0	45	0	0
60	5	0	45	0	0
33	2.75	0	45	0	0
69	5.75	0	45	0	0
22	1.83333	0	45	0	0
58	4.83333	0	45	0	0
33	2.75	0	45	0	0
67	5.58333	0	45	0	0
9	0.75	0	45	0	0
41	3.41667	0	45	0	0
35	2.91667	0	45	0	0
27	2.25	0	45	0	0
27	2.25	0	45	0	0
39	3.25	0	45	0	0
64	5.33333	0	45	0	0
82	6.83333	0	45	0	0
67	5.58333	0	45	0	0
58	4.83333	0	45	0	0
74	6.16667	0	45	0	0
44	3.66667	0	45	0	0
29	2.41667	0	45	0	0
60	5	0	45	0	0
36	3	0	45	0	0
60	5	0	45	0	0
17	1.41667	0	45	0	0
23	1.91667	0	46	1	1
21	1.75	0	46	0	0
47	3.91667	0	46	1	1
27	2.25	0	46	1	1
68	5.66667	0	46	0	0
36	3	0	46	0	0
56	4.66667	0	46	0	0
14	1.16667	0	46	0	0
44	3.66667	0	46	0	0
71	5.91667	0	46	0	0
51	4.25	0	46	0	0
19	1.58333	0	46	0	0
54	4.5	0	46	0	0
33	2.75	0	46	0	0
76	6.33333	0	46	0	0
13	1.08333	0	46	0	0
50	4.16667	0	46	0	0
31	2.58333	0	46	0	0
31	2.58333	0	46	0	0
14	1.16667	0	46	0	0
52	4.33333	0	46	0	0
19	1.58333	0	46	0	0
46	3.83333	0	46	0	0
47	3.91667	0	46	0	0
21	1.75	0	46	0	0
10	0.833333	0	46	0	0
24	2	0	46	0	0
35	2.91667	0	46	0	0
38	3.16667	0	46	0	0
38	3.16667	0	46	0	0
51	4.25	0	46	0	0
25	2.08333	0	46	0	0
66	5.5	0	46	0	0
80	6.66667	0	46	0	0
13	1.08333	0	46	0	0
45	3.75	0	46	0	0
22	1.83333	0	46	0	0
77	6.41667	0	46	0	0
32	2.66667	0	46	0	0
59	4.91667	0	46	0	0
38	3.16667	0	46	0	0
36	3	0	46	0	0
52	4.33333	0	46	0	0
75	6.25	0	46	0	0
21	1.75	0	46	0	0
29	2.41667	0	46	0	0
38	3.16667	0	46	0	0
29	2.41667	0	46	0	0
75	6.25	0	46	0	0
49	4.08333	0	46	0	0
50	4.16667	0	46	0	0
63	5.25	0	46	0	0
32	2.66667	0	46	0	0
71	5.91667	0	46	0	0
55	4.58333	0	46	0	0
40	3.33333	0	46	0	0
76	6.33333	0	46	0	0
18	1.5	0	46	0	0
45	3.75	0	46	0	0
40	3.33333	0	46	0	0
49	4.08333	0	46	0	0
46	3.83333	0	46	0	0
54	4.5	0	46	0	0
61	5.08333	0	46	0	0
49	4.08333	0	46	0	0
24	2	0	46	0	0
63	5.25	0	46	0	0
17	1.41667	0	46	0	0
26	2.16667	0	46	0	0
19	1.58333	0	46	0	0
44	3.66667	0	46	0	0
73	6.08333	0	46	0	0
68	5.66667	0	46	0	0
68	5.66667	0	46	0	0
31	2.58333	0	46	0	0
57	4.75	0	46	0	0
73	6.08333	0	46	0	0
73	6.08333	0	47	0	0
44	3.66667	0	47	1	1
55	4.58333	0	47	0	0
29	2.41667	0	47	0	0
31	2.58333	0	47	0	0
12	1	0	47	0	0
51	4.25	0	47	0	0
52	4.33333	0	47	0	0
54	4.5	0	47	0	0
58	4.83333	0	47	0	0
27	2.25	0	47	0	0
59	4.91667	0	47	0	0
40	3.33333	0	47	0	0
18	1.5	0	47	0	0
11	0.916667	0	47	0	0
21	1.75	0	47	0	0
12	1	0	47	0	0
47	3.91667	0	47	0	0
11	0.916667	0	47	0	0
53	4.41667	0	47	0	0
26	2.16667	0	47	0	0
62	5.16667	0	47	0	0
17	1.41667	0	47	0	0
14	1.16667	0	47	0	0
64	5.33333	0	47	0	0
67	5.58333	0	47	0	0
21	1.75	0	47	0	0
41	3.41667	0	47	0	0
81	6.75	0	47	0	0
65	5.41667	0	47	0	0
60	5	0	47	0	0
37	3.08333	0	47	0	0
68	5.66667	0	47	0	0
51	4.25	0	47	0	0
47	3.91667	0	47	0	0
61	5.08333	0	47	0	0
55	4.58333	0	47	0	0
54	4.5	0	47	0	0
37	3.08333	0	47	0	0
32	2.66667	0	47	0	0
66	5.5	0	47	0	0
55	4.58333	0	47	0	0
41	3.41667	0	47	0	0
44	3.66667	0	47	0	0
29	2.41667	0	47	0	0
78	6.5	0	47	0	0
30	2.5	0	47	0	0
78	6.5	0	47	0	0
68	5.66667	0	47	0	0
54	4.5	0	47	0	0
50	4.16667	0	47	0	0
42	3.5	0	47	0	0
41	3.41667	0	47	0	0
16	1.33333	0	47	0	0
66	5.5	0	47	0	0
25	2.08333	0	47	0	0
33	2.75	0	47	0	0
13	1.08333	0	47	0	0
15	1.25	0	47	0	0
69	5.75	0	47	0	0
18	1.5	0	47	0	0
19	1.58333	0	47	0	0
18	1.5	0	47	0	0
75	6.25	0	47	0	0
45	3.75	0	47	0	0
27	2.25	0	47	0	0
51	4.25	0	47	0	0
58	4.83333	0	47	0	0
62	5.16667	0	47	0	0
58	4.83333	0	47	0	0
43	3.58333	0	47	0	0
47	3.91667	0	47	0	0
7	0.583333	0	47	0	0
15	1.25	0	47	0	0
56	4.66667	0	47	0	0
17	1.41667	0	47	0	0
76	6.33333	0	47	0	0
59	4.91667	0	47	0	0
56	4.66667	0	47	0	0
81	6.75	0	47	0	0
42	3.5	0	47	0	0
30	2.5	0	47	0	0
57	4.75	0	47	0	0
52	4.33333	0	47	0	0
6	0.5	0	47	0	0
47	3.91667	0	48	1	1
66	5.5	0	48	1	1
61	5.08333	0	48	1	1
66	5.5	0	48	1	1
31	2.58333	0	48	0	0
59	4.91667	0	48	0	0
12	1	0	48	0	0
82	6.83333	0	48	0	0
68	5.66667	0	48	0	0
49	4.08333	0	48	0	0
24	2	0	48	0	0
15	1.25	0	48	0	0
82	6.83333	0	48	0	0
48	4	0	48	0	0
35	2.91667	0	48	0	0
56	4.66667	0	48	0	0
35	2.91667	0	48	0	0
31	2.58333	0	48	0	0
50	4.16667	0	48	0	0
47	3.91667	0	48	0	0
36	3	0	48	0	0
44	3.66667	0	48	0	0
42	3.5	0	48	0	0
63	5.25	0	48	0	0
15	1.25	0	48	0	0
52	4.33333	0	48	0	0
71	5.91667	0	48	0	0
60	5	0	48	0	0
15	1.25	0	48	0	0
31	2.58333	0	48	0	0
44	3.66667	0	48	0	0
20	1.66667	0	48	0	0
33	2.75	0	48	1	1
56	4.66667	0	48	1	1
23	1.91667	0	48	1	1
17	1.41667	0	48	1	1
66	5.5	0	48	0	0
77	6.41667	0	48	0	0
46	3.83333	0	48	0	0
14	1.16667	0	48	0	0
47	3.91667	0	48	0	0
37	3.08333	0	48	0	0
30	2.5	0	48	0	0
56	4.66667	0	48	0	0
80	6.66667	0	48	0	0
45	3.75	0	48	0	0
22	1.83333	0	48	0	0
71	5.91667	0	48	0	0
47	3.91667	0	48	0	0
35	2.91667	0	48	0	0
38	3.16667	0	48	0	0
62	5.16667	0	48	0	0
43	3.58333	0	48	0	0
41	3.41667	0	48	0	0
35	2.91667	0	48	0	0
12	1	0	48	0	0
17	1.41667	0	48	0	0
59	4.91667	0	48	0	0
51	4.25	0	48	0	0
38	3.16667	0	48	0	0
41	3.41667	0	48	0	0
28	2.33333	0	48	0	0
24	2	0	48	0	0
37	3.08333	0	48	0	0
31	2.58333	0	48	0	0
40	3.33333	0	48	0	0
53	4.41667	0	48	0	0
34	2.83333	0	48	0	0
31	2.58333	0	48	0	0
76	6.33333	0	48	0	0
53	4.41667	0	48	0	0
30	2.5	0	48	0	0
49	4.08333	0	48	0	0
27	2.25	0	48	0	0
78	6.5	0	48	0	0
43	3.58333	0	48	0	0
23	1.91667	0	48	0	0
11	0.916667	0	48	0	0
38	3.16667	0	48	0	0
16	1.33333	0	48	0	0
44	3.66667	0	48	0	0
13	1.08333	0	48	0	0
52	4.33333	0	48	0	0
47	3.91667	0	48	0	0
39	3.25	0	49	0	0
37	3.08333	0	49	1	1
13	1.08333	0	49	0	0
74	6.16667	0	49	0	0
54	4.5	0	49	0	0
17	1.41667	0	49	0	0
43	3.58333	0	49	0	0
39	3.25	0	49	0	0
77	6.41667	0	49	0	0
13	1.08333	0	49	0	0
10	0.833333	0	49	0	0
76	6.33333	0	49	0	0
58	4.83333	0	49	0	0
45	3.75	0	49	0	0
43	3.58333	0	49	0	0
12	1	0	49	0	0
18	1.5	0	49	0	0
18	1.5	0	49	0	0
23	1.91667	0	49	0	0
82	6.83333	0	49	0	0
57	4.75	0	49	0	0
42	3.5	0	49	0	0
38	3.16667	0	49	0	0
23	1.91667	0	49	0	0
51	4.25	0	49	0	0
22	1.83333	0	49	0	0
78	6.5	0	49	0	0
67	5.58333	0	49	0	0
44	3.66667	0	49	0	0
32	2.66667	0	49	0	0
64	5.33333	0	49	0	0
23	1.91667	0	49	0	0
54	4.5	0	49	0	0
32	2.66667	0	49	0	0
19	1.58333	0	49	1	1
21	1.75	0	49	1	1
48	4	0	49	1	1
30	2.5	0	49	0	1
76	6.33333	0	49	0	0
35	2.91667	0	49	0	0
73	6.08333	0	49	0	0
51	4.25	0	49	0	0
46	3.83333	0	49	0	0
57	4.75	0	49	0	0
13	1.08333	0	49	0	0
81	6.75	0	49	0	0
38	3.16667	0	49	0	0
21	1.75	0	49	0	0
69	5.75	0	49	0	0
34	2.83333	0	49	0	0
81	6.75	0	49	0	0
71	5.91667	0	49	0	0
48	4	0	49	0	0
45	3.75	0	49	0	0
58	4.83333	0	49	0	0
55	4.58333	0	49	0	0
43	3.58333	0	49	0	0
47	3.91667	0	49	0	0
36	3	0	49	0	0
52	4.33333	0	49	0	0
10	0.833333	0	49	0	0
25	2.08333	0	49	0	0
27	2.25	0	49	0	0
49	4.08333	0	49	0	0
18	1.5	0	49	0	0
74	6.16667	0	49	0	0
30	2.5	0	49	0	0
20	1.66667	0	49	0	0
37	3.08333	0	49	0	0
80	6.66667	0	49	0	0
47	3.91667	0	49	0	0
16	1.33333	0	49	0	0
41	3.41667	0	49	0	0
23	1.91667	0	49	0	0
17	1.41667	0	49	0	0
40	3.33333	0	49	0	0
38	3.16667	0	49	1	1
79	6.58333	0	49	0	0
52	4.33333	0	49	0	0
39	3.25	0	49	0	0
36	3	0	49	0	0
65	5.41667	0	49	0	0
69	5.75	0	49	0	0
33	2.75	0	49	0	0
57	4.75	0	49	0	0
46	3.83333	0	49	0	0
55	4.58333	0	50	0	0
57	4.75	0	50	1	1
41	3.41667	0	50	1	1
28	2.33333	0	50	1	1
13	1.08333	0	50	1	1
10	0.833333	0	50	1	1
23	1.91667	0	50	1	1
48	4	0	50	0	1
23	1.91667	0	50	0	0
55	4.58333	0	50	0	0
80	6.66667	0	50	0	0
36	3	0	50	0	0
25	2.08333	0	50	0	0
43	3.58333	0	50	0	0
65	5.41667	0	50	0	0
73	6.08333	0	50	0	0
41	3.41667	0	50	0	0
39	3.25	0	50	0	0
13	1.08333	0	50	0	0
38	3.16667	0	50	0	0
30	2.5	0	50	0	0
37	3.08333	0	50	0	0
18	1.5	0	50	0	0
18	1.5	0	50	0	0
12	1	0	50	0	0
12	1	0	50	0	0
80	6.66667	0	50	0	0
32	2.66667	0	50	0	0
41	3.41667	0	50	0	0
27	2.25	0	50	0	0
53	4.41667	0	50	0	0
39	3.25	0	50	0	0
18	1.5	0	50	0	0
36	3	0	50	0	0
41	3.41667	0	50	0	0
71	5.91667	0	50	0	0
56	4.66667	0	50	0	0
35	2.91667	0	50	0	0
47	3.91667	0	50	1	1
34	2.83333	0	50	0	0
15	1.25	0	50	0	0
7	0.583333	0	50	0	0
65	5.41667	0	50	0	0
34	2.83333	0	50	0	0
52	4.33333	0	50	0	0
41	3.41667	0	50	0	0
23	1.91667	0	50	0	0
54	4.5	0	50	0	0
72	6	0	50	0	0
51	4.25	0	50	0	0
18	1.5	0	50	0	0
74	6.16667	0	50	0	0
18	1.5	0	50	0	0
45	3.75	0	50	0	0
29	2.41667	0	50	0	0
19	1.58333	0	50	0	0
26	2.16667	0	50	0	0
20	1.66667	0	50	0	0
71	5.91667	0	50	0	0
32	2.66667	0	50	0	0
68	5.66667	0	50	0	0
55	4.58333	0	50	0	0
53	4.41667	0	50	0	0
28	2.33333	0	50	0	0
22	1.83333	0	50	0	0
64	5.33333	0	50	0	0
26	2.16667	0	50	0	0
31	2.58333	0	50	0	0
19	1.58333	0	50	0	0
22	1.83333	0	50	0	0
83	6.91667	0	50	0	0
30	2.5	0	50	0	0
72	6	0	50	0	0
20	1.66667	0	50	0	0
45	3.75	0	50	0	0
13	1.08333	0	50	0	0
31	2.58333	0	50	1	1
18	1.5	0	50	0	0
71	5.91667	0	50	0	0
68	5.66667	0	50	0	0
12	1	0	50	0	0
20	1.66667	0	50	0	0
29	2.41667	0	50	0	0
53	4.41667	0	50	0	0
20	1.66667	0	51	1	1
35	2.91667	0	51	0	0
55	4.58333	0	51	1	1
41	3.41667	0	51	1	1
54	4.5	0	51	1	1
27	2.25	0	51	1	1
23	1.91667	0	51	1	1
33	2.75	0	51	1	1
41	3.41667	0	51	0	0
74	6.16667	0	51	0	0
72	6	0	51	0	0
13	1.08333	0	51	0	0
31	2.58333	0	51	0	0
21	1.75	0	51	0	0
69	5.75	0	51	0	0
54	4.5	0	51	0	0
48	4	0	51	0	0
39	3.25	0	51	0	0
43	3.58333	0	51	0	0
38	3.16667	0	51	0	0
53	4.41667	0	51	0	0
20	1.66667	0	51	0	0
67	5.58333	0	51	0	0
53	4.41667	0	51	0	0
43	3.58333	0	51	0	0
18	1.5	0	51	0	0
12	1	0	51	0	0
36	3	0	51	0	0
25	2.08333	0	51	0	0
22	1.83333	0	51	0	0
14	1.16667	0	51	0	0
69	5.75	0	51	0	0
17	1.41667	0	51	0	0
80	6.66667	0	51	0	0
33	2.75	0	51	0	0
36	3	0	51	0	0
16	1.33333	0	51	0	0
28	2.33333	0	51	0	0
55	4.58333	0	51	0	0
13	1.08333	0	51	0	1
23	1.91667	0	51	0	0
26	2.16667	0	51	0	0
38	3.16667	0	51	0	0
29	2.41667	0	51	0	0
16	1.33333	0	51	0	0
14	1.16667	0	51	0	0
62	5.16667	0	51	0	0
72	6	0	51	0	0
62	5.16667	0	51	0	0
66	5.5	0	51	0	0
63	5.25	0	51	0	0
52	4.33333	0	51	0	0
69	5.75	0	51	0	0
46	3.83333	0	51	0	0
29	2.41667	0	51	0	0
80	6.66667	0	51	0	0
57	4.75	0	51	0	0
40	3.33333	0	51	0	0
17	1.41667	0	51	0	0
17	1.41667	0	51	0	0
21	1.75	0	51	0	0
34	2.83333	0	51	0	0
14	1.16667	0	51	0	0
63	5.25	0	51	0	0
30	2.5	0	51	0	0
77	6.41667	0	51	0	0
32	2.66667	0	51	0	0
17	1.41667	0	51	0	0
12	1	0	51	0	0
13	1.08333	0	51	0	0
26	2.16667	0	51	0	0
55	4.58333	0	51	0	0
40	3.33333	0	51	0	0
39	3.25	0	51	0	0
67	5.58333	0	51	0	0
80	6.66667	0	51	0	0
19	1.58333	0	51	0	0
23	1.91667	0	52	0	0
73	6.08333	0	52	0	0
14	1.16667	0	52	1	1
56	4.66667	0	52	0	0
34	2.83333	0	52	0	0
42	3.5	0	52	0	0
15	1.25	0	52	0	0
82	6.83333	0	52	0	0
78	6.5	0	52	0	0
36	3	0	52	0	0
80	6.66667	0	52	0	0
69	5.75	0	52	0	0
69	5.75	0	52	0	0
57	4.75	0	52	0	0
18	1.5	0	52	0	0
15	1.25	0	52	0	0
14	1.16667	0	52	0	0
43	3.58333	0	52	0	0
44	3.66667	0	52	0	0
83	6.91667	0	52	0	0
37	3.08333	0	52	0	0
18	1.5	0	52	0	0
82	6.83333	0	52	0	0
25	2.08333	0	52	0	0
17	1.41667	0	52	0	0
65	5.41667	0	52	0	0
51	4.25	0	52	0	0
18	1.5	0	52	0	0
65	5.41667	0	52	0	0
55	4.58333	0	52	0	0
33	2.75	0	52	0	0
26	2.16667	0	52	0	0
48	4	0	52	0	0
64	5.33333	0	52	0	0
14	1.16667	0	52	0	0
13	1.08333	0	52	0	0
42	3.5	0	52	0	0
32	2.66667	0	52	0	0
42	3.5	0	52	0	0
56	4.66667	0	52	0	0
61	5.08333	0	52	0	0
51	4.25	0	52	0	0
79	6.58333	0	52	0	0
67	5.58333	0	52	0	0
71	5.91667	0	52	0	0
74	6.16667	0	52	0	0
47	3.91667	0	52	0	0
72	6	0	52	0	0
45	3.75	0	52	0	0
70	5.83333	0	52	0	0
42	3.5	0	52	0	0
42	3.5	0	52	0	0
11	0.916667	0	52	0	0
71	5.91667	0	52	0	0
45	3.75	0	52	0	0
54	4.5	0	52	0	0
23	1.91667	0	52	0	0
60	5	0	52	0	0
62	5.16667	0	52	0	0
46	3.83333	0	52	0	0
20	1.66667	0	52	0	0
12	1	0	52	0	0
29	2.41667	0	52	0	0
15	1.25	0	52	0	0
15	1.25	0	52	0	0
64	5.33333	0	52	0	0
79	6.58333	0	52	0	0
23	1.91667	0	52	0	0
29	2.41667	0	52	0	0
35	2.91667	0	53	1	1
33	2.75	0	53	0	0
14	1.16667	0	53	0	0
37	3.08333	0	53	1	1
34	2.83333	0	53	1	1
40	3.33333	0	53	1	1
10	0.833333	0	53	1	1
69	5.75	0	53	0	0
29	2.41667	0	53	0	0
25	2.08333	0	53	0	0
73	6.08333	0	53	0	0
49	4.08333	0	53	0	0
49	4.08333	0	53	0	0
37	3.08333	0	53	0	0
57	4.75	0	53	0	0
33	2.75	0	53	0	0
65	5.41667	0	53	0	0
30	2.5	0	53	0	0
26	2.16667	0	53	0	0
77	6.41667	0	53	0	0
44	3.66667	0	53	0	0
30	2.5	0	53	0	0
16	1.33333	0	53	0	0
70	5.83333	0	53	0	0
75	6.25	0	53	0	0
49	4.08333	0	53	0	0
57	4.75	0	53	0	0
11	0.916667	0	53	0	0
21	1.75	0	53	0	0
32	2.66667	0	53	0	0
46	3.83333	0	53	1	1
44	3.66667	0	53	1	1
15	1.25	0	53	1	1
69	5.75	0	53	0	0
45	3.75	0	53	0	0
30	2.5	0	53	0	0
40	3.33333	0	53	0	0
15	1.25	0	53	0	0
56	4.66667	0	53	0	0
27	2.25	0	53	0	0
30	2.5	0	53	0	0
28	2.33333	0	53	0	0
46	3.83333	0	53	0	0
41	3.41667	0	53	0	0
25	2.08333	0	53	0	0
60	5	0	53	0	0
46	3.83333	0	53	0	0
34	2.83333	0	53	0	0
52	4.33333	0	53	0	0
29	2.41667	0	53	0	0
55	4.58333	0	53	0	0
59	4.91667	0	53	0	0
19	1.58333	0	53	0	0
58	4.83333	0	53	0	0
55	4.58333	0	53	0	0
22	1.83333	0	53	0	0
14	1.16667	0	53	0	0
63	5.25	0	53	0	0
44	3.66667	0	53	0	0
58	4.83333	0	53	0	0
80	6.66667	0	53	0	0
62	5.16667	0	53	0	0
13	1.08333	0	53	0	0
49	4.08333	0	53	0	0
30	2.5	0	53	0	0
9	0.75	0	53	0	0
17	1.41667	0	53	0	0
78	6.5	0	53	0	0
75	6.25	0	53	0	0
47	3.91667	0	53	0	0
17	1.41667	0	53	0	0
53	4.41667	0	53	0	0
29	2.41667	0	53	0	1
14	1.16667	0	53	0	0
75	6.25	0	53	0	0
14	1.16667	0	53	0	0
43	3.58333	0	54	1	1
58	4.83333	0	54	1	1
32	2.66667	0	54	1	1
23	1.91667	0	54	1	1
51	4.25	0	54	0	0
27	2.25	0	54	0	0
41	3.41667	0	54	0	0
23	1.91667	0	54	0	0
66	5.5	0	54	0	0
59	4.91667	0	54	0	0
33	2.75	0	54	0	0
83	6.91667	0	54	0	0
52	4.33333	0	54	0	0
74	6.16667	0	54	0	0
17	1.41667	0	54	0	0
20	1.66667	0	54	0	0
41	3.41667	0	54	0	0
44	3.66667	0	54	0	0
31	2.58333	0	54	0	0
23	1.91667	0	54	0	0
32	2.66667	0	54	0	0
57	4.75	0	54	0	0
51	4.25	0	54	0	0
20	1.66667	0	54	0	0
32	2.66667	0	54	0	0
26	2.16667	0	54	0	0
20	1.66667	0	54	0	0
45	3.75	0	54	0	0
54	4.5	0	54	0	0
56	4.66667	0	54	0	0
12	1	0	54	0	0
22	1.83333	0	54	0	0
11	0.916667	0	54	0	0
18	1.5	0	54	1	1
83	6.91667	0	54	0	0
59	4.91667	0	54	0	0
29	2.41667	0	54	0	0
79	6.58333	0	54	0	0
31	2.58333	0	54	0	0
20	1.66667	0	54	0	0
32	2.66667	0	54	0	0
74	6.16667	0	54	0	0
37	3.08333	0	54	0	0
64	5.33333	0	54	0	0
43	3.58333	0	54	0	0
32	2.66667	0	54	0	0
32	2.66667	0	54	0	0
56	4.66667	0	54	0	0
35	2.91667	0	54	0	0
22	1.83333	0	54	0	0
32	2.66667	0	54	0	0
75	6.25	0	54	0	0
45	3.75	0	54	0	0
83	6.91667	0	54	0	0
20	1.66667	0	54	0	0
80	6.66667	0	54	0	0
19	1.58333	0	54	0	0
58	4.83333	0	54	0	0
20	1.66667	0	54	0	0
37	3.08333	0	54	0	0
31	2.58333	0	54	0	0
25	2.08333	0	54	0	0
83	6.91667	0	54	0	0
32	2.66667	0	54	0	0
51	4.25	0	54	0	0
77	6.41667	0	54	0	0
68	5.66667	0	54	0	0
23	1.91667	0	55	1	1
38	3.16667	0	55	0	0
18	1.5	0	55	1	1
26	2.16667	0	55	1	1
51	4.25	0	55	0	0
83	6.91667	0	55	0	0
56	4.66667	0	55	0	0
67	5.58333	0	55	0	0
80	6.66667	0	55	0	0
21	1.75	0	55	0	0
12	1	0	55	0	0
40	3.33333	0	55	0	0
38	3.16667	0	55	0	0
18	1.5	0	55	0	0
40	3.33333	0	55	0	0
41	3.41667	0	55	0	0
15	1.25	0	55	0	0
20	1.66667	0	55	0	0
24	2	0	55	0	0
15	1.25	0	55	0	0
58	4.83333	0	55	0	0
12	1	0	55	0	0
13	1.08333	0	55	0	0
65	5.41667	0	55	0	0
51	4.25	0	55	0	0
17	1.41667	0	55	1	1
47	3.91667	0	55	1	1
25	2.08333	0	55	1	1
28	2.33333	0	55	0	0
16	1.33333	0	55	0	0
77	6.41667	0	55	0	0
80	6.66667	0	55	0	0
51	4.25	0	55	0	0
27	2.25	0	55	0	0
68	5.66667	0	55	0	0
60	5	0	55	0	0
13	1.08333	0	55	0	0
9	0.75	0	55	0	0
70	5.83333	0	55	0	0
61	5.08333	0	55	0	0
43	3.58333	0	55	0	0
31	2.58333	0	55	0	0
25	2.08333	0	55	0	0
46	3.83333	0	55	0	0
22	1.83333	0	55	0	0
81	6.75	0	55	0	0
30	2.5	0	55	0	0
16	1.33333	0	55	0	0
16	1.33333	0	55	0	0
28	2.33333	0	55	0	0
10	0.833333	0	55	0	0
15	1.25	0	55	0	0
22	1.83333	0	55	0	0
26	2.16667	0	55	0	0
74	6.16667	0	55	0	0
57	4.75	0	55	0	0
42	3.5	0	55	0	0
64	5.33333	0	55	0	0
39	3.25	0	55	0	0
76	6.33333	1	15	0	0
13	1.08333	1	17	0	0
28	2.33333	1	20	1	1
69	5.75	1	20	0	0
56	4.66667	1	21	0	0
54	4.5	1	21	0	0
35	2.91667	1	22	0	0
50	4.16667	1	23	0	0
41	3.41667	1	23	0	0
29	2.41667	1	23	0	0
67	5.58333	1	23	0	0
60	5	1	24	1	1
43	3.58333	1	24	0	0
57	4.75	1	24	0	0
57	4.75	1	24	0	0
40	3.33333	1	24	0	0
15	1.25	1	25	1	1
18	1.5	1	25	0	0
40	3.33333	1	25	0	0
38	3.16667	1	25	0	0
75	6.25	1	25	0	0
40	3.33333	1	25	0	0
18	1.5	1	25	0	0
44	3.66667	1	26	0	0
21	1.75	1	26	0	0
82	6.83333	1	26	0	0
21	1.75	1	26	0	0
78	6.5	1	26	0	0
18	1.5	1	26	0	0
46	3.83333	1	26	0	0
43	3.58333	1	26	0	0
83	6.91667	1	26	0	0
17	1.41667	1	26	0	0
39	3.25	1	26	0	0
45	3.75	1	26	0	0
57	4.75	1	26	0	0
10	0.833333	1	27	1	1
19	1.58333	1	27	1	1
12	1	1	27	1	1
28	2.33333	1	27	0	0
29	2.41667	1	27	0	0
59	4.91667	1	27	0	0
19	1.58333	1	27	0	0
42	3.5	1	27	0	0
36	3	1	27	0	0
26	2.16667	1	27	0	0
58	4.83333	1	27	0	0
38	3.16667	1	27	0	0
15	1.25	1	27	0	0
14	1.16667	1	27	0	0
28	2.33333	1	27	0	0
13	1.08333	1	27	0	0
29	2.41667	1	27	0	0
62	5.16667	1	28	1	1
28	2.33333	1	28	0	0
27	2.25	1	28	0	0
45	3.75	1	28	0	0
10	0.833333	1	28	0	0
83	6.91667	1	28	0	0
46	3.83333	1	28	0	0
57	4.75	1	28	0	0
73	6.08333	1	28	0	0
72	6	1	28	0	0
13	1.08333	1	28	0	0
31	2.58333	1	28	0	0
59	4.91667	1	28	0	0
49	4.08333	1	28	0	0
71	5.91667	1	28	0	0
60	5	1	28	0	0
24	2	1	28	0	0
16	1.33333	1	28	0	0
34	2.83333	1	29	0	0
23	1.91667	1	29	0	0
37	3.08333	1	29	1	1
66	5.5	1	29	0	0
54	4.5	1	29	0	0
66	5.5	1	29	0	0
21	1.75	1	29	0	0
80	6.66667	1	29	0	0
38	3.16667	1	29	0	0
31	2.58333	1	29	0	0
16	1.33333	1	29	0	0
47	3.91667	1	29	0	0
29	2.41667	1	29	0	0
14	1.16667	1	29	0	0
79	6.58333	1	29	0	0
41	3.41667	1	29	0	0
18	1.5	1	29	0	0
20	1.66667	1	29	0	0
59	4.91667	1	29	0	0
38	3.16667	1	29	0	0
53	4.41667	1	29	0	0
44	3.66667	1	29	0	0
65	5.41667	1	29	0	0
53	4.41667	1	29	0	0
14	1.16667	1	29	0	0
46	3.83333	1	29	0	0
29	2.41667	1	29	0	0
54	4.5	1	29	0	0
58	4.83333	1	30	1	1
17	1.41667	1	30	1	1
69	5.75	1	30	0	0
47	3.91667	1	30	0	0
54	4.5	1	30	0	0
22	1.83333	1	30	0	0
21	1.75	1	30	0	0
68	5.66667	1	30	0	0
38	3.16667	1	30	0	0
58	4.83333	1	30	0	0
12	1	1	30	0	0
68	5.66667	1	30	0	0
68	5.66667	1	30	0	0
41	3.41667	1	30	0	0
26	2.16667	1	30	0	0
58	4.83333	1	30	0	0
17	1.41667	1	30	0	0
29	2.41667	1	30	0	0
17	1.41667	1	30	0	0
78	6.5	1	30	0	0
34	2.83333	1	30	0	0
32	2.66667	1	30	0	0
45	3.75	1	30	0	0
26	2.16667	1	31	0	0
43	3.58333	1	31	1	1
29	2.41667	1	31	1	1
16	1.33333	1	31	0	0
74	6.16667	1	31	0	0
21	1.75	1	31	0	0
70	5.83333	1	31	0	0
61	5.08333	1	31	0	0
80	6.66667	1	31	0	0
38	3.16667	1	31	0	0
24	2	1	31	0	0
29	2.41667	1	31	0	0
20	1.66667	1	31	0	0
30	2.5	1	31	0	0
76	6.33333	1	31	0	0
48	4	1	31	0	0
56	4.66667	1	31	0	0
35	2.91667	1	31	0	0
45	3.75	1	31	0	0
33	2.75	1	31	1	1
22	1.83333	1	31	1	1
58	4.83333	1	31	1	1
78	6.5	1	31	0	0
12	1	1	31	0	0
33	2.75	1	31	0	0
73	6.08333	1	31	0	0
58	4.83333	1	31	0	0
63	5.25	1	31	0	0
83	6.91667	1	31	0	0
29	2.41667	1	31	0	0
13	1.08333	1	31	0	0
50	4.16667	1	31	0	0
25	2.08333	1	31	0	0
68	5.66667	1	31	0	0
19	1.58333	1	31	0	0
22	1.83333	1	31	0	0
80	6.66667	1	31	0	0
31	2.58333	1	31	0	0
40	3.33333	1	31	0	0
48	4	1	31	0	0
6	0.5	1	31	0	0
45	3.75	1	31	0	0
30	2.5	1	32	1	1
31	2.58333	1	32	1	1
46	3.83333	1	32	1	1
24	2	1	32	1	1
29	2.41667	1	32	1	1
55	4.58333	1	32	0	0
35	2.91667	1	32	0	0
34	2.83333	1	32	0	0
58	4.83333	1	32	0	0
15	1.25	1	32	0	0
42	3.5	1	32	0	0
25	2.08333	1	32	0	0
24	2	1	32	0	0
20	1.66667	1	32	0	0
44	3.66667	1	32	0	0
63	5.25	1	32	0	0
80	6.66667	1	32	0	0
50	4.16667	1	32	0	0
80	6.66667	1	32	0	0
14	1.16667	1	32	0	0
52	4.33333	1	32	0	0
60	5	1	32	0	0
26	2.16667	1	32	1	1
38	3.16667	1	32	1	1
31	2.58333	1	32	1	1
82	6.83333	1	32	0	0
13	1.08333	1	32	0	0
59	4.91667	1	32	0	0
21	1.75	1	32	0	0
65	5.41667	1	32	0	0
53	4.41667	1	32	0	0
73	6.08333	1	32	0	0
57	4.75	1	32	0	0
62	5.16667	1	32	0	0
36	3	1	32	0	0
49	4.08333	1	32	0	0
49	4.08333	1	32	0	0
17	1.41667	1	32	0	0
44	3.66667	1	32	0	0
65	5.41667	1	32	0	0
51	4.25	1	32	0	0
45	3.75	1	32	0	0
9	0.75	1	32	1	1
51	4.25	1	33	1	1
25	2.08333	1	33	0	0
29	2.41667	1	33	0	0
22	1.83333	1	33	0	0
53	4.41667	1	33	0	0
39	3.25	1	33	0	0
37	3.08333	1	33	0	0
58	4.83333	1	33	0	0
25	2.08333	1	33	0	0
82	6.83333	1	33	0	0
25	2.08333	1	33	0	0
41	3.41667	1	33	0	0
80	6.66667	1	33	0	0
16	1.33333	1	33	1	1
22	1.83333	1	33	1	1
31	2.58333	1	33	1	1
43	3.58333	1	33	0	0
64	5.33333	1	33	0	0
16	1.33333	1	33	0	0
58	4.83333	1	33	0	0
47	3.91667	1	33	0	0
51	4.25	1	33	0	0
69	5.75	1	33	0	0
50	4.16667	1	33	0	0
68	5.66667	1	33	0	0
65	5.41667	1	33	0	0
42	3.5	1	33	0	0
41	3.41667	1	33	0	0
29	2.41667	1	33	0	0
65	5.41667	1	33	0	0
43	3.58333	1	33	0	0
16	1.33333	1	33	0	0
50	4.16667	1	33	0	0
24	2	1	33	0	0
71	5.91667	1	33	0	0
71	5.91667	1	33	0	0
28	2.33333	1	33	0	0
63	5.25	1	33	0	0
24	2	1	33	0	0
19	1.58333	1	33	0	0
13	1.08333	1	33	0	0
69	5.75	1	33	0	0
42	3.5	1	33	0	0
71	5.91667	1	34	0	0
19	1.58333	1	34	0	0
19	1.58333	1	34	1	1
32	2.66667	1	34	1	1
40	3.33333	1	34	0	0
39	3.25	1	34	0	0
65	5.41667	1	34	0	0
32	2.66667	1	34	0	0
62	5.16667	1	34	0	0
58	4.83333	1	34	0	0
18	1.5	1	34	0	0
74	6.16667	1	34	0	0
14	1.16667	1	34	0	0
66	5.5	1	34	0	0
29	2.41667	1	34	0	0
79	6.58333	1	34	0	0
56	4.66667	1	34	0	0
59	4.91667	1	34	0	0
69	5.75	1	34	0	0
32	2.66667	1	34	0	0
39	3.25	1	34	1	1
17	1.41667	1	34	1	1
76	6.33333	1	34	0	0
37	3.08333	1	34	0	0
43	3.58333	1	34	0	0
29	2.41667	1	34	0	0
28	2.33333	1	34	0	0
24	2	1	34	0	0
70	5.83333	1	34	0	0
33	2.75	1	34	0	0
40	3.33333	1	34	0	0
49	4.08333	1	34	0	0
51	4.25	1	34	0	0
14	1.16667	1	34	0	0
47	3.91667	1	34	0	0
16	1.33333	1	34	0	0
12	1	1	34	0	0
65	5.41667	1	34	0	0
34	2.83333	1	34	0	0
15	1.25	1	34	0	0
15	1.25	1	34	0	0
53	4.41667	1	34	0	0
10	0.833333	1	34	0	0
34	2.83333	1	34	0	0
15	1.25	1	34	0	0
82	6.83333	1	34	0	0
82	6.83333	1	34	0	0
26	2.16667	1	34	0	0
17	1.41667	1	34	1	1
15	1.25	1	34	0	0
11	0.916667	1	34	0	0
60	5	1	34	0	0
18	1.5	1	34	0	0
34	2.83333	1	35	0	0
34	2.83333	1	35	1	1
30	2.5	1	35	1	1
26	2.16667	1	35	1	1
69	5.75	1	35	0	0
34	2.83333	1	35	0	0
49	4.08333	1	35	0	0
31	2.58333	1	35	0	0
21	1.75	1	35	0	0
76	6.33333	1	35	0	0
73	6.08333	1	35	0	0
55	4.58333	1	35	0	0
33	2.75	1	35	0	0
76	6.33333	1	35	0	0
36	3	1	35	0	0
79	6.58333	1	35	0	0
42	3.5	1	35	0	0
60	5	1	35	0	0
27	2.25	1	35	0	0
79	6.58333	1	35	0	0
46	3.83333	1	35	0	0
43	3.58333	1	35	0	0
82	6.83333	1	35	0	0
13	1.08333	1	35	0	0
55	4.58333	1	35	0	0
17	1.41667	1	35	0	0
19	1.58333	1	35	0	0
13	1.08333	1	35	0	0
74	6.16667	1	35	0	0
38	3.16667	1	35	0	0
48	4	1	35	0	0
21	1.75	1	35	0	0
34	2.83333	1	35	0	0
56	4.66667	1	35	0	0
23	1.91667	1	35	0	0
16	1.33333	1	35	0	0
50	4.16667	1	35	0	0
59	4.91667	1	35	1	1
54	4.5	1	35	0	0
64	5.33333	1	35	0	0
30	2.5	1	35	0	0
16	1.33333	1	35	0	0
13	1.08333	1	35	0	0
19	1.58333	1	35	0	0
83	6.91667	1	35	0	0
31	2.58333	1	35	0	0
46	3.83333	1	35	0	0
15	1.25	1	35	0	0
27	2.25	1	35	0	0
54	4.5	1	35	0	0
21	1.75	1	35	0	0
51	4.25	1	35	0	0
41	3.41667	1	35	0	0
53	4.41667	1	35	0	0
55	4.58333	1	35	0	0
23	1.91667	1	35	0	0
33	2.75	1	35	0	0
45	3.75	1	35	0	0
25	2.08333	1	35	0	0
14	1.16667	1	35	0	0
17	1.41667	1	35	0	0
23	1.91667	1	35	0	0
20	1.66667	1	35	0	0
61	5.08333	1	35	0	0
15	1.25	1	35	0	0
41	3.41667	1	35	0	0
13	1.08333	1	35	0	0
48	4	1	35	0	0
59	4.91667	1	35	0	0
35	2.91667	1	35	0	0
75	6.25	1	35	0	0
57	4.75	1	35	0	0
65	5.41667	1	35	0	0
18	1.5	1	36	0	0
41	3.41667	1	36	0	0
26	2.16667	1	36	0	0
42	3.5	1	36	1	1
21	1.75	1	36	1	1
28	2.33333	1	36	0	0
15	1.25	1	36	0	0
22	1.83333	1	36	0	0
64	5.33333	1	36	0	0
23	1.91667	1	36	0	0
78	6.5	1	36	0	0
14	1.16667	1	36	0	0
[truncated: 2,623 more rows]

## Sheet: figure3 I-II
Survivalmonths	year	RXSurgery	stage6th	CSS	OS
38	3.16667	0	1	1	1
31	2.58333	0	1	1	1
26	2.16667	0	1	1	1
20	1.66667	0	1	1	1
49	4.08333	0	1	1	1
29	2.41667	0	1	0	1
76	6.33333	0	1	0	0
83	6.91667	0	1	0	0
44	3.66667	0	1	0	0
21	1.75	0	1	0	0
61	5.08333	0	1	0	0
79	6.58333	0	1	0	0
57	4.75	0	1	0	0
67	5.58333	0	1	0	0
41	3.41667	0	1	0	0
31	2.58333	0	1	0	0
32	2.66667	0	1	0	0
12	1	0	1	0	0
59	4.91667	0	1	0	0
73	6.08333	0	1	0	0
43	3.58333	0	1	0	0
44	3.66667	0	1	0	0
79	6.58333	0	1	0	0
79	6.58333	0	1	0	0
9	0.75	0	1	0	0
66	5.5	0	1	0	0
18	1.5	0	1	0	0
68	5.66667	0	1	0	0
78	6.5	0	1	0	0
61	5.08333	0	1	0	0
48	4	0	1	0	0
53	4.41667	0	1	0	0
32	2.66667	0	1	0	0
68	5.66667	0	1	0	0
56	4.66667	0	1	0	0
51	4.25	0	1	0	0
44	3.66667	0	1	0	0
18	1.5	0	1	0	0
13	1.08333	0	1	0	0
81	6.75	0	1	0	0
67	5.58333	0	1	0	0
34	2.83333	0	1	0	0
75	6.25	0	1	0	0
71	5.91667	0	1	0	0
61	5.08333	0	1	0	0
42	3.5	0	1	0	0
30	2.5	0	1	0	0
26	2.16667	0	1	0	0
68	5.66667	0	1	0	0
40	3.33333	0	1	0	0
31	2.58333	0	1	0	0
81	6.75	0	1	0	0
52	4.33333	0	1	0	0
20	1.66667	0	1	0	0
40	3.33333	0	1	0	0
77	6.41667	0	1	0	0
81	6.75	0	1	0	0
30	2.5	0	1	0	0
23	1.91667	0	1	0	0
12	1	0	1	0	0
52	4.33333	0	1	0	0
8	0.666667	0	1	0	0
57	4.75	0	1	0	0
42	3.5	0	1	0	0
27	2.25	0	1	0	0
42	3.5	0	1	0	0
30	2.5	0	1	0	0
14	1.16667	0	1	0	0
68	5.66667	0	1	0	0
43	3.58333	0	1	0	0
29	2.41667	0	1	0	0
20	1.66667	0	1	0	0
57	4.75	0	1	0	0
23	1.91667	0	1	0	0
39	3.25	0	1	0	0
52	4.33333	0	1	0	0
60	5	0	1	0	0
74	6.16667	0	1	0	0
75	6.25	0	1	0	0
72	6	0	1	0	0
63	5.25	0	1	0	0
57	4.75	0	1	0	0
43	3.58333	0	1	0	0
15	1.25	0	1	0	0
39	3.25	0	1	0	0
6	0.5	0	1	0	0
81	6.75	0	1	0	0
51	4.25	0	1	0	0
29	2.41667	0	1	0	0
25	2.08333	0	1	0	0
20	1.66667	0	1	0	0
19	1.58333	0	1	0	0
37	3.08333	0	1	0	0
39	3.25	0	1	0	0
62	5.16667	0	1	0	0
53	4.41667	0	1	0	0
53	4.41667	0	1	0	0
47	3.91667	0	1	0	0
36	3	0	1	0	0
27	2.25	0	1	0	0
65	5.41667	0	1	0	0
73	6.08333	0	1	0	0
54	4.5	0	1	0	0
43	3.58333	0	1	0	0
69	5.75	0	1	0	0
58	4.83333	0	1	0	0
53	4.41667	0	1	0	0
51	4.25	0	1	0	0
37	3.08333	0	1	0	0
7	0.583333	0	1	0	0
17	1.41667	0	1	0	0
72	6	0	1	0	0
24	2	0	1	0	0
67	5.58333	0	1	0	0
60	5	0	1	0	0
37	3.08333	0	1	0	0
80	6.66667	0	1	0	0
64	5.33333	0	1	0	0
25	2.08333	0	1	0	0
36	3	0	1	0	0
17	1.41667	0	1	0	0
14	1.16667	0	1	0	0
66	5.5	0	1	0	0
40	3.33333	0	1	0	0
35	2.91667	0	1	0	0
33	2.75	0	1	0	0
19	1.58333	0	1	0	0
48	4	0	1	0	0
57	4.75	0	1	0	0
18	1.5	0	1	0	0
72	6	0	1	0	0
65	5.41667	0	1	0	0
53	4.41667	0	1	0	0
25	2.08333	0	1	0	0
46	3.83333	0	1	0	0
46	3.83333	0	1	0	0
53	4.41667	0	1	0	0
67	5.58333	0	1	0	0
49	4.08333	0	1	0	0
75	6.25	0	1	0	0
71	5.91667	0	1	0	0
64	5.33333	0	1	0	0
39	3.25	0	1	0	0
42	3.5	0	2	1	1
40	3.33333	0	2	1	1
52	4.33333	0	2	1	1
34	2.83333	0	2	1	1
21	1.75	0	2	1	1
42	3.5	0	2	1	1
19	1.58333	0	2	1	1
68	5.66667	0	2	1	1
32	2.66667	0	2	1	1
46	3.83333	0	2	1	1
23	1.91667	0	2	1	1
33	2.75	0	2	1	1
56	4.66667	0	2	1	1
16	1.33333	0	2	1	1
47	3.91667	0	2	1	1
39	3.25	0	2	1	1
26	2.16667	0	2	1	1
34	2.83333	0	2	1	1
21	1.75	0	2	1	1
9	0.75	0	2	1	1
18	1.5	0	2	1	1
31	2.58333	0	2	1	1
36	3	0	2	1	1
36	3	0	2	1	1
44	3.66667	0	2	1	1
26	2.16667	0	2	1	1
31	2.58333	0	2	1	1
32	2.66667	0	2	1	1
31	2.58333	0	2	1	1
41	3.41667	0	2	1	1
48	4	0	2	1	1
13	1.08333	0	2	1	1
18	1.5	0	2	1	1
24	2	0	2	1	1
16	1.33333	0	2	1	1
18	1.5	0	2	1	1
13	1.08333	0	2	1	1
17	1.41667	0	2	1	1
25	2.08333	0	2	1	1
57	4.75	0	2	1	1
23	1.91667	0	2	1	1
27	2.25	0	2	1	1
24	2	0	2	1	1
21	1.75	0	2	1	1
26	2.16667	0	2	1	1
53	4.41667	0	2	1	1
18	1.5	0	2	1	1
47	3.91667	0	2	1	1
17	1.41667	0	2	1	1
17	1.41667	0	2	1	1
15	1.25	0	2	1	1
31	2.58333	0	2	1	1
45	3.75	0	2	1	1
47	3.91667	0	2	1	1
48	4	0	2	1	1
25	2.08333	0	2	1	1
30	2.5	0	2	0	1
13	1.08333	0	2	0	1
62	5.16667	0	2	0	1
51	4.25	0	2	0	1
66	5.5	0	2	0	0
66	5.5	0	2	0	0
52	4.33333	0	2	0	0
39	3.25	0	2	0	0
75	6.25	0	2	0	0
60	5	0	2	0	0
58	4.83333	0	2	0	0
34	2.83333	0	2	0	0
27	2.25	0	2	0	0
34	2.83333	0	2	0	0
20	1.66667	0	2	0	0
82	6.83333	0	2	0	0
77	6.41667	0	2	0	0
76	6.33333	0	2	0	0
70	5.83333	0	2	0	0
50	4.16667	0	2	0	0
53	4.41667	0	2	0	0
59	4.91667	0	2	0	0
37	3.08333	0	2	0	0
31	2.58333	0	2	0	0
28	2.33333	0	2	0	0
15	1.25	0	2	0	0
15	1.25	0	2	0	0
55	4.58333	0	2	0	0
28	2.33333	0	2	0	0
59	4.91667	0	2	0	0
27	2.25	0	2	0	0
22	1.83333	0	2	0	0
66	5.5	0	2	0	0
23	1.91667	0	2	0	0
68	5.66667	0	2	0	0
64	5.33333	0	2	0	0
7	0.583333	0	2	0	0
35	2.91667	0	2	0	0
29	2.41667	0	2	0	0
22	1.83333	0	2	0	0
70	5.83333	0	2	0	0
65	5.41667	0	2	0	0
61	5.08333	0	2	0	0
13	1.08333	0	2	0	0
51	4.25	0	2	0	0
44	3.66667	0	2	0	0
45	3.75	0	2	0	0
34	2.83333	0	2	0	0
15	1.25	0	2	0	0
33	2.75	0	2	0	0
33	2.75	0	2	0	0
23	1.91667	0	2	0	0
22	1.83333	0	2	0	0
15	1.25	0	2	0	0
16	1.33333	0	2	0	0
66	5.5	0	2	0	0
76	6.33333	0	2	0	0
66	5.5	0	2	0	0
41	3.41667	0	2	0	0
33	2.75	0	2	0	0
18	1.5	0	2	0	0
74	6.16667	0	2	0	0
65	5.41667	0	2	0	0
70	5.83333	0	2	0	0
51	4.25	0	2	0	0
53	4.41667	0	2	0	0
46	3.83333	0	2	0	0
35	2.91667	0	2	0	0
22	1.83333	0	2	0	0
18	1.5	0	2	0	0
77	6.41667	0	2	0	0
73	6.08333	0	2	0	0
69	5.75	0	2	0	0
59	4.91667	0	2	0	0
51	4.25	0	2	0	0
52	4.33333	0	2	0	0
42	3.5	0	2	0	0
37	3.08333	0	2	0	0
28	2.33333	0	2	0	0
28	2.33333	0	2	0	0
26	2.16667	0	2	0	0
22	1.83333	0	2	0	0
27	2.25	0	2	0	0
54	4.5	0	2	0	0
45	3.75	0	2	0	0
26	2.16667	0	2	0	0
18	1.5	0	2	0	0
16	1.33333	0	2	0	0
77	6.41667	0	2	0	0
83	6.91667	0	2	0	0
77	6.41667	0	2	0	0
67	5.58333	0	2	0	0
50	4.16667	0	2	0	0
47	3.91667	0	2	0	0
46	3.83333	0	2	0	0
45	3.75	0	2	0	0
29	2.41667	0	2	0	0
35	2.91667	0	2	0	0
28	2.33333	0	2	0	0
32	2.66667	0	2	0	0
30	2.5	0	2	0	0
25	2.08333	0	2	0	0
27	2.25	0	2	0	0
22	1.83333	0	2	0	0
40	3.33333	0	2	0	0
20	1.66667	0	2	0	0
46	3.83333	0	2	0	0
14	1.16667	0	2	0	0
22	1.83333	0	2	0	0
15	1.25	0	2	0	0
31	2.58333	0	2	0	0
12	1	0	2	0	0
13	1.08333	0	2	0	0
80	6.66667	0	2	0	0
76	6.33333	0	2	0	0
72	6	0	2	0	0
68	5.66667	0	2	0	0
56	4.66667	0	2	0	0
57	4.75	0	2	0	0
59	4.91667	0	2	0	0
55	4.58333	0	2	0	0
55	4.58333	0	2	0	0
53	4.41667	0	2	0	0
52	4.33333	0	2	0	0
47	3.91667	0	2	0	0
47	3.91667	0	2	0	0
47	3.91667	0	2	0	0
45	3.75	0	2	0	0
38	3.16667	0	2	0	0
36	3	0	2	0	0
36	3	0	2	0	0
30	2.5	0	2	0	0
31	2.58333	0	2	0	0
17	1.41667	0	2	0	0
18	1.5	0	2	0	0
30	2.5	0	2	0	0
80	6.66667	0	2	0	0
75	6.25	0	2	0	0
77	6.41667	0	2	0	0
80	6.66667	0	2	0	0
72	6	0	2	0	0
70	5.83333	0	2	0	0
51	4.25	0	2	0	0
68	5.66667	0	2	0	0
61	5.08333	0	2	0	0
65	5.41667	0	2	0	0
61	5.08333	0	2	0	0
26	2.16667	0	2	0	0
56	4.66667	0	2	0	0
52	4.33333	0	2	0	0
56	4.66667	0	2	0	0
52	4.33333	0	2	0	0
51	4.25	0	2	0	0
27	2.25	0	2	0	0
41	3.41667	0	2	0	0
46	3.83333	0	2	0	0
41	3.41667	0	2	0	0
46	3.83333	0	2	0	0
38	3.16667	0	2	0	0
44	3.66667	0	2	0	0
37	3.08333	0	2	0	0
37	3.08333	0	2	0	0
23	1.91667	0	2	0	0
30	2.5	0	2	0	0
29	2.41667	0	2	0	0
28	2.33333	0	2	0	0
27	2.25	0	2	0	0
27	2.25	0	2	0	0
25	2.08333	0	2	0	0
30	2.5	0	2	0	0
29	2.41667	0	2	0	0
33	2.75	0	2	0	0
28	2.33333	0	2	0	0
34	2.83333	0	2	0	0
25	2.08333	0	2	0	0
24	2	0	2	0	0
24	2	0	2	0	0
19	1.58333	0	2	0	0
33	2.75	0	2	0	0
29	2.41667	0	2	0	0
32	2.66667	0	2	0	0
29	2.41667	0	2	0	0
27	2.25	0	2	0	0
18	1.5	0	2	0	0
19	1.58333	0	2	0	0
20	1.66667	0	2	0	0
13	1.08333	0	2	0	0
20	1.66667	0	2	0	0
79	6.58333	0	2	0	0
78	6.5	0	2	0	0
68	5.66667	0	2	0	0
75	6.25	0	2	0	0
66	5.5	0	2	0	0
68	5.66667	0	2	0	0
60	5	0	2	0	0
65	5.41667	0	2	0	0
67	5.58333	0	2	0	0
70	5.83333	0	2	0	0
54	4.5	0	2	0	0
52	4.33333	0	2	0	0
55	4.58333	0	2	0	0
59	4.91667	0	2	0	0
54	4.5	0	2	0	0
46	3.83333	0	2	0	0
49	4.08333	0	2	0	0
37	3.08333	0	2	0	0
37	3.08333	0	2	0	0
37	3.08333	0	2	0	0
45	3.75	0	2	0	0
33	2.75	0	2	0	0
34	2.83333	0	2	0	0
32	2.66667	0	2	0	0
32	2.66667	0	2	0	0
30	2.5	0	2	0	0
30	2.5	0	2	0	0
29	2.41667	0	2	0	0
35	2.91667	0	2	0	0
23	1.91667	0	2	0	0
21	1.75	0	2	0	0
29	2.41667	0	2	0	0
17	1.41667	0	2	0	0
12	1	0	2	0	0
63	5.25	0	2	0	0
29	2.41667	0	2	0	0
81	6.75	0	2	0	0
71	5.91667	0	2	0	0
82	6.83333	0	2	0	0
60	5	0	2	0	0
74	6.16667	0	2	0	0
74	6.16667	0	2	0	0
59	4.91667	0	2	0	0
40	3.33333	0	2	0	0
32	2.66667	0	2	0	0
25	2.08333	0	2	0	0
18	1.5	0	2	0	0
16	1.33333	0	2	0	0
15	1.25	0	2	0	0
13	1.08333	0	2	0	0
82	6.83333	0	2	0	0
78	6.5	0	2	0	0
72	6	0	2	0	0
68	5.66667	0	2	0	0
62	5.16667	0	2	0	0
64	5.33333	0	2	0	0
66	5.5	0	2	0	0
57	4.75	0	2	0	0
55	4.58333	0	2	0	0
49	4.08333	0	2	0	0
56	4.66667	0	2	0	0
52	4.33333	0	2	0	0
44	3.66667	0	2	0	0
36	3	0	2	0	0
44	3.66667	0	2	0	0
46	3.83333	0	2	0	0
44	3.66667	0	2	0	0
39	3.25	0	2	0	0
38	3.16667	0	2	0	0
41	3.41667	0	2	0	0
38	3.16667	0	2	0	0
35	2.91667	0	2	0	0
24	2	0	2	0	0
34	2.83333	0	2	0	0
21	1.75	0	2	0	0
22	1.83333	0	2	0	0
13	1.08333	0	2	0	0
79	6.58333	0	2	0	0
78	6.5	0	2	0	0
72	6	0	2	0	0
67	5.58333	0	2	0	0
69	5.75	0	2	0	0
73	6.08333	0	2	0	0
63	5.25	0	2	0	0
61	5.08333	0	2	0	0
60	5	0	2	0	0
56	4.66667	0	2	0	0
43	3.58333	0	2	0	0
51	4.25	0	2	0	0
50	4.16667	0	2	0	0
47	3.91667	0	2	0	0
44	3.66667	0	2	0	0
42	3.5	0	2	0	0
40	3.33333	0	2	0	0
31	2.58333	0	2	0	0
17	1.41667	0	2	0	0
31	2.58333	0	2	0	0
18	1.5	0	2	0	0
31	2.58333	0	2	0	0
33	2.75	0	2	0	0
29	2.41667	0	2	0	0
26	2.16667	0	2	0	0
20	1.66667	0	2	0	0
22	1.83333	0	2	0	0
13	1.08333	0	2	0	0
14	1.16667	0	2	0	0
14	1.16667	0	2	0	0
12	1	0	2	0	0
24	2	0	2	0	0
12	1	0	2	0	0
57	4.75	0	2	0	0
80	6.66667	0	2	0	0
80	6.66667	0	2	0	0
74	6.16667	0	2	0	0
72	6	0	2	0	0
45	3.75	0	2	0	0
70	5.83333	0	2	0	0
75	6.25	0	2	0	0
72	6	0	2	0	0
58	4.83333	0	2	0	0
51	4.25	0	2	0	0
48	4	0	2	0	0
49	4.08333	0	2	0	0
34	2.83333	0	2	0	0
26	2.16667	0	2	0	0
22	1.83333	0	2	0	0
62	5.16667	0	2	0	0
55	4.58333	0	2	0	0
82	6.83333	0	2	0	0
72	6	0	2	0	0
69	5.75	0	2	0	0
62	5.16667	0	2	0	0
64	5.33333	0	2	0	0
48	4	0	2	0	0
45	3.75	0	2	0	0
39	3.25	0	2	0	0
41	3.41667	0	2	0	0
33	2.75	0	2	0	0
32	2.66667	0	2	0	0
29	2.41667	0	2	0	0
24	2	0	2	0	0
21	1.75	0	2	0	0
9	0.75	0	2	0	0
15	1.25	0	2	0	0
70	5.83333	0	2	0	0
79	6.58333	0	2	0	0
81	6.75	0	2	0	0
75	6.25	0	2	0	0
72	6	0	2	0	0
78	6.5	0	2	0	0
73	6.08333	0	2	0	0
74	6.16667	0	2	0	0
80	6.66667	0	2	0	0
57	4.75	0	2	0	0
74	6.16667	0	2	0	0
74	6.16667	0	2	0	0
70	5.83333	0	2	0	0
71	5.91667	0	2	0	0
78	6.5	0	2	0	0
66	5.5	0	2	0	0
66	5.5	0	2	0	0
71	5.91667	0	2	0	0
63	5.25	0	2	0	0
64	5.33333	0	2	0	0
60	5	0	2	0	0
43	3.58333	0	2	0	0
52	4.33333	0	2	0	0
53	4.41667	0	2	0	0
43	3.58333	0	2	0	0
50	4.16667	0	2	0	0
48	4	0	2	0	0
47	3.91667	0	2	0	0
44	3.66667	0	2	0	0
37	3.08333	0	2	0	0
45	3.75	0	2	0	0
32	2.66667	0	2	0	0
10	0.833333	0	2	0	0
33	2.75	0	2	0	0
32	2.66667	0	2	0	0
49	4.08333	0	2	0	0
27	2.25	0	2	0	0
31	2.58333	0	2	0	0
25	2.08333	0	2	0	0
25	2.08333	0	2	0	0
25	2.08333	0	2	0	0
35	2.91667	0	2	0	0
18	1.5	0	2	0	0
19	1.58333	0	2	0	0
10	0.833333	0	2	0	0
12	1	0	2	0	0
14	1.16667	0	2	0	0
6	0.5	0	2	0	0
82	6.83333	0	2	0	0
71	5.91667	0	2	0	0
69	5.75	0	2	0	0
69	5.75	0	2	0	0
63	5.25	0	2	0	0
42	3.5	0	2	0	0
45	3.75	0	2	0	0
36	3	0	2	0	0
38	3.16667	0	2	0	0
38	3.16667	0	2	0	0
35	2.91667	0	2	0	0
31	2.58333	0	2	0	0
21	1.75	0	2	0	0
16	1.33333	0	2	0	0
18	1.5	0	2	0	0
18	1.5	0	2	0	0
18	1.5	0	2	0	0
17	1.41667	0	2	0	0
22	1.83333	0	2	0	0
79	6.58333	0	2	0	0
75	6.25	0	2	0	0
66	5.5	0	2	0	0
58	4.83333	0	2	0	0
57	4.75	0	2	0	0
61	5.08333	0	2	0	0
48	4	0	2	0	0
46	3.83333	0	2	0	0
45	3.75	0	2	0	0
42	3.5	0	2	0	0
41	3.41667	0	2	0	0
39	3.25	0	2	0	0
46	3.83333	0	2	0	0
26	2.16667	0	2	0	0
33	2.75	0	2	0	0
30	2.5	0	2	0	0
29	2.41667	0	2	0	0
25	2.08333	0	2	0	0
26	2.16667	0	2	0	0
17	1.41667	0	2	0	0
20	1.66667	0	2	0	0
20	1.66667	0	2	0	0
16	1.33333	0	2	0	0
80	6.66667	0	2	0	0
54	4.5	0	2	0	0
79	6.58333	0	2	0	0
61	5.08333	0	2	0	0
60	5	0	2	0	0
67	5.58333	0	2	0	0
76	6.33333	0	2	0	0
78	6.5	0	2	0	0
75	6.25	0	2	0	0
69	5.75	0	2	0	0
60	5	0	2	0	0
62	5.16667	0	2	0	0
68	5.66667	0	2	0	0
62	5.16667	0	2	0	0
63	5.25	0	2	0	0
58	4.83333	0	2	0	0
42	3.5	0	2	0	0
64	5.33333	0	2	0	0
61	5.08333	0	2	0	0
56	4.66667	0	2	0	0
57	4.75	0	2	0	0
54	4.5	0	2	0	0
59	4.91667	0	2	0	0
50	4.16667	0	2	0	0
48	4	0	2	0	0
49	4.08333	0	2	0	0
46	3.83333	0	2	0	0
46	3.83333	0	2	0	0
45	3.75	0	2	0	0
47	3.91667	0	2	0	0
57	4.75	0	2	0	0
43	3.58333	0	2	0	0
55	4.58333	0	2	0	0
43	3.58333	0	2	0	0
34	2.83333	0	2	0	0
50	4.16667	0	2	0	0
43	3.58333	0	2	0	0
42	3.5	0	2	0	0
9	0.75	0	2	0	0
39	3.25	0	2	0	0
41	3.41667	0	2	0	0
47	3.91667	0	2	0	0
40	3.33333	0	2	0	0
41	3.41667	0	2	0	0
40	3.33333	0	2	0	0
19	1.58333	0	2	0	0
36	3	0	2	0	0
42	3.5	0	2	0	0
46	3.83333	0	2	0	0
45	3.75	0	2	0	0
38	3.16667	0	2	0	0
35	2.91667	0	2	0	0
33	2.75	0	2	0	0
35	2.91667	0	2	0	0
29	2.41667	0	2	0	0
31	2.58333	0	2	0	0
26	2.16667	0	2	0	0
31	2.58333	0	2	0	0
27	2.25	0	2	0	0
29	2.41667	0	2	0	0
30	2.5	0	2	0	0
21	1.75	0	2	0	0
20	1.66667	0	2	0	0
14	1.16667	0	2	0	0
11	0.916667	0	2	0	0
32	2.66667	0	2	0	0
22	1.83333	0	2	0	0
25	2.08333	0	2	0	0
19	1.58333	0	2	0	0
26	2.16667	0	2	0	0
27	2.25	0	2	0	0
21	1.75	0	2	0	0
17	1.41667	0	2	0	0
34	2.83333	0	2	0	0
29	2.41667	0	2	0	0
19	1.58333	0	2	0	0
17	1.41667	0	2	0	0
13	1.08333	0	2	0	0
19	1.58333	0	2	0	0
16	1.33333	0	2	0	0
12	1	0	2	0	0
17	1.41667	0	2	0	0
14	1.16667	0	2	0	0
15	1.25	0	2	0	0
14	1.16667	0	2	0	0
10	0.833333	0	2	0	0
52	4.33333	0	2	0	0
28	2.33333	0	2	0	0
63	5.25	0	2	0	0
60	5	0	2	0	0
26	2.16667	0	2	0	0
60	5	0	2	0	0
61	5.08333	0	2	0	0
57	4.75	0	2	0	0
59	4.91667	0	2	0	0
51	4.25	0	2	0	0
52	4.33333	0	2	0	0
51	4.25	0	2	0	0
49	4.08333	0	2	0	0
48	4	0	2	0	0
41	3.41667	0	2	0	0
42	3.5	0	2	0	0
52	4.33333	0	2	0	0
41	3.41667	0	2	0	0
38	3.16667	0	2	0	0
10	0.833333	0	2	0	0
43	3.58333	0	2	0	0
21	1.75	0	2	0	0
34	2.83333	0	2	0	0
41	3.41667	0	2	0	0
33	2.75	0	2	0	0
32	2.66667	0	2	0	0
32	2.66667	0	2	0	0
27	2.25	0	2	0	0
30	2.5	0	2	0	0
33	2.75	0	2	0	0
19	1.58333	0	2	0	0
22	1.83333	0	2	0	0
17	1.41667	0	2	0	0
29	2.41667	0	2	0	0
13	1.08333	0	2	0	0
16	1.33333	0	2	0	0
70	5.83333	0	2	0	0
47	3.91667	0	2	0	0
20	1.66667	0	2	0	0
32	2.66667	0	2	0	0
29	2.41667	0	2	0	0
21	1.75	0	2	0	0
21	1.75	0	2	0	0
44	3.66667	0	2	0	0
71	5.91667	0	2	0	0
53	4.41667	0	2	0	0
66	5.5	0	2	0	0
55	4.58333	0	2	0	0
12	1	0	2	0	0
26	2.16667	0	2	0	0
19	1.58333	0	2	0	0
38	3.16667	0	2	0	0
41	3.41667	0	2	0	0
41	3.41667	0	2	0	0
34	2.83333	0	2	0	0
23	1.91667	0	2	0	0
31	2.58333	0	2	0	0
25	2.08333	0	2	0	0
70	5.83333	0	2	0	0
65	5.41667	0	2	0	0
56	4.66667	0	2	0	0
59	4.91667	0	2	0	0
32	2.66667	0	2	0	0
19	1.58333	0	2	0	0
66	5.5	0	2	0	0
40	3.33333	0	2	0	0
49	4.08333	0	2	0	0
32	2.66667	0	2	0	0
26	2.16667	0	2	0	0
25	2.08333	0	2	0	0
22	1.83333	0	2	0	0
82	6.83333	0	2	0	0
61	5.08333	0	2	0	0
60	5	0	2	0	0
35	2.91667	0	2	0	0
58	4.83333	0	2	0	0
75	6.25	0	2	0	0
50	4.16667	0	2	0	0
25	2.08333	0	2	0	0
31	2.58333	0	2	0	0
19	1.58333	0	2	0	0
27	2.25	0	2	0	0
53	4.41667	0	2	0	0
39	3.25	0	2	0	0
37	3.08333	0	2	0	0
28	2.33333	0	2	0	0
81	6.75	0	2	0	0
35	2.91667	0	2	0	0
22	1.83333	0	2	0	0
23	1.91667	0	2	0	0
26	2.16667	0	2	0	0
76	6.33333	0	2	0	0
61	5.08333	0	2	0	0
49	4.08333	0	2	0	0
46	3.83333	0	2	0	0
43	3.58333	0	2	0	0
37	3.08333	0	2	0	0
32	2.66667	0	2	0	0
33	2.75	0	2	0	0
22	1.83333	0	2	0	0
17	1.41667	0	2	0	0
16	1.33333	0	2	0	0
82	6.83333	0	2	0	0
22	1.83333	0	2	0	0
18	1.5	0	2	0	0
45	3.75	0	2	0	0
39	3.25	0	2	0	0
75	6.25	0	2	0	0
70	5.83333	0	2	0	0
62	5.16667	0	2	0	0
47	3.91667	0	2	0	0
71	5.91667	0	2	0	0
51	4.25	0	2	0	0
45	3.75	0	2	0	0
45	3.75	0	2	0	0
31	2.58333	0	2	0	0
34	2.83333	0	2	0	0
28	2.33333	0	2	0	0
15	1.25	0	2	0	0
13	1.08333	0	2	0	0
41	3.41667	0	2	0	0
38	3.16667	0	2	0	0
26	2.16667	0	2	0	0
81	6.75	0	2	0	0
57	4.75	0	2	0	0
24	2	0	2	0	0
20	1.66667	0	2	0	0
68	5.66667	0	2	0	0
58	4.83333	0	2	0	0
55	4.58333	0	2	0	0
51	4.25	0	2	0	0
33	2.75	0	2	0	0
15	1.25	0	2	0	0
67	5.58333	0	2	0	0
64	5.33333	0	2	0	0
37	3.08333	0	2	0	0
41	3.41667	0	2	0	0
18	1.5	0	2	0	0
31	2.58333	0	2	0	0
28	2.33333	0	2	0	0
23	1.91667	0	2	0	0
13	1.08333	0	2	0	0
20	1.66667	0	2	0	0
55	4.58333	0	2	0	0
51	4.25	0	2	0	0
14	1.16667	0	2	0	0
22	1.83333	0	2	0	0
63	5.25	0	2	0	0
50	4.16667	0	2	0	0
74	6.16667	0	2	0	0
71	5.91667	0	2	0	0
20	1.66667	0	2	0	0
69	5.75	0	2	0	0
55	4.58333	0	2	0	0
83	6.91667	0	2	0	0
66	5.5	0	2	0	0
30	2.5	0	2	0	0
25	2.08333	0	2	0	0
14	1.16667	0	2	0	0
45	3.75	0	2	0	0
31	2.58333	0	2	0	0
32	2.66667	0	2	0	0
23	1.91667	0	2	0	0
9	0.75	0	2	0	0
81	6.75	0	2	0	0
64	5.33333	0	2	0	0
64	5.33333	0	2	0	0
54	4.5	0	2	0	0
54	4.5	0	2	0	0
49	4.08333	0	2	0	0
41	3.41667	0	2	0	0
21	1.75	0	2	0	0
58	4.83333	0	2	0	0
79	6.58333	0	2	0	0
30	2.5	0	2	0	0
18	1.5	0	2	0	0
30	2.5	0	2	0	0
20	1.66667	0	2	0	0
54	4.5	0	2	0	0
40	3.33333	0	2	0	0
32	2.66667	0	2	0	0
30	2.5	0	2	0	0
29	2.41667	0	2	0	0
15	1.25	0	2	0	0
23	1.91667	0	2	0	0
16	1.33333	0	2	0	0
11	0.916667	0	2	0	0
63	5.25	0	2	0	0
40	3.33333	0	2	0	0
76	6.33333	0	2	0	0
60	5	0	2	0	0
30	2.5	0	2	0	0
19	1.58333	0	2	0	0
77	6.41667	0	2	0	0
38	3.16667	0	2	0	0
63	5.25	0	2	0	0
62	5.16667	0	2	0	0
44	3.66667	0	2	0	0
18	1.5	0	2	0	0
28	2.33333	0	2	0	0
18	1.5	0	2	0	0
16	1.33333	0	2	0	0
32	2.66667	0	2	0	0
68	5.66667	0	2	0	0
55	4.58333	0	2	0	0
56	4.66667	0	2	0	0
47	3.91667	0	2	0	0
46	3.83333	0	2	0	0
17	1.41667	0	2	0	0
21	1.75	0	2	0	0
34	2.83333	0	2	0	0
53	4.41667	0	2	0	0
46	3.83333	0	2	0	0
45	3.75	0	2	0	0
39	3.25	0	2	0	0
42	3.5	0	2	0	0
29	2.41667	0	2	0	0
35	2.91667	0	2	0	0
20	1.66667	0	2	0	0
50	4.16667	0	2	0	0
55	4.58333	0	2	0	0
23	1.91667	0	2	0	0
21	1.75	0	2	0	0
57	4.75	0	2	0	0
52	4.33333	0	2	0	0
53	4.41667	0	2	0	0
40	3.33333	0	2	0	0
37	3.08333	0	2	0	0
27	2.25	0	2	0	0
28	2.33333	0	2	0	0
59	4.91667	0	2	0	0
38	3.16667	0	2	0	0
41	3.41667	0	2	0	0
38	3.16667	0	2	0	0
80	6.66667	0	2	0	0
71	5.91667	0	2	0	0
82	6.83333	0	2	0	0
71	5.91667	0	2	0	0
66	5.5	0	2	0	0
63	5.25	0	2	0	0
68	5.66667	0	2	0	0
59	4.91667	0	2	0	0
53	4.41667	0	2	0	0
45	3.75	0	2	0	0
28	2.33333	0	2	0	0
21	1.75	0	2	0	0
38	3.16667	0	2	0	0
34	2.83333	0	2	0	0
14	1.16667	0	2	0	0
32	2.66667	0	2	0	0
17	1.41667	0	2	0	0
53	4.41667	0	2	0	0
41	3.41667	0	2	0	0
75	6.25	0	2	0	0
71	5.91667	0	2	0	0
58	4.83333	0	2	0	0
54	4.5	0	2	0	0
53	4.41667	0	2	0	0
49	4.08333	0	2	0	0
45	3.75	0	2	0	0
42	3.5	0	2	0	0
30	2.5	0	2	0	0
29	2.41667	0	2	0	0
21	1.75	0	2	0	0
22	1.83333	0	2	0	0
20	1.66667	0	2	0	0
20	1.66667	0	2	0	0
12	1	0	2	0	0
64	5.33333	0	2	0	0
68	5.66667	0	2	0	0
40	3.33333	0	2	0	0
80	6.66667	0	2	0	0
40	3.33333	0	2	0	0
80	6.66667	0	2	0	0
67	5.58333	0	2	0	0
29	2.41667	0	2	0	0
67	5.58333	0	2	0	0
46	3.83333	0	2	0	0
44	3.66667	0	2	0	0
34	2.83333	0	2	0	0
32	2.66667	0	2	0	0
31	2.58333	0	2	0	0
26	2.16667	0	2	0	0
16	1.33333	0	2	0	0
19	1.58333	0	2	0	0
9	0.75	0	2	0	0
79	6.58333	0	2	0	0
77	6.41667	0	2	0	0
64	5.33333	0	2	0	0
47	3.91667	0	2	0	0
38	3.16667	0	2	0	0
71	5.91667	0	2	0	0
13	1.08333	0	2	0	0
62	5.16667	0	2	0	0
54	4.5	0	2	0	0
26	2.16667	0	2	0	0
32	2.66667	0	2	0	0
28	2.33333	0	2	0	0
16	1.33333	0	2	0	0
17	1.41667	0	2	0	0
76	6.33333	0	2	0	0
66	5.5	0	2	0	0
69	5.75	0	2	0	0
52	4.33333	0	2	0	0
53	4.41667	0	2	0	0
45	3.75	0	2	0	0
49	4.08333	0	2	0	0
30	2.5	0	2	0	0
19	1.58333	0	2	0	0
37	3.08333	0	2	0	0
27	2.25	0	2	0	0
24	2	0	2	0	0
23	1.91667	0	2	0	0
22	1.83333	0	2	0	0
15	1.25	0	2	0	0
15	1.25	0	2	0	0
18	1.5	0	2	0	0
12	1	0	2	0	0
81	6.75	0	2	0	0
61	5.08333	0	2	0	0
59	4.91667	0	2	0	0
50	4.16667	0	2	0	0
51	4.25	0	2	0	0
58	4.83333	0	2	0	0
41	3.41667	0	2	0	0
49	4.08333	0	2	0	0
49	4.08333	0	2	0	0
29	2.41667	0	2	0	0
24	2	0	2	0	0
27	2.25	0	2	0	0
27	2.25	0	2	0	0
23	1.91667	0	2	0	0
10	0.833333	0	2	0	0
13	1.08333	0	2	0	0
14	1.16667	0	2	0	0
17	1.41667	0	2	0	0
28	2.33333	0	2	0	0
79	6.58333	0	2	0	0
13	1.08333	0	2	0	0
79	6.58333	0	2	0	0
78	6.5	0	2	0	0
74	6.16667	0	2	0	0
73	6.08333	0	2	0	0
40	3.33333	0	2	0	0
24	2	0	2	0	0
21	1.75	0	2	0	0
15	1.25	0	2	0	0
44	3.66667	0	2	0	0
14	1.16667	0	2	0	0
26	2.16667	0	2	0	0
58	4.83333	0	2	0	0
12	1	0	2	0	0
21	1.75	0	2	0	0
15	1.25	0	2	0	0
31	2.58333	0	2	0	0
46	3.83333	0	2	0	0
43	3.58333	0	2	0	0
58	4.83333	0	2	0	0
19	1.58333	0	2	0	0
44	3.66667	0	2	0	0
22	1.83333	0	2	0	0
83	6.91667	0	2	0	0
76	6.33333	0	2	0	0
62	5.16667	0	2	0	0
77	6.41667	0	2	0	0
69	5.75	0	2	0	0
58	4.83333	0	2	0	0
58	4.83333	0	2	0	0
27	2.25	0	2	0	0
49	4.08333	0	2	0	0
41	3.41667	0	2	0	0
63	5.25	0	2	0	0
55	4.58333	0	2	0	0
29	2.41667	0	2	0	0
29	2.41667	0	2	0	0
22	1.83333	0	2	0	0
15	1.25	0	2	0	0
17	1.41667	0	2	0	0
55	4.58333	0	2	0	0
50	4.16667	0	2	0	0
23	1.91667	0	2	0	0
76	6.33333	0	2	0	0
43	3.58333	0	2	0	0
38	3.16667	0	2	0	0
41	3.41667	0	2	0	0
22	1.83333	0	2	0	0
23	1.91667	0	2	0	0
47	3.91667	0	2	0	0
46	3.83333	0	2	0	0
39	3.25	0	2	0	0
26	2.16667	0	2	0	0
18	1.5	0	2	0	0
7	0.583333	0	2	0	0
38	3.16667	0	2	0	0
63	5.25	0	2	0	0
56	4.66667	0	2	0	0
68	5.66667	0	2	0	0
60	5	0	2	0	0
57	4.75	0	2	0	0
36	3	0	2	0	0
26	2.16667	0	2	0	0
19	1.58333	0	2	0	0
30	2.5	0	2	0	0
26	2.16667	0	2	0	0
22	1.83333	0	2	0	0
23	1.91667	0	2	0	0
22	1.83333	0	2	0	0
15	1.25	0	2	0	0
15	1.25	0	2	0	0
11	0.916667	0	2	0	0
70	5.83333	0	2	0	0
66	5.5	0	2	0	0
64	5.33333	0	2	0	0
58	4.83333	0	2	0	0
56	4.66667	0	2	0	0
43	3.58333	0	2	0	0
50	4.16667	0	2	0	0
45	3.75	0	2	0	0
37	3.08333	0	2	0	0
25	2.08333	0	2	0	0
30	2.5	0	2	0	0
25	2.08333	0	2	0	0
24	2	0	2	0	0
17	1.41667	0	2	0	0
19	1.58333	0	2	0	0
4	0.333333	0	2	0	0
9	0.75	0	2	0	0
12	1	0	2	0	0
74	6.16667	0	2	0	0
71	5.91667	0	2	0	0
59	4.91667	0	2	0	0
54	4.5	0	2	0	0
40	3.33333	0	2	0	0
20	1.66667	0	2	0	0
20	1.66667	0	2	0	0
18	1.5	0	2	0	0
37	3.08333	0	2	0	0
38	3.16667	0	2	0	0
37	3.08333	0	2	0	0
36	3	0	2	0	0
34	2.83333	0	2	0	0
16	1.33333	0	2	0	0
12	1	0	2	0	0
12	1	0	2	0	0
57	4.75	0	2	0	0
50	4.16667	0	2	0	0
55	4.58333	0	2	0	0
35	2.91667	0	2	0	0
24	2	0	2	0	0
17	1.41667	0	2	0	0
21	1.75	0	2	0	0
24	2	0	2	0	0
59	4.91667	0	2	0	0
19	1.58333	0	2	0	0
21	1.75	0	2	0	0
42	3.5	0	2	0	0
78	6.5	0	2	0	0
45	3.75	0	2	0	0
59	4.91667	0	2	0	0
39	3.25	0	2	0	0
30	2.5	0	2	0	0
15	1.25	0	2	0	0
75	6.25	0	2	0	0
47	3.91667	0	2	0	0
31	2.58333	0	2	0	0
15	1.25	0	2	0	0
55	4.58333	0	2	0	0
31	2.58333	0	2	0	0
72	6	0	2	0	0
72	6	0	2	0	0
40	3.33333	0	2	0	0
25	2.08333	0	2	0	0
29	2.41667	0	2	0	0
20	1.66667	0	2	0	0
20	1.66667	0	2	0	0
17	1.41667	0	2	0	0
23	1.91667	0	2	0	0
26	2.16667	0	2	0	0
63	5.25	0	2	0	0
45	3.75	0	2	0	0
13	1.08333	0	2	0	0
22	1.83333	0	2	0	0
53	4.41667	0	2	0	0
52	4.33333	0	2	0	0
17	1.41667	1	1	1	1
16	1.33333	1	1	1	1
22	1.83333	1	1	1	1
9	0.75	1	1	1	1
41	3.41667	1	1	1	1
25	2.08333	1	1	1	1
36	3	1	1	1	1
29	2.41667	1	1	0	1
35	2.91667	1	1	0	0
37	3.08333	1	1	0	0
75	6.25	1	1	0	0
32	2.66667	1	1	0	0
62	5.16667	1	1	0	0
40	3.33333	1	1	0	0
26	2.16667	1	1	0	0
37	3.08333	1	1	0	0
54	4.5	1	1	0	0
75	6.25	1	1	0	0
16	1.33333	1	1	0	0
21	1.75	1	1	0	0
16	1.33333	1	1	0	0
15	1.25	1	1	0	0
13	1.08333	1	1	0	0
69	5.75	1	1	0	0
52	4.33333	1	1	0	0
47	3.91667	1	1	0	0
35	2.91667	1	1	0	0
23	1.91667	1	1	0	0
35	2.91667	1	1	0	0
63	5.25	1	1	0	0
25	2.08333	1	1	0	0
15	1.25	1	1	0	0
16	1.33333	1	1	0	0
29	2.41667	1	1	0	0
82	6.83333	1	1	0	0
81	6.75	1	1	0	0
69	5.75	1	1	0	0
70	5.83333	1	1	0	0
62	5.16667	1	1	0	0
37	3.08333	1	1	0	0
36	3	1	1	0	0
22	1.83333	1	1	0	0
66	5.5	1	1	0	0
50	4.16667	1	1	0	0
18	1.5	1	1	0	0
83	6.91667	1	1	0	0
67	5.58333	1	1	0	0
43	3.58333	1	1	0	0
31	2.58333	1	1	0	0
82	6.83333	1	1	0	0
74	6.16667	1	1	0	0
37	3.08333	1	1	0	0
36	3	1	1	0	0
45	3.75	1	1	0	0
11	0.916667	1	1	0	0
34	2.83333	1	1	0	0
38	3.16667	1	1	0	0
49	4.08333	1	1	0	0
7	0.583333	1	1	0	0
65	5.41667	1	1	0	0
6	0.5	1	1	0	0
39	3.25	1	1	0	0
68	5.66667	1	1	0	0
67	5.58333	1	1	0	0
68	5.66667	1	1	0	0
57	4.75	1	1	0	0
36	3	1	1	0	0
14	1.16667	1	1	0	0
34	2.83333	1	1	0	0
33	2.75	1	1	0	0
68	5.66667	1	1	0	0
22	1.83333	1	1	0	0
80	6.66667	1	1	0	0
76	6.33333	1	1	0	0
55	4.58333	1	1	0	0
65	5.41667	1	1	0	0
61	5.08333	1	1	0	0
35	2.91667	1	1	0	0
13	1.08333	1	1	0	0
80	6.66667	1	1	0	0
77	6.41667	1	1	0	0
60	5	1	1	0	0
83	6.91667	1	1	0	0
82	6.83333	1	1	0	0
77	6.41667	1	1	0	0
45	3.75	1	1	0	0
43	3.58333	1	1	0	0
14	1.16667	1	1	0	0
64	5.33333	1	1	0	0
47	3.91667	1	1	0	0
43	3.58333	1	1	0	0
60	5	1	1	0	0
27	2.25	1	1	0	0
13	1.08333	1	1	0	0
81	6.75	1	1	0	0
8	0.666667	1	1	0	0
81	6.75	1	1	0	0
74	6.16667	1	1	0	0
15	1.25	1	1	0	0
75	6.25	1	1	0	0
49	4.08333	1	1	0	0
37	3.08333	1	1	0	0
44	3.66667	1	1	0	0
56	4.66667	1	1	0	0
51	4.25	1	1	0	0
51	4.25	1	1	0	0
43	3.58333	1	1	0	0
38	3.16667	1	1	0	0
79	6.58333	1	1	0	0
59	4.91667	1	1	0	0
55	4.58333	1	1	0	0
54	4.5	1	1	0	0
47	3.91667	1	1	0	0
35	2.91667	1	1	0	0
35	2.91667	1	1	0	0
26	2.16667	1	1	0	0
11	0.916667	1	1	0	0
33	2.75	1	1	0	0
65	5.41667	1	1	0	0
55	4.58333	1	1	0	0
31	2.58333	1	1	0	0
66	5.5	1	1	0	0
64	5.33333	1	1	0	0
54	4.5	1	1	0	0
61	5.08333	1	1	0	0
26	2.16667	1	1	0	0
42	3.5	1	1	0	0
31	2.58333	1	1	0	0
78	6.5	1	1	0	0
81	6.75	1	1	0	0
80	6.66667	1	1	0	0
74	6.16667	1	1	0	0
74	6.16667	1	1	0	0
70	5.83333	1	1	0	0
72	6	1	1	0	0
63	5.25	1	1	0	0
65	5.41667	1	1	0	0
51	4.25	1	1	0	0
52	4.33333	1	1	0	0
40	3.33333	1	1	0	0
39	3.25	1	1	0	0
33	2.75	1	1	0	0
18	1.5	1	1	0	0
13	1.08333	1	1	0	0
12	1	1	1	0	0
82	6.83333	1	1	0	0
77	6.41667	1	1	0	0
60	5	1	1	0	0
59	4.91667	1	1	0	0
40	3.33333	1	1	0	0
22	1.83333	1	1	0	0
20	1.66667	1	1	0	0
19	1.58333	1	1	0	0
50	4.16667	1	1	0	0
36	3	1	1	0	0
71	5.91667	1	1	0	0
62	5.16667	1	1	0	0
38	3.16667	1	1	0	0
19	1.58333	1	1	0	0
70	5.83333	1	1	0	0
69	5.75	1	1	0	0
60	5	1	1	0	0
11	0.916667	1	1	0	0
46	3.83333	1	1	0	0
42	3.5	1	1	0	0
7	0.583333	1	1	0	0
32	2.66667	1	1	0	0
18	1.5	1	1	0	0
37	3.08333	1	1	0	0
69	5.75	1	1	0	0
61	5.08333	1	1	0	0
26	2.16667	1	1	0	0
59	4.91667	1	1	0	0
75	6.25	1	1	0	0
57	4.75	1	1	0	0
80	6.66667	1	1	0	0
54	4.5	1	1	0	0
12	1	1	1	0	0
37	3.08333	1	1	0	0
65	5.41667	1	1	0	0
56	4.66667	1	1	0	0
52	4.33333	1	1	0	0
73	6.08333	1	1	0	0
53	4.41667	1	1	0	0
58	4.83333	1	1	0	0
56	4.66667	1	1	0	0
27	2.25	1	1	0	0
24	2	1	1	0	0
23	1.91667	1	1	0	0
49	4.08333	1	1	0	0
18	1.5	1	1	0	0
34	2.83333	1	1	0	0
53	4.41667	1	1	0	0
24	2	1	1	0	0
23	1.91667	1	1	0	0
12	1	1	1	0	0
78	6.5	1	1	0	0
26	2.16667	1	2	1	1
59	4.91667	1	2	1	1
37	3.08333	1	2	1	1
73	6.08333	1	2	1	1
60	5	1	2	1	1
35	2.91667	1	2	1	1
32	2.66667	1	2	1	1
38	3.16667	1	2	1	1
39	3.25	1	2	1	1
34	2.83333	1	2	1	1
16	1.33333	1	2	1	1
28	2.33333	1	2	1	1
36	3	1	2	1	1
52	4.33333	1	2	1	1
35	2.91667	1	2	1	1
21	1.75	1	2	1	1
31	2.58333	1	2	1	1
34	2.83333	1	2	1	1
23	1.91667	1	2	1	1
18	1.5	1	2	1	1
33	2.75	1	2	1	1
23	1.91667	1	2	1	1
30	2.5	1	2	1	1
73	6.08333	1	2	1	1
34	2.83333	1	2	1	1
19	1.58333	1	2	1	1
22	1.83333	1	2	1	1
28	2.33333	1	2	1	1
14	1.16667	1	2	1	1
20	1.66667	1	2	1	1
44	3.66667	1	2	1	1
17	1.41667	1	2	1	1
16	1.33333	1	2	1	1
40	3.33333	1	2	1	1
19	1.58333	1	2	1	1
48	4	1	2	1	1
28	2.33333	1	2	1	1
27	2.25	1	2	1	1
14	1.16667	1	2	1	1
27	2.25	1	2	1	1
34	2.83333	1	2	1	1
19	1.58333	1	2	1	1
25	2.08333	1	2	1	1
39	3.25	1	2	1	1
22	1.83333	1	2	1	1
59	4.91667	1	2	1	1
38	3.16667	1	2	1	1
33	2.75	1	2	1	1
19	1.58333	1	2	1	1
48	4	1	2	1	1
19	1.58333	1	2	1	1
38	3.16667	1	2	1	1
32	2.66667	1	2	1	1
31	2.58333	1	2	1	1
12	1	1	2	1	1
13	1.08333	1	2	1	1
47	3.91667	1	2	1	1
58	4.83333	1	2	1	1
38	3.16667	1	2	1	1
19	1.58333	1	2	1	1
66	5.5	1	2	1	1
5	0.416667	1	2	1	1
58	4.83333	1	2	1	1
62	5.16667	1	2	1	1
30	2.5	1	2	1	1
54	4.5	1	2	1	1
23	1.91667	1	2	0	1
40	3.33333	1	2	0	1
54	4.5	1	2	0	1
38	3.16667	1	2	0	1
57	4.75	1	2	0	1
28	2.33333	1	2	0	1
66	5.5	1	2	0	1
43	3.58333	1	2	0	1
52	4.33333	1	2	0	1
27	2.25	1	2	0	0
80	6.66667	1	2	0	0
23	1.91667	1	2	0	0
76	6.33333	1	2	0	0
40	3.33333	1	2	0	0
31	2.58333	1	2	0	0
32	2.66667	1	2	0	0
27	2.25	1	2	0	0
27	2.25	1	2	0	0
16	1.33333	1	2	0	0
82	6.83333	1	2	0	0
67	5.58333	1	2	0	0
61	5.08333	1	2	0	0
59	4.91667	1	2	0	0
40	3.33333	1	2	0	0
42	3.5	1	2	0	0
44	3.66667	1	2	0	0
43	3.58333	1	2	0	0
74	6.16667	1	2	0	0
58	4.83333	1	2	0	0
53	4.41667	1	2	0	0
48	4	1	2	0	0
57	4.75	1	2	0	0
46	3.83333	1	2	0	0
57	4.75	1	2	0	0
43	3.58333	1	2	0	0
38	3.16667	1	2	0	0
27	2.25	1	2	0	0
13	1.08333	1	2	0	0
78	6.5	1	2	0	0
69	5.75	1	2	0	0
57	4.75	1	2	0	0
39	3.25	1	2	0	0
64	5.33333	1	2	0	0
82	6.83333	1	2	0	0
78	6.5	1	2	0	0
57	4.75	1	2	0	0
24	2	1	2	0	0
27	2.25	1	2	0	0
37	3.08333	1	2	0	0
26	2.16667	1	2	0	0
16	1.33333	1	2	0	0
12	1	1	2	0	0
18	1.5	1	2	0	0
78	6.5	1	2	0	0
73	6.08333	1	2	0	0
64	5.33333	1	2	0	0
59	4.91667	1	2	0	0
54	4.5	1	2	0	0
28	2.33333	1	2	0	0
41	3.41667	1	2	0	0
64	5.33333	1	2	0	0
58	4.83333	1	2	0	0
41	3.41667	1	2	0	0
42	3.5	1	2	0	0
30	2.5	1	2	0	0
21	1.75	1	2	0	0
20	1.66667	1	2	0	0
79	6.58333	1	2	0	0
14	1.16667	1	2	0	0
68	5.66667	1	2	0	0
59	4.91667	1	2	0	0
44	3.66667	1	2	0	0
43	3.58333	1	2	0	0
38	3.16667	1	2	0	0
34	2.83333	1	2	0	0
26	2.16667	1	2	0	0
18	1.5	1	2	0	0
17	1.41667	1	2	0	0
66	5.5	1	2	0	0
57	4.75	1	2	0	0
55	4.58333	1	2	0	0
46	3.83333	1	2	0	0
37	3.08333	1	2	0	0
29	2.41667	1	2	0	0
68	5.66667	1	2	0	0
45	3.75	1	2	0	0
41	3.41667	1	2	0	0
43	3.58333	1	2	0	0
16	1.33333	1	2	0	0
12	1	1	2	0	0
54	4.5	1	2	0	0
79	6.58333	1	2	0	0
75	6.25	1	2	0	0
70	5.83333	1	2	0	0
45	3.75	1	2	0	0
68	5.66667	1	2	0	0
50	4.16667	1	2	0	0
47	3.91667	1	2	0	0
54	4.5	1	2	0	0
49	4.08333	1	2	0	0
45	3.75	1	2	0	0
38	3.16667	1	2	0	0
40	3.33333	1	2	0	0
34	2.83333	1	2	0	0
16	1.33333	1	2	0	0
40	3.33333	1	2	0	0
29	2.41667	1	2	0	0
27	2.25	1	2	0	0
20	1.66667	1	2	0	0
8	0.666667	1	2	0	0
12	1	1	2	0	0
33	2.75	1	2	0	0
55	4.58333	1	2	0	0
57	4.75	1	2	0	0
47	3.91667	1	2	0	0
47	3.91667	1	2	0	0
35	2.91667	1	2	0	0
32	2.66667	1	2	0	0
30	2.5	1	2	0	0
31	2.58333	1	2	0	0
28	2.33333	1	2	0	0
14	1.16667	1	2	0	0
46	3.83333	1	2	0	0
39	3.25	1	2	0	0
29	2.41667	1	2	0	0
22	1.83333	1	2	0	0
13	1.08333	1	2	0	0
61	5.08333	1	2	0	0
57	4.75	1	2	0	0
53	4.41667	1	2	0	0
46	3.83333	1	2	0	0
43	3.58333	1	2	0	0
14	1.16667	1	2	0	0
39	3.25	1	2	0	0
37	3.08333	1	2	0	0
31	2.58333	1	2	0	0
32	2.66667	1	2	0	0
34	2.83333	1	2	0	0
25	2.08333	1	2	0	0
35	2.91667	1	2	0	0
34	2.83333	1	2	0	0
24	2	1	2	0	0
19	1.58333	1	2	0	0
19	1.58333	1	2	0	0
17	1.41667	1	2	0	0
83	6.91667	1	2	0	0
82	6.83333	1	2	0	0
62	5.16667	1	2	0	0
68	5.66667	1	2	0	0
64	5.33333	1	2	0	0
63	5.25	1	2	0	0
60	5	1	2	0	0
16	1.33333	1	2	0	0
48	4	1	2	0	0
46	3.83333	1	2	0	0
41	3.41667	1	2	0	0
46	3.83333	1	2	0	0
42	3.5	1	2	0	0
43	3.58333	1	2	0	0
23	1.91667	1	2	0	0
15	1.25	1	2	0	0
37	3.08333	1	2	0	0
22	1.83333	1	2	0	0
21	1.75	1	2	0	0
29	2.41667	1	2	0	0
12	1	1	2	0	0
17	1.41667	1	2	0	0
16	1.33333	1	2	0	0
14	1.16667	1	2	0	0
78	6.5	1	2	0	0
79	6.58333	1	2	0	0
83	6.91667	1	2	0	0
79	6.58333	1	2	0	0
21	1.75	1	2	0	0
65	5.41667	1	2	0	0
69	5.75	1	2	0	0
64	5.33333	1	2	0	0
66	5.5	1	2	0	0
63	5.25	1	2	0	0
67	5.58333	1	2	0	0
62	5.16667	1	2	0	0
58	4.83333	1	2	0	0
57	4.75	1	2	0	0
51	4.25	1	2	0	0
47	3.91667	1	2	0	0
40	3.33333	1	2	0	0
42	3.5	1	2	0	0
44	3.66667	1	2	0	0
42	3.5	1	2	0	0
33	2.75	1	2	0	0
33	2.75	1	2	0	0
28	2.33333	1	2	0	0
28	2.33333	1	2	0	0
25	2.08333	1	2	0	0
28	2.33333	1	2	0	0
19	1.58333	1	2	0	0
17	1.41667	1	2	0	0
17	1.41667	1	2	0	0
13	1.08333	1	2	0	0
13	1.08333	1	2	0	0
13	1.08333	1	2	0	0
13	1.08333	1	2	0	0
15	1.25	1	2	0	0
73	6.08333	1	2	0	0
83	6.91667	1	2	0	0
72	6	1	2	0	0
80	6.66667	1	2	0	0
77	6.41667	1	2	0	0
25	2.08333	1	2	0	0
69	5.75	1	2	0	0
73	6.08333	1	2	0	0
67	5.58333	1	2	0	0
68	5.66667	1	2	0	0
65	5.41667	1	2	0	0
58	4.83333	1	2	0	0
58	4.83333	1	2	0	0
58	4.83333	1	2	0	0
57	4.75	1	2	0	0
49	4.08333	1	2	0	0
61	5.08333	1	2	0	0
52	4.33333	1	2	0	0
53	4.41667	1	2	0	0
51	4.25	1	2	0	0
46	3.83333	1	2	0	0
53	4.41667	1	2	0	0
25	2.08333	1	2	0	0
42	3.5	1	2	0	0
12	1	1	2	0	0
29	2.41667	1	2	0	0
34	2.83333	1	2	0	0
27	2.25	1	2	0	0
26	2.16667	1	2	0	0
32	2.66667	1	2	0	0
13	1.08333	1	2	0	0
30	2.5	1	2	0	0
24	2	1	2	0	0
26	2.16667	1	2	0	0
13	1.08333	1	2	0	0
13	1.08333	1	2	0	0
12	1	1	2	0	0
23	1.91667	1	2	0	0
20	1.66667	1	2	0	0
19	1.58333	1	2	0	0
21	1.75	1	2	0	0
76	6.33333	1	2	0	0
47	3.91667	1	2	0	0
70	5.83333	1	2	0	0
76	6.33333	1	2	0	0
78	6.5	1	2	0	0
80	6.66667	1	2	0	0
72	6	1	2	0	0
73	6.08333	1	2	0	0
76	6.33333	1	2	0	0
71	5.91667	1	2	0	0
67	5.58333	1	2	0	0
64	5.33333	1	2	0	0
65	5.41667	1	2	0	0
63	5.25	1	2	0	0
56	4.66667	1	2	0	0
52	4.33333	1	2	0	0
56	4.66667	1	2	0	0
56	4.66667	1	2	0	0
51	4.25	1	2	0	0
58	4.83333	1	2	0	0
58	4.83333	1	2	0	0
54	4.5	1	2	0	0
46	3.83333	1	2	0	0
44	3.66667	1	2	0	0
47	3.91667	1	2	0	0
41	3.41667	1	2	0	0
48	4	1	2	0	0
39	3.25	1	2	0	0
39	3.25	1	2	0	0
37	3.08333	1	2	0	0
45	3.75	1	2	0	0
31	2.58333	1	2	0	0
27	2.25	1	2	0	0
27	2.25	1	2	0	0
27	2.25	1	2	0	0
32	2.66667	1	2	0	0
18	1.5	1	2	0	0
16	1.33333	1	2	0	0
23	1.91667	1	2	0	0
17	1.41667	1	2	0	0
12	1	1	2	0	0
16	1.33333	1	2	0	0
15	1.25	1	2	0	0
12	1	1	2	0	0
72	6	1	2	0	0
73	6.08333	1	2	0	0
73	6.08333	1	2	0	0
75	6.25	1	2	0	0
68	5.66667	1	2	0	0
12	1	1	2	0	0
55	4.58333	1	2	0	0
32	2.66667	1	2	0	0
36	3	1	2	0	0
31	2.58333	1	2	0	0
33	2.75	1	2	0	0
21	1.75	1	2	0	0
83	6.91667	1	2	0	0
76	6.33333	1	2	0	0
80	6.66667	1	2	0	0
75	6.25	1	2	0	0
70	5.83333	1	2	0	0
69	5.75	1	2	0	0
71	5.91667	1	2	0	0
59	4.91667	1	2	0	0
57	4.75	1	2	0	0
55	4.58333	1	2	0	0
52	4.33333	1	2	0	0
58	4.83333	1	2	0	0
8	0.666667	1	2	0	0
57	4.75	1	2	0	0
47	3.91667	1	2	0	0
42	3.5	1	2	0	0
43	3.58333	1	2	0	0
51	4.25	1	2	0	0
39	3.25	1	2	0	0
36	3	1	2	0	0
65	5.41667	1	2	0	0
31	2.58333	1	2	0	0
28	2.33333	1	2	0	0
38	3.16667	1	2	0	0
31	2.58333	1	2	0	0
31	2.58333	1	2	0	0
26	2.16667	1	2	0	0
25	2.08333	1	2	0	0
29	2.41667	1	2	0	0
29	2.41667	1	2	0	0
19	1.58333	1	2	0	0
26	2.16667	1	2	0	0
30	2.5	1	2	0	0
25	2.08333	1	2	0	0
18	1.5	1	2	0	0
24	2	1	2	0	0
18	1.5	1	2	0	0
12	1	1	2	0	0
75	6.25	1	2	0	0
69	5.75	1	2	0	0
65	5.41667	1	2	0	0
51	4.25	1	2	0	0
35	2.91667	1	2	0	0
30	2.5	1	2	0	0
27	2.25	1	2	0	0
82	6.83333	1	2	0	0
81	6.75	1	2	0	0
80	6.66667	1	2	0	0
79	6.58333	1	2	0	0
78	6.5	1	2	0	0
77	6.41667	1	2	0	0
76	6.33333	1	2	0	0
72	6	1	2	0	0
72	6	1	2	0	0
70	5.83333	1	2	0	0
69	5.75	1	2	0	0
69	5.75	1	2	0	0
58	4.83333	1	2	0	0
58	4.83333	1	2	0	0
58	4.83333	1	2	0	0
50	4.16667	1	2	0	0
49	4.08333	1	2	0	0
47	3.91667	1	2	0	0
45	3.75	1	2	0	0
44	3.66667	1	2	0	0
38	3.16667	1	2	0	0
28	2.33333	1	2	0	0
20	1.66667	1	2	0	0
19	1.58333	1	2	0	0
16	1.33333	1	2	0	0
82	6.83333	1	2	0	0
82	6.83333	1	2	0	0
80	6.66667	1	2	0	0
79	6.58333	1	2	0	0
76	6.33333	1	2	0	0
76	6.33333	1	2	0	0
76	6.33333	1	2	0	0
74	6.16667	1	2	0	0
69	5.75	1	2	0	0
83	6.91667	1	2	0	0
51	4.25	1	2	0	0
61	5.08333	1	2	0	0
64	5.33333	1	2	0	0
61	5.08333	1	2	0	0
50	4.16667	1	2	0	0
54	4.5	1	2	0	0
45	3.75	1	2	0	0
58	4.83333	1	2	0	0
59	4.91667	1	2	0	0
50	4.16667	1	2	0	0
42	3.5	1	2	0	0
49	4.08333	1	2	0	0
60	5	1	2	0	0
43	3.58333	1	2	0	0
43	3.58333	1	2	0	0
31	2.58333	1	2	0	0
35	2.91667	1	2	0	0
35	2.91667	1	2	0	0
35	2.91667	1	2	0	0
31	2.58333	1	2	0	0
21	1.75	1	2	0	0
25	2.08333	1	2	0	0
24	2	1	2	0	0
26	2.16667	1	2	0	0
16	1.33333	1	2	0	0
21	1.75	1	2	0	0
22	1.83333	1	2	0	0
21	1.75	1	2	0	0
19	1.58333	1	2	0	0
23	1.91667	1	2	0	0
15	1.25	1	2	0	0
13	1.08333	1	2	0	0
81	6.75	1	2	0	0
71	5.91667	1	2	0	0
70	5.83333	1	2	0	0
63	5.25	1	2	0	0
67	5.58333	1	2	0	0
49	4.08333	1	2	0	0
66	5.5	1	2	0	0
65	5.41667	1	2	0	0
64	5.33333	1	2	0	0
65	5.41667	1	2	0	0
60	5	1	2	0	0
46	3.83333	1	2	0	0
58	4.83333	1	2	0	0
35	2.91667	1	2	0	0
55	4.58333	1	2	0	0
49	4.08333	1	2	0	0
46	3.83333	1	2	0	0
22	1.83333	1	2	0	0
45	3.75	1	2	0	0
47	3.91667	1	2	0	0
23	1.91667	1	2	0	0
39	3.25	1	2	0	0
43	3.58333	1	2	0	0
45	3.75	1	2	0	0
40	3.33333	1	2	0	0
36	3	1	2	0	0
32	2.66667	1	2	0	0
35	2.91667	1	2	0	0
33	2.75	1	2	0	0
29	2.41667	1	2	0	0
24	2	1	2	0	0
14	1.16667	1	2	0	0
15	1.25	1	2	0	0
15	1.25	1	2	0	0
16	1.33333	1	2	0	0
18	1.5	1	2	0	0
22	1.83333	1	2	0	0
21	1.75	1	2	0	0
20	1.66667	1	2	0	0
81	6.75	1	2	0	0
81	6.75	1	2	0	0
82	6.83333	1	2	0	0
78	6.5	1	2	0	0
74	6.16667	1	2	0	0
67	5.58333	1	2	0	0
69	5.75	1	2	0	0
61	5.08333	1	2	0	0
65	5.41667	1	2	0	0
62	5.16667	1	2	0	0
54	4.5	1	2	0	0
61	5.08333	1	2	0	0
52	4.33333	1	2	0	0
53	4.41667	1	2	0	0
54	4.5	1	2	0	0
56	4.66667	1	2	0	0
53	4.41667	1	2	0	0
46	3.83333	1	2	0	0
53	4.41667	1	2	0	0
41	3.41667	1	2	0	0
40	3.33333	1	2	0	0
42	3.5	1	2	0	0
41	3.41667	1	2	0	0
40	3.33333	1	2	0	0
35	2.91667	1	2	0	0
11	0.916667	1	2	0	0
35	2.91667	1	2	0	0
33	2.75	1	2	0	0
33	2.75	1	2	0	0
30	2.5	1	2	0	0
22	1.83333	1	2	0	0
29	2.41667	1	2	0	0
26	2.16667	1	2	0	0
27	2.25	1	2	0	0
11	0.916667	1	2	0	0
27	2.25	1	2	0	0
30	2.5	1	2	0	0
20	1.66667	1	2	0	0
17	1.41667	1	2	0	0
75	6.25	1	2	0	0
35	2.91667	1	2	0	0
71	5.91667	1	2	0	0
74	6.16667	1	2	0	0
68	5.66667	1	2	0	0
68	5.66667	1	2	0	0
71	5.91667	1	2	0	0
63	5.25	1	2	0	0
66	5.5	1	2	0	0
57	4.75	1	2	0	0
55	4.58333	1	2	0	0
22	1.83333	1	2	0	0
54	4.5	1	2	0	0
29	2.41667	1	2	0	0
49	4.08333	1	2	0	0
46	3.83333	1	2	0	0
47	3.91667	1	2	0	0
49	4.08333	1	2	0	0
41	3.41667	1	2	0	0
41	3.41667	1	2	0	0
29	2.41667	1	2	0	0
31	2.58333	1	2	0	0
27	2.25	1	2	0	0
27	2.25	1	2	0	0
34	2.83333	1	2	0	0
28	2.33333	1	2	0	0
28	2.33333	1	2	0	0
27	2.25	1	2	0	0
34	2.83333	1	2	0	0
27	2.25	1	2	0	0
23	1.91667	1	2	0	0
13	1.08333	1	2	0	0
20	1.66667	1	2	0	0
14	1.16667	1	2	0	0
12	1	1	2	0	0
9	0.75	1	2	0	0
11	0.916667	1	2	0	0
76	6.33333	1	2	0	0
26	2.16667	1	2	0	0
82	6.83333	1	2	0	0
81	6.75	1	2	0	0
83	6.91667	1	2	0	0
83	6.91667	1	2	0	0
79	6.58333	1	2	0	0
76	6.33333	1	2	0	0
74	6.16667	1	2	0	0
72	6	1	2	0	0
72	6	1	2	0	0
83	6.91667	1	2	0	0
70	5.83333	1	2	0	0
74	6.16667	1	2	0	0
78	6.5	1	2	0	0
73	6.08333	1	2	0	0
73	6.08333	1	2	0	0
63	5.25	1	2	0	0
[truncated: 1,488 more rows]

## Sheet: figure3 III-IV
Survivalmonths	year	RXSurgery	stage6th	CSS	OS
55	4.58333	0	3	1	1
46	3.83333	0	3	1	1
36	3	0	3	1	1
45	3.75	0	3	1	1
42	3.5	0	3	1	1
18	1.5	0	3	1	1
37	3.08333	0	3	1	1
41	3.41667	0	3	1	1
47	3.91667	0	3	1	1
27	2.25	0	3	1	1
35	2.91667	0	3	1	1
23	1.91667	0	3	1	1
42	3.5	0	3	1	1
32	2.66667	0	3	1	1
19	1.58333	0	3	1	1
28	2.33333	0	3	1	1
43	3.58333	0	3	1	1
73	6.08333	0	3	1	1
57	4.75	0	3	1	1
56	4.66667	0	3	1	1
42	3.5	0	3	1	1
48	4	0	3	1	1
49	4.08333	0	3	1	1
50	4.16667	0	3	1	1
26	2.16667	0	3	1	1
30	2.5	0	3	1	1
61	5.08333	0	3	1	1
54	4.5	0	3	1	1
67	5.58333	0	3	1	1
58	4.83333	0	3	1	1
50	4.16667	0	3	1	1
39	3.25	0	3	1	1
73	6.08333	0	3	1	1
29	2.41667	0	3	1	1
36	3	0	3	1	1
21	1.75	0	3	1	1
37	3.08333	0	3	1	1
48	4	0	3	1	1
20	1.66667	0	3	1	1
67	5.58333	0	3	1	1
66	5.5	0	3	1	1
31	2.58333	0	3	1	1
15	1.25	0	3	1	1
44	3.66667	0	3	1	1
41	3.41667	0	3	1	1
27	2.25	0	3	1	1
36	3	0	3	1	1
14	1.16667	0	3	1	1
34	2.83333	0	3	1	1
40	3.33333	0	3	1	1
27	2.25	0	3	1	1
18	1.5	0	3	1	1
32	2.66667	0	3	1	1
28	2.33333	0	3	1	1
45	3.75	0	3	1	1
15	1.25	0	3	1	1
26	2.16667	0	3	1	1
33	2.75	0	3	1	1
59	4.91667	0	3	1	1
48	4	0	3	1	1
38	3.16667	0	3	1	1
70	5.83333	0	3	1	1
41	3.41667	0	3	1	1
29	2.41667	0	3	1	1
37	3.08333	0	3	1	1
13	1.08333	0	3	1	1
42	3.5	0	3	1	1
18	1.5	0	3	1	1
21	1.75	0	3	1	1
38	3.16667	0	3	1	1
27	2.25	0	3	1	1
36	3	0	3	1	1
40	3.33333	0	3	1	1
58	4.83333	0	3	1	1
52	4.33333	0	3	1	1
26	2.16667	0	3	1	1
32	2.66667	0	3	1	1
16	1.33333	0	3	1	1
10	0.833333	0	3	1	1
13	1.08333	0	3	1	1
27	2.25	0	3	1	1
23	1.91667	0	3	1	1
13	1.08333	0	3	1	1
65	5.41667	0	3	1	1
14	1.16667	0	3	1	1
7	0.583333	0	3	1	1
14	1.16667	0	3	1	1
23	1.91667	0	3	1	1
29	2.41667	0	3	1	1
23	1.91667	0	3	1	1
20	1.66667	0	3	1	1
28	2.33333	0	3	1	1
27	2.25	0	3	1	1
18	1.5	0	3	1	1
18	1.5	0	3	1	1
21	1.75	0	3	1	1
16	1.33333	0	3	1	1
33	2.75	0	3	1	1
22	1.83333	0	3	1	1
34	2.83333	0	3	1	1
49	4.08333	0	3	1	1
10	0.833333	0	3	1	1
48	4	0	3	0	1
46	3.83333	0	3	0	1
37	3.08333	0	3	0	1
55	4.58333	0	3	0	1
64	5.33333	0	3	0	1
69	5.75	0	3	0	0
64	5.33333	0	3	0	0
63	5.25	0	3	0	0
43	3.58333	0	3	0	0
24	2	0	3	0	0
23	1.91667	0	3	0	0
13	1.08333	0	3	0	0
68	5.66667	0	3	0	0
54	4.5	0	3	0	0
11	0.916667	0	3	0	0
56	4.66667	0	3	0	0
31	2.58333	0	3	0	0
26	2.16667	0	3	0	0
32	2.66667	0	3	0	0
35	2.91667	0	3	0	0
22	1.83333	0	3	0	0
60	5	0	3	0	0
51	4.25	0	3	0	0
55	4.58333	0	3	0	0
51	4.25	0	3	0	0
46	3.83333	0	3	0	0
41	3.41667	0	3	0	0
36	3	0	3	0	0
35	2.91667	0	3	0	0
38	3.16667	0	3	0	0
27	2.25	0	3	0	0
29	2.41667	0	3	0	0
27	2.25	0	3	0	0
16	1.33333	0	3	0	0
16	1.33333	0	3	0	0
12	1	0	3	0	0
83	6.91667	0	3	0	0
54	4.5	0	3	0	0
66	5.5	0	3	0	0
69	5.75	0	3	0	0
46	3.83333	0	3	0	0
33	2.75	0	3	0	0
12	1	0	3	0	0
52	4.33333	0	3	0	0
76	6.33333	0	3	0	0
54	4.5	0	3	0	0
55	4.58333	0	3	0	0
45	3.75	0	3	0	0
26	2.16667	0	3	0	0
13	1.08333	0	3	0	0
64	5.33333	0	3	0	0
60	5	0	3	0	0
41	3.41667	0	3	0	0
58	4.83333	0	3	0	0
37	3.08333	0	3	0	0
51	4.25	0	3	0	0
38	3.16667	0	3	0	0
19	1.58333	0	3	0	0
12	1	0	3	0	0
13	1.08333	0	3	0	0
68	5.66667	0	3	0	0
66	5.5	0	3	0	0
32	2.66667	0	3	0	0
50	4.16667	0	3	0	0
68	5.66667	0	3	0	0
29	2.41667	0	3	0	0
26	2.16667	0	3	0	0
80	6.66667	0	3	0	0
83	6.91667	0	3	0	0
62	5.16667	0	3	0	0
59	4.91667	0	3	0	0
56	4.66667	0	3	0	0
58	4.83333	0	3	0	0
57	4.75	0	3	0	0
44	3.66667	0	3	0	0
45	3.75	0	3	0	0
25	2.08333	0	3	0	0
40	3.33333	0	3	0	0
39	3.25	0	3	0	0
36	3	0	3	0	0
34	2.83333	0	3	0	0
23	1.91667	0	3	0	0
21	1.75	0	3	0	0
11	0.916667	0	3	0	0
17	1.41667	0	3	0	0
81	6.75	0	3	0	0
81	6.75	0	3	0	0
80	6.66667	0	3	0	0
69	5.75	0	3	0	0
63	5.25	0	3	0	0
62	5.16667	0	3	0	0
50	4.16667	0	3	0	0
46	3.83333	0	3	0	0
28	2.33333	0	3	0	0
32	2.66667	0	3	0	0
29	2.41667	0	3	0	0
71	5.91667	0	3	0	0
74	6.16667	0	3	0	0
59	4.91667	0	3	0	0
59	4.91667	0	3	0	0
51	4.25	0	3	0	0
43	3.58333	0	3	0	0
13	1.08333	0	3	0	0
30	2.5	0	3	0	0
25	2.08333	0	3	0	0
20	1.66667	0	3	0	0
30	2.5	0	3	0	0
14	1.16667	0	3	0	0
20	1.66667	0	3	0	0
83	6.91667	0	3	0	0
66	5.5	0	3	0	0
12	1	0	3	0	0
11	0.916667	0	3	0	0
58	4.83333	0	3	0	0
32	2.66667	0	3	0	0
54	4.5	0	3	0	0
29	2.41667	0	3	0	0
45	3.75	0	3	0	0
44	3.66667	0	3	0	0
29	2.41667	0	3	0	0
37	3.08333	0	3	0	0
10	0.833333	0	3	0	0
31	2.58333	0	3	0	0
22	1.83333	0	3	0	0
20	1.66667	0	3	0	0
29	2.41667	0	3	0	0
75	6.25	0	3	0	0
74	6.16667	0	3	0	0
71	5.91667	0	3	0	0
54	4.5	0	3	0	0
63	5.25	0	3	0	0
60	5	0	3	0	0
66	5.5	0	3	0	0
59	4.91667	0	3	0	0
25	2.08333	0	3	0	0
49	4.08333	0	3	0	0
47	3.91667	0	3	0	0
25	2.08333	0	3	0	0
35	2.91667	0	3	0	0
31	2.58333	0	3	0	0
25	2.08333	0	3	0	0
21	1.75	0	3	0	0
29	2.41667	0	3	0	0
19	1.58333	0	3	0	0
17	1.41667	0	3	0	0
18	1.5	0	3	0	0
18	1.5	0	3	0	0
77	6.41667	0	3	0	0
82	6.83333	0	3	0	0
43	3.58333	0	3	0	0
73	6.08333	0	3	0	0
72	6	0	3	0	0
71	5.91667	0	3	0	0
71	5.91667	0	3	0	0
62	5.16667	0	3	0	0
70	5.83333	0	3	0	0
65	5.41667	0	3	0	0
56	4.66667	0	3	0	0
31	2.58333	0	3	0	0
49	4.08333	0	3	0	0
42	3.5	0	3	0	0
43	3.58333	0	3	0	0
37	3.08333	0	3	0	0
39	3.25	0	3	0	0
43	3.58333	0	3	0	0
42	3.5	0	3	0	0
24	2	0	3	0	0
33	2.75	0	3	0	0
13	1.08333	0	3	0	0
31	2.58333	0	3	0	0
33	2.75	0	3	0	0
26	2.16667	0	3	0	0
26	2.16667	0	3	0	0
28	2.33333	0	3	0	0
33	2.75	0	3	0	0
54	4.5	0	3	0	0
15	1.25	0	3	0	0
23	1.91667	0	3	0	0
16	1.33333	0	3	0	0
21	1.75	0	3	0	0
21	1.75	0	3	0	0
14	1.16667	0	3	0	0
12	1	0	3	0	0
12	1	0	3	0	0
13	1.08333	0	3	0	0
16	1.33333	0	3	0	0
82	6.83333	0	3	0	0
80	6.66667	0	3	0	0
83	6.91667	0	3	0	0
78	6.5	0	3	0	0
82	6.83333	0	3	0	0
69	5.75	0	3	0	0
68	5.66667	0	3	0	0
73	6.08333	0	3	0	0
54	4.5	0	3	0	0
52	4.33333	0	3	0	0
49	4.08333	0	3	0	0
60	5	0	3	0	0
49	4.08333	0	3	0	0
51	4.25	0	3	0	0
52	4.33333	0	3	0	0
51	4.25	0	3	0	0
41	3.41667	0	3	0	0
41	3.41667	0	3	0	0
48	4	0	3	0	0
42	3.5	0	3	0	0
39	3.25	0	3	0	0
39	3.25	0	3	0	0
39	3.25	0	3	0	0
37	3.08333	0	3	0	0
47	3.91667	0	3	0	0
30	2.5	0	3	0	0
31	2.58333	0	3	0	0
24	2	0	3	0	0
25	2.08333	0	3	0	0
25	2.08333	0	3	0	0
21	1.75	0	3	0	0
19	1.58333	0	3	0	0
21	1.75	0	3	0	0
14	1.16667	0	3	0	0
13	1.08333	0	3	0	0
12	1	0	3	0	0
21	1.75	0	3	0	0
77	6.41667	0	3	0	0
74	6.16667	0	3	0	0
48	4	0	3	0	0
32	2.66667	0	3	0	0
24	2	0	3	0	0
30	2.5	0	3	0	0
56	4.66667	0	3	0	0
38	3.16667	0	3	0	0
43	3.58333	0	3	0	0
16	1.33333	0	3	0	0
17	1.41667	0	3	0	0
21	1.75	0	3	0	0
43	3.58333	0	3	0	0
39	3.25	0	3	0	0
23	1.91667	0	3	0	0
18	1.5	0	3	0	0
15	1.25	0	3	0	0
17	1.41667	0	3	0	0
77	6.41667	0	3	0	0
54	4.5	0	3	0	0
53	4.41667	0	3	0	0
43	3.58333	0	3	0	0
30	2.5	0	3	0	0
67	5.58333	0	3	0	0
82	6.83333	0	3	0	0
61	5.08333	0	3	0	0
50	4.16667	0	3	0	0
49	4.08333	0	3	0	0
52	4.33333	0	3	0	0
48	4	0	3	0	0
45	3.75	0	3	0	0
35	2.91667	0	3	0	0
33	2.75	0	3	0	0
18	1.5	0	3	0	0
10	0.833333	0	3	0	0
14	1.16667	0	3	0	0
13	1.08333	0	3	0	0
16	1.33333	0	3	0	0
76	6.33333	0	3	0	0
71	5.91667	0	3	0	0
69	5.75	0	3	0	0
10	0.833333	0	3	0	0
57	4.75	0	3	0	0
54	4.5	0	3	0	0
56	4.66667	0	3	0	0
51	4.25	0	3	0	0
48	4	0	3	0	0
33	2.75	0	3	0	0
38	3.16667	0	3	0	0
38	3.16667	0	3	0	0
37	3.08333	0	3	0	0
36	3	0	3	0	0
47	3.91667	0	3	0	0
34	2.83333	0	3	0	0
35	2.91667	0	3	0	0
32	2.66667	0	3	0	0
29	2.41667	0	3	0	0
28	2.33333	0	3	0	0
22	1.83333	0	3	0	0
28	2.33333	0	3	0	0
20	1.66667	0	3	0	0
27	2.25	0	3	0	0
23	1.91667	0	3	0	0
10	0.833333	0	3	0	0
11	0.916667	0	3	0	0
20	1.66667	0	3	0	0
13	1.08333	0	3	0	0
13	1.08333	0	3	0	0
13	1.08333	0	3	0	0
12	1	0	3	0	0
17	1.41667	0	3	0	0
80	6.66667	0	3	0	0
52	4.33333	0	3	0	0
62	5.16667	0	3	0	0
66	5.5	0	3	0	0
58	4.83333	0	3	0	0
53	4.41667	0	3	0	0
50	4.16667	0	3	0	0
49	4.08333	0	3	0	0
51	4.25	0	3	0	0
48	4	0	3	0	0
47	3.91667	0	3	0	0
44	3.66667	0	3	0	0
35	2.91667	0	3	0	0
35	2.91667	0	3	0	0
69	5.75	0	3	0	0
80	6.66667	0	3	0	0
78	6.5	0	3	0	0
75	6.25	0	3	0	0
58	4.83333	0	3	0	0
58	4.83333	0	3	0	0
69	5.75	0	3	0	0
56	4.66667	0	3	0	0
59	4.91667	0	3	0	0
51	4.25	0	3	0	0
49	4.08333	0	3	0	0
42	3.5	0	3	0	0
41	3.41667	0	3	0	0
37	3.08333	0	3	0	0
36	3	0	3	0	0
31	2.58333	0	3	0	0
35	2.91667	0	3	0	0
39	3.25	0	3	0	0
31	2.58333	0	3	0	0
32	2.66667	0	3	0	0
28	2.33333	0	3	0	0
27	2.25	0	3	0	0
21	1.75	0	3	0	0
15	1.25	0	3	0	0
9	0.75	0	3	0	0
14	1.16667	0	3	0	0
79	6.58333	0	3	0	0
78	6.5	0	3	0	0
71	5.91667	0	3	0	0
44	3.66667	0	3	0	0
76	6.33333	0	3	0	0
77	6.41667	0	3	0	0
57	4.75	0	3	0	0
69	5.75	0	3	0	0
62	5.16667	0	3	0	0
27	2.25	0	3	0	0
58	4.83333	0	3	0	0
59	4.91667	0	3	0	0
57	4.75	0	3	0	0
54	4.5	0	3	0	0
53	4.41667	0	3	0	0
52	4.33333	0	3	0	0
52	4.33333	0	3	0	0
51	4.25	0	3	0	0
50	4.16667	0	3	0	0
48	4	0	3	0	0
51	4.25	0	3	0	0
44	3.66667	0	3	0	0
47	3.91667	0	3	0	0
42	3.5	0	3	0	0
42	3.5	0	3	0	0
45	3.75	0	3	0	0
48	4	0	3	0	0
36	3	0	3	0	0
42	3.5	0	3	0	0
44	3.66667	0	3	0	0
35	2.91667	0	3	0	0
43	3.58333	0	3	0	0
38	3.16667	0	3	0	0
31	2.58333	0	3	0	0
34	2.83333	0	3	0	0
33	2.75	0	3	0	0
38	3.16667	0	3	0	0
42	3.5	0	3	0	0
30	2.5	0	3	0	0
31	2.58333	0	3	0	0
40	3.33333	0	3	0	0
40	3.33333	0	3	0	0
33	2.75	0	3	0	0
38	3.16667	0	3	0	0
27	2.25	0	3	0	0
25	2.08333	0	3	0	0
20	1.66667	0	3	0	0
24	2	0	3	0	0
26	2.16667	0	3	0	0
20	1.66667	0	3	0	0
20	1.66667	0	3	0	0
18	1.5	0	3	0	0
25	2.08333	0	3	0	0
32	2.66667	0	3	0	0
18	1.5	0	3	0	0
15	1.25	0	3	0	0
18	1.5	0	3	0	0
16	1.33333	0	3	0	0
12	1	0	3	0	0
15	1.25	0	3	0	0
18	1.5	0	3	0	0
15	1.25	0	3	0	0
17	1.41667	0	3	0	0
16	1.33333	0	3	0	0
12	1	0	3	0	0
12	1	0	3	0	0
14	1.16667	0	3	0	0
12	1	0	3	0	0
11	0.916667	0	3	0	0
31	2.58333	0	3	0	0
14	1.16667	0	3	0	0
66	5.5	0	3	0	0
68	5.66667	0	3	0	0
63	5.25	0	3	0	0
43	3.58333	0	3	0	0
43	3.58333	0	3	0	0
37	3.08333	0	3	0	0
23	1.91667	0	3	0	0
21	1.75	0	3	0	0
18	1.5	0	3	0	0
15	1.25	0	3	0	0
13	1.08333	0	3	0	0
12	1	0	3	0	0
65	5.41667	0	3	0	0
52	4.33333	0	3	0	0
59	4.91667	0	3	0	0
52	4.33333	0	3	0	0
58	4.83333	0	3	0	0
50	4.16667	0	3	0	0
42	3.5	0	3	0	0
44	3.66667	0	3	0	0
44	3.66667	0	3	0	0
38	3.16667	0	3	0	0
33	2.75	0	3	0	0
24	2	0	3	0	0
18	1.5	0	3	0	0
22	1.83333	0	3	0	0
23	1.91667	0	3	0	0
19	1.58333	0	3	0	0
18	1.5	0	3	0	0
20	1.66667	0	3	0	0
18	1.5	0	3	0	0
12	1	0	3	0	0
82	6.83333	0	3	0	0
80	6.66667	0	3	0	0
82	6.83333	0	3	0	0
78	6.5	0	3	0	0
52	4.33333	0	3	0	0
83	6.91667	0	3	0	0
82	6.83333	0	3	0	0
72	6	0	3	0	0
80	6.66667	0	3	0	0
68	5.66667	0	3	0	0
72	6	0	3	0	0
71	5.91667	0	3	0	0
64	5.33333	0	3	0	0
66	5.5	0	3	0	0
71	5.91667	0	3	0	0
72	6	0	3	0	0
65	5.41667	0	3	0	0
67	5.58333	0	3	0	0
60	5	0	3	0	0
67	5.58333	0	3	0	0
65	5.41667	0	3	0	0
57	4.75	0	3	0	0
58	4.83333	0	3	0	0
32	2.66667	0	3	0	0
59	4.91667	0	3	0	0
53	4.41667	0	3	0	0
59	4.91667	0	3	0	0
56	4.66667	0	3	0	0
52	4.33333	0	3	0	0
47	3.91667	0	3	0	0
47	3.91667	0	3	0	0
46	3.83333	0	3	0	0
57	4.75	0	3	0	0
46	3.83333	0	3	0	0
47	3.91667	0	3	0	0
23	1.91667	0	3	0	0
43	3.58333	0	3	0	0
41	3.41667	0	3	0	0
42	3.5	0	3	0	0
40	3.33333	0	3	0	0
54	4.5	0	3	0	0
40	3.33333	0	3	0	0
24	2	0	3	0	0
30	2.5	0	3	0	0
38	3.16667	0	3	0	0
44	3.66667	0	3	0	0
37	3.08333	0	3	0	0
40	3.33333	0	3	0	0
32	2.66667	0	3	0	0
45	3.75	0	3	0	0
38	3.16667	0	3	0	0
32	2.66667	0	3	0	0
32	2.66667	0	3	0	0
33	2.75	0	3	0	0
35	2.91667	0	3	0	0
34	2.83333	0	3	0	0
28	2.33333	0	3	0	0
33	2.75	0	3	0	0
29	2.41667	0	3	0	0
36	3	0	3	0	0
39	3.25	0	3	0	0
27	2.25	0	3	0	0
28	2.33333	0	3	0	0
26	2.16667	0	3	0	0
27	2.25	0	3	0	0
21	1.75	0	3	0	0
22	1.83333	0	3	0	0
23	1.91667	0	3	0	0
23	1.91667	0	3	0	0
24	2	0	3	0	0
22	1.83333	0	3	0	0
18	1.5	0	3	0	0
23	1.91667	0	3	0	0
18	1.5	0	3	0	0
18	1.5	0	3	0	0
19	1.58333	0	3	0	0
17	1.41667	0	3	0	0
23	1.91667	0	3	0	0
11	0.916667	0	3	0	0
14	1.16667	0	3	0	0
12	1	0	3	0	0
20	1.66667	0	3	0	0
12	1	0	3	0	0
21	1.75	0	3	0	0
19	1.58333	0	3	0	0
14	1.16667	0	3	0	0
15	1.25	0	3	0	0
18	1.5	0	3	0	0
19	1.58333	0	3	0	0
18	1.5	0	3	0	0
20	1.66667	0	3	0	0
18	1.5	0	3	0	0
82	6.83333	0	3	0	0
64	5.33333	0	3	0	0
66	5.5	0	3	0	0
40	3.33333	0	3	0	0
57	4.75	0	3	0	0
53	4.41667	0	3	0	0
54	4.5	0	3	0	0
53	4.41667	0	3	0	0
28	2.33333	0	3	0	0
57	4.75	0	3	0	0
48	4	0	3	0	0
51	4.25	0	3	0	0
20	1.66667	0	3	0	0
47	3.91667	0	3	0	0
47	3.91667	0	3	0	0
39	3.25	0	3	0	0
22	1.83333	0	3	0	0
44	3.66667	0	3	0	0
51	4.25	0	3	0	0
16	1.33333	0	3	0	0
45	3.75	0	3	0	0
37	3.08333	0	3	0	0
36	3	0	3	0	0
35	2.91667	0	3	0	0
35	2.91667	0	3	0	0
35	2.91667	0	3	0	0
41	3.41667	0	3	0	0
32	2.66667	0	3	0	0
26	2.16667	0	3	0	0
31	2.58333	0	3	0	0
28	2.33333	0	3	0	0
26	2.16667	0	3	0	0
23	1.91667	0	3	0	0
26	2.16667	0	3	0	0
24	2	0	3	0	0
25	2.08333	0	3	0	0
15	1.25	0	3	0	0
24	2	0	3	0	0
22	1.83333	0	3	0	0
18	1.5	0	3	0	0
10	0.833333	0	3	0	0
17	1.41667	0	3	0	0
23	1.91667	0	3	0	0
61	5.08333	0	3	0	0
24	2	0	3	0	0
21	1.75	0	3	0	0
50	4.16667	0	3	0	0
23	1.91667	0	3	0	0
69	5.75	0	3	0	0
39	3.25	0	3	0	0
24	2	0	3	0	0
20	1.66667	0	3	0	0
77	6.41667	0	3	0	0
29	2.41667	0	3	0	0
24	2	0	3	0	0
25	2.08333	0	3	0	0
43	3.58333	0	3	0	0
78	6.5	0	3	0	0
73	6.08333	0	3	0	0
77	6.41667	0	3	0	0
32	2.66667	0	3	0	0
40	3.33333	0	3	0	0
32	2.66667	0	3	0	0
36	3	0	3	0	0
20	1.66667	0	3	0	0
23	1.91667	0	3	0	0
13	1.08333	0	3	0	0
62	5.16667	0	3	0	0
66	5.5	0	3	0	0
45	3.75	0	3	0	0
44	3.66667	0	3	0	0
36	3	0	3	0	0
21	1.75	0	3	0	0
25	2.08333	0	3	0	0
17	1.41667	0	3	0	0
16	1.33333	0	3	0	0
20	1.66667	0	3	0	0
41	3.41667	0	3	0	0
16	1.33333	0	3	0	0
15	1.25	0	3	0	0
56	4.66667	0	3	0	0
15	1.25	0	3	0	0
65	5.41667	0	3	0	0
40	3.33333	0	3	0	0
41	3.41667	0	3	0	0
35	2.91667	0	3	0	0
14	1.16667	0	3	0	0
58	4.83333	0	3	0	0
57	4.75	0	3	0	0
38	3.16667	0	3	0	0
32	2.66667	0	3	0	0
19	1.58333	0	3	0	0
22	1.83333	0	3	0	0
58	4.83333	0	3	0	0
46	3.83333	0	3	0	0
44	3.66667	0	3	0	0
27	2.25	0	3	0	0
82	6.83333	0	3	0	0
60	5	0	3	0	0
26	2.16667	0	3	0	0
16	1.33333	0	3	0	0
13	1.08333	0	3	0	0
10	0.833333	0	3	0	0
45	3.75	0	3	0	0
51	4.25	0	3	0	0
50	4.16667	0	3	0	0
44	3.66667	0	3	0	0
45	3.75	0	3	0	0
39	3.25	0	3	0	0
29	2.41667	0	3	0	0
62	5.16667	0	3	0	0
12	1	0	3	0	0
67	5.58333	0	3	0	0
18	1.5	0	3	0	0
74	6.16667	0	3	0	0
64	5.33333	0	3	0	0
65	5.41667	0	3	0	0
54	4.5	0	3	0	0
55	4.58333	0	3	0	0
43	3.58333	0	3	0	0
40	3.33333	0	3	0	0
33	2.75	0	3	0	0
37	3.08333	0	3	0	0
31	2.58333	0	3	0	0
25	2.08333	0	3	0	0
67	5.58333	0	3	0	0
64	5.33333	0	3	0	0
60	5	0	3	0	0
33	2.75	0	3	0	0
44	3.66667	0	3	0	0
41	3.41667	0	3	0	0
38	3.16667	0	3	0	0
30	2.5	0	3	0	0
82	6.83333	0	3	0	0
44	3.66667	0	3	0	0
33	2.75	0	3	0	0
16	1.33333	0	3	0	0
26	2.16667	0	3	0	0
60	5	0	3	0	0
50	4.16667	0	3	0	0
26	2.16667	0	3	0	0
40	3.33333	0	3	0	0
70	5.83333	0	3	0	0
13	1.08333	0	3	0	0
70	5.83333	0	3	0	0
45	3.75	0	3	0	0
38	3.16667	0	3	0	0
63	5.25	0	3	0	0
67	5.58333	0	3	0	0
55	4.58333	0	3	0	0
48	4	0	3	0	0
46	3.83333	0	3	0	0
38	3.16667	0	3	0	0
40	3.33333	0	3	0	0
42	3.5	0	3	0	0
78	6.5	0	3	0	0
55	4.58333	0	3	0	0
43	3.58333	0	3	0	0
32	2.66667	0	3	0	0
44	3.66667	0	3	0	0
41	3.41667	0	3	0	0
19	1.58333	0	3	0	0
13	1.08333	0	3	0	0
70	5.83333	0	3	0	0
26	2.16667	0	3	0	0
49	4.08333	0	3	0	0
34	2.83333	0	3	0	0
34	2.83333	0	3	0	0
32	2.66667	0	3	0	0
20	1.66667	0	3	0	0
78	6.5	0	3	0	0
64	5.33333	0	3	0	0
64	5.33333	0	3	0	0
18	1.5	0	3	0	0
75	6.25	0	3	0	0
51	4.25	0	3	0	0
49	4.08333	0	3	0	0
77	6.41667	0	3	0	0
82	6.83333	0	3	0	0
73	6.08333	0	3	0	0
75	6.25	0	3	0	0
46	3.83333	0	3	0	0
37	3.08333	0	3	0	0
25	2.08333	0	3	0	0
12	1	0	3	0	0
13	1.08333	0	3	0	0
77	6.41667	0	3	0	0
61	5.08333	0	3	0	0
26	2.16667	0	3	0	0
79	6.58333	0	3	0	0
21	1.75	0	3	0	0
83	6.91667	0	3	0	0
73	6.08333	0	3	0	0
57	4.75	0	3	0	0
34	2.83333	0	3	0	0
25	2.08333	0	3	0	0
14	1.16667	0	3	0	0
34	2.83333	0	3	0	0
15	1.25	0	3	0	0
64	5.33333	0	3	0	0
58	4.83333	0	3	0	0
66	5.5	0	3	0	0
50	4.16667	0	3	0	0
29	2.41667	0	3	0	0
15	1.25	0	3	0	0
83	6.91667	0	3	0	0
60	5	0	3	0	0
62	5.16667	0	3	0	0
60	5	0	3	0	0
55	4.58333	0	3	0	0
41	3.41667	0	3	0	0
14	1.16667	0	3	0	0
15	1.25	0	3	0	0
21	1.75	0	3	0	0
81	6.75	0	3	0	0
69	5.75	0	3	0	0
70	5.83333	0	3	0	0
51	4.25	0	3	0	0
33	2.75	0	3	0	0
26	2.16667	0	3	0	0
14	1.16667	0	3	0	0
72	6	0	3	0	0
39	3.25	0	3	0	0
70	5.83333	0	3	0	0
56	4.66667	0	3	0	0
12	1	0	3	0	0
15	1.25	0	3	0	0
25	2.08333	0	3	0	0
43	3.58333	0	3	0	0
32	2.66667	0	3	0	0
20	1.66667	0	3	0	0
13	1.08333	0	3	0	0
19	1.58333	0	3	0	0
68	5.66667	0	3	0	0
42	3.5	0	3	0	0
37	3.08333	0	3	0	0
34	2.83333	0	3	0	0
21	1.75	0	3	0	0
22	1.83333	0	3	0	0
18	1.5	0	3	0	0
77	6.41667	0	3	0	0
66	5.5	0	3	0	0
71	5.91667	0	3	0	0
65	5.41667	0	3	0	0
30	2.5	0	3	0	0
27	2.25	0	3	0	0
17	1.41667	0	3	0	0
11	0.916667	0	3	0	0
14	1.16667	0	3	0	0
15	1.25	0	3	0	0
64	5.33333	0	3	0	0
42	3.5	0	3	0	0
15	1.25	0	3	0	0
62	5.16667	0	3	0	0
65	5.41667	0	3	0	0
50	4.16667	0	3	0	0
58	4.83333	0	3	0	0
43	3.58333	0	3	0	0
32	2.66667	0	3	0	0
80	6.66667	0	3	0	0
81	6.75	0	3	0	0
75	6.25	0	3	0	0
63	5.25	0	3	0	0
60	5	0	3	0	0
56	4.66667	0	3	0	0
51	4.25	0	3	0	0
46	3.83333	0	3	0	0
39	3.25	0	3	0	0
33	2.75	0	3	0	0
36	3	0	3	0	0
8	0.666667	0	3	0	0
33	2.75	0	3	0	0
26	2.16667	0	3	0	0
18	1.5	0	3	0	0
25	2.08333	0	3	0	0
23	1.91667	0	3	0	0
18	1.5	0	3	0	0
75	6.25	0	3	0	0
41	3.41667	0	3	0	0
42	3.5	0	3	0	0
17	1.41667	0	3	0	0
49	4.08333	0	3	0	0
26	2.16667	0	3	0	0
65	5.41667	0	3	0	0
33	2.75	0	3	0	0
11	0.916667	0	3	0	0
42	3.5	0	3	0	0
20	1.66667	0	3	0	0
21	1.75	0	3	0	0
32	2.66667	0	3	0	0
60	5	0	3	0	0
68	5.66667	0	3	0	0
70	5.83333	0	3	0	0
36	3	0	3	0	0
56	4.66667	0	3	0	0
43	3.58333	0	3	0	0
16	1.33333	0	3	0	0
60	5	0	3	0	0
54	4.5	0	3	0	0
45	3.75	0	3	0	0
35	2.91667	0	3	0	0
16	1.33333	0	3	0	0
28	2.33333	0	3	0	0
29	2.41667	0	3	0	0
71	5.91667	0	3	0	0
60	5	0	3	0	0
32	2.66667	0	3	0	0
43	3.58333	0	3	0	0
40	3.33333	0	3	0	0
37	3.08333	0	3	0	0
31	2.58333	0	3	0	0
23	1.91667	0	3	0	0
56	4.66667	0	3	0	0
14	1.16667	0	3	0	0
50	4.16667	0	3	0	0
31	2.58333	0	3	0	0
55	4.58333	0	3	0	0
51	4.25	0	3	0	0
29	2.41667	0	3	0	0
12	1	0	3	0	0
80	6.66667	0	3	0	0
13	1.08333	0	3	0	0
47	3.91667	0	4	1	1
23	1.91667	0	4	1	1
15	1.25	0	4	1	1
14	1.16667	0	4	1	1
39	3.25	0	4	1	1
19	1.58333	0	4	1	1
20	1.66667	0	4	1	1
18	1.5	0	4	1	1
35	2.91667	0	4	1	1
20	1.66667	0	4	1	1
66	5.5	0	4	1	1
31	2.58333	0	4	1	1
49	4.08333	0	4	1	1
16	1.33333	0	4	1	1
14	1.16667	0	4	1	1
29	2.41667	0	4	1	1
28	2.33333	0	4	1	1
23	1.91667	0	4	1	1
16	1.33333	0	4	1	1
21	1.75	0	4	1	1
5	0.416667	0	4	1	1
31	2.58333	0	4	0	1
23	1.91667	0	4	0	0
33	2.75	0	4	0	0
21	1.75	0	4	0	0
66	5.5	0	4	0	0
50	4.16667	0	4	0	0
12	1	0	4	0	0
73	6.08333	0	4	0	0
73	6.08333	0	4	0	0
53	4.41667	0	4	0	0
35	2.91667	0	4	0	0
50	4.16667	0	4	0	0
23	1.91667	0	4	0	0
16	1.33333	0	4	0	0
38	3.16667	0	4	0	0
49	4.08333	0	4	0	0
55	4.58333	0	4	0	0
10	0.833333	0	4	0	0
19	1.58333	0	4	0	0
14	1.16667	0	4	0	0
26	2.16667	0	4	0	0
21	1.75	0	4	0	0
82	6.83333	0	4	0	0
45	3.75	0	4	0	0
39	3.25	0	4	0	0
21	1.75	0	4	0	0
55	4.58333	0	4	0	0
47	3.91667	1	3	1	1
34	2.83333	1	3	1	1
50	4.16667	1	3	1	1
48	4	1	3	1	1
59	4.91667	1	3	1	1
43	3.58333	1	3	1	1
17	1.41667	1	3	1	1
25	2.08333	1	3	1	1
30	2.5	1	3	1	1
42	3.5	1	3	1	1
42	3.5	1	3	1	1
29	2.41667	1	3	1	1
35	2.91667	1	3	1	1
23	1.91667	1	3	1	1
67	5.58333	1	3	1	1
76	6.33333	1	3	1	1
52	4.33333	1	3	1	1
31	2.58333	1	3	1	1
15	1.25	1	3	1	1
38	3.16667	1	3	1	1
39	3.25	1	3	1	1
40	3.33333	1	3	1	1
34	2.83333	1	3	1	1
62	5.16667	1	3	1	1
55	4.58333	1	3	1	1
52	4.33333	1	3	1	1
44	3.66667	1	3	1	1
33	2.75	1	3	1	1
44	3.66667	1	3	1	1
29	2.41667	1	3	1	1
32	2.66667	1	3	1	1
69	5.75	1	3	1	1
71	5.91667	1	3	1	1
25	2.08333	1	3	1	1
58	4.83333	1	3	1	1
12	1	1	3	1	1
12	1	1	3	1	1
51	4.25	1	3	1	1
38	3.16667	1	3	1	1
29	2.41667	1	3	1	1
47	3.91667	1	3	1	1
50	4.16667	1	3	1	1
46	3.83333	1	3	1	1
28	2.33333	1	3	1	1
30	2.5	1	3	1	1
47	3.91667	1	3	1	1
41	3.41667	1	3	1	1
19	1.58333	1	3	1	1
30	2.5	1	3	1	1
30	2.5	1	3	1	1
16	1.33333	1	3	1	1
24	2	1	3	1	1
46	3.83333	1	3	1	1
77	6.41667	1	3	1	1
49	4.08333	1	3	1	1
56	4.66667	1	3	1	1
21	1.75	1	3	1	1
13	1.08333	1	3	1	1
43	3.58333	1	3	1	1
52	4.33333	1	3	1	1
29	2.41667	1	3	1	1
43	3.58333	1	3	1	1
30	2.5	1	3	1	1
10	0.833333	1	3	1	1
27	2.25	1	3	1	1
36	3	1	3	1	1
19	1.58333	1	3	1	1
62	5.16667	1	3	1	1
26	2.16667	1	3	1	1
34	2.83333	1	3	1	1
25	2.08333	1	3	1	1
45	3.75	1	3	1	1
23	1.91667	1	3	1	1
28	2.33333	1	3	1	1
21	1.75	1	3	1	1
37	3.08333	1	3	1	1
32	2.66667	1	3	1	1
29	2.41667	1	3	1	1
42	3.5	1	3	1	1
65	5.41667	1	3	1	1
44	3.66667	1	3	1	1
22	1.83333	1	3	1	1
29	2.41667	1	3	1	1
19	1.58333	1	3	1	1
14	1.16667	1	3	1	1
21	1.75	1	3	1	1
38	3.16667	1	3	1	1
27	2.25	1	3	1	1
37	3.08333	1	3	1	1
9	0.75	1	3	1	1
42	3.5	1	3	1	1
16	1.33333	1	3	1	1
12	1	1	3	1	1
14	1.16667	1	3	1	1
16	1.33333	1	3	1	1
26	2.16667	1	3	1	1
24	2	1	3	1	1
24	2	1	3	1	1
50	4.16667	1	3	1	1
21	1.75	1	3	1	1
29	2.41667	1	3	1	1
12	1	1	3	1	1
17	1.41667	1	3	1	1
42	3.5	1	3	1	1
17	1.41667	1	3	1	1
18	1.5	1	3	1	1
33	2.75	1	3	1	1
35	2.91667	1	3	1	1
22	1.83333	1	3	1	1
33	2.75	1	3	1	1
35	2.91667	1	3	1	1
11	0.916667	1	3	1	1
8	0.666667	1	3	1	1
12	1	1	3	1	1
21	1.75	1	3	1	1
14	1.16667	1	3	1	1
62	5.16667	1	3	1	1
29	2.41667	1	3	1	1
19	1.58333	1	3	1	1
20	1.66667	1	3	1	1
21	1.75	1	3	1	1
35	2.91667	1	3	1	1
16	1.33333	1	3	1	1
13	1.08333	1	3	1	1
31	2.58333	1	3	1	1
24	2	1	3	1	1
48	4	1	3	1	1
68	5.66667	1	3	1	1
62	5.16667	1	3	0	1
31	2.58333	1	3	0	1
12	1	1	3	0	1
72	6	1	3	0	1
50	4.16667	1	3	0	1
61	5.08333	1	3	0	1
14	1.16667	1	3	0	1
12	1	1	3	0	1
62	5.16667	1	3	0	1
82	6.83333	1	3	0	0
63	5.25	1	3	0	0
62	5.16667	1	3	0	0
61	5.08333	1	3	0	0
55	4.58333	1	3	0	0
33	2.75	1	3	0	0
29	2.41667	1	3	0	0
79	6.58333	1	3	0	0
65	5.41667	1	3	0	0
27	2.25	1	3	0	0
28	2.33333	1	3	0	0
47	3.91667	1	3	0	0
69	5.75	1	3	0	0
65	5.41667	1	3	0	0
38	3.16667	1	3	0	0
28	2.33333	1	3	0	0
28	2.33333	1	3	0	0
32	2.66667	1	3	0	0
28	2.33333	1	3	0	0
20	1.66667	1	3	0	0
18	1.5	1	3	0	0
21	1.75	1	3	0	0
16	1.33333	1	3	0	0
66	5.5	1	3	0	0
56	4.66667	1	3	0	0
66	5.5	1	3	0	0
61	5.08333	1	3	0	0
55	4.58333	1	3	0	0
59	4.91667	1	3	0	0
58	4.83333	1	3	0	0
44	3.66667	1	3	0	0
59	4.91667	1	3	0	0
37	3.08333	1	3	0	0
44	3.66667	1	3	0	0
32	2.66667	1	3	0	0
66	5.5	1	3	0	0
17	1.41667	1	3	0	0
15	1.25	1	3	0	0
74	6.16667	1	3	0	0
36	3	1	3	0	0
82	6.83333	1	3	0	0
82	6.83333	1	3	0	0
59	4.91667	1	3	0	0
58	4.83333	1	3	0	0
40	3.33333	1	3	0	0
33	2.75	1	3	0	0
21	1.75	1	3	0	0
12	1	1	3	0	0
75	6.25	1	3	0	0
75	6.25	1	3	0	0
66	5.5	1	3	0	0
57	4.75	1	3	0	0
52	4.33333	1	3	0	0
43	3.58333	1	3	0	0
44	3.66667	1	3	0	0
35	2.91667	1	3	0	0
28	2.33333	1	3	0	0
34	2.83333	1	3	0	0
33	2.75	1	3	0	0
28	2.33333	1	3	0	0
23	1.91667	1	3	0	0
16	1.33333	1	3	0	0
9	0.75	1	3	0	0
75	6.25	1	3	0	0
64	5.33333	1	3	0	0
69	5.75	1	3	0	0
49	4.08333	1	3	0	0
32	2.66667	1	3	0	0
31	2.58333	1	3	0	0
21	1.75	1	3	0	0
17	1.41667	1	3	0	0
15	1.25	1	3	0	0
77	6.41667	1	3	0	0
24	2	1	3	0	0
56	4.66667	1	3	0	0
52	4.33333	1	3	0	0
40	3.33333	1	3	0	0
37	3.08333	1	3	0	0
36	3	1	3	0	0
26	2.16667	1	3	0	0
23	1.91667	1	3	0	0
21	1.75	1	3	0	0
17	1.41667	1	3	0	0
13	1.08333	1	3	0	0
16	1.33333	1	3	0	0
15	1.25	1	3	0	0
12	1	1	3	0	0
66	5.5	1	3	0	0
59	4.91667	1	3	0	0
59	4.91667	1	3	0	0
48	4	1	3	0	0
27	2.25	1	3	0	0
25	2.08333	1	3	0	0
22	1.83333	1	3	0	0
74	6.16667	1	3	0	0
42	3.5	1	3	0	0
28	2.33333	1	3	0	0
20	1.66667	1	3	0	0
23	1.91667	1	3	0	0
72	6	1	3	0	0
70	5.83333	1	3	0	0
57	4.75	1	3	0	0
61	5.08333	1	3	0	0
29	2.41667	1	3	0	0
27	2.25	1	3	0	0
34	2.83333	1	3	0	0
24	2	1	3	0	0
34	2.83333	1	3	0	0
21	1.75	1	3	0	0
17	1.41667	1	3	0	0
79	6.58333	1	3	0	0
80	6.66667	1	3	0	0
70	5.83333	1	3	0	0
67	5.58333	1	3	0	0
63	5.25	1	3	0	0
72	6	1	3	0	0
28	2.33333	1	3	0	0
18	1.5	1	3	0	0
21	1.75	1	3	0	0
34	2.83333	1	3	0	0
20	1.66667	1	3	0	0
38	3.16667	1	3	0	0
21	1.75	1	3	0	0
22	1.83333	1	3	0	0
22	1.83333	1	3	0	0
16	1.33333	1	3	0	0
83	6.91667	1	3	0	0
76	6.33333	1	3	0	0
73	6.08333	1	3	0	0
70	5.83333	1	3	0	0
76	6.33333	1	3	0	0
75	6.25	1	3	0	0
68	5.66667	1	3	0	0
65	5.41667	1	3	0	0
55	4.58333	1	3	0	0
63	5.25	1	3	0	0
63	5.25	1	3	0	0
61	5.08333	1	3	0	0
58	4.83333	1	3	0	0
61	5.08333	1	3	0	0
53	4.41667	1	3	0	0
54	4.5	1	3	0	0
51	4.25	1	3	0	0
44	3.66667	1	3	0	0
42	3.5	1	3	0	0
39	3.25	1	3	0	0
38	3.16667	1	3	0	0
39	3.25	1	3	0	0
33	2.75	1	3	0	0
33	2.75	1	3	0	0
33	2.75	1	3	0	0
33	2.75	1	3	0	0
32	2.66667	1	3	0	0
30	2.5	1	3	0	0
29	2.41667	1	3	0	0
29	2.41667	1	3	0	0
27	2.25	1	3	0	0
28	2.33333	1	3	0	0
32	2.66667	1	3	0	0
25	2.08333	1	3	0	0
20	1.66667	1	3	0	0
19	1.58333	1	3	0	0
16	1.33333	1	3	0	0
15	1.25	1	3	0	0
17	1.41667	1	3	0	0
16	1.33333	1	3	0	0
15	1.25	1	3	0	0
15	1.25	1	3	0	0
13	1.08333	1	3	0	0
13	1.08333	1	3	0	0
71	5.91667	1	3	0	0
77	6.41667	1	3	0	0
16	1.33333	1	3	0	0
64	5.33333	1	3	0	0
82	6.83333	1	3	0	0
79	6.58333	1	3	0	0
66	5.5	1	3	0	0
42	3.5	1	3	0	0
66	5.5	1	3	0	0
69	5.75	1	3	0	0
63	5.25	1	3	0	0
65	5.41667	1	3	0	0
59	4.91667	1	3	0	0
42	3.5	1	3	0	0
30	2.5	1	3	0	0
25	2.08333	1	3	0	0
24	2	1	3	0	0
20	1.66667	1	3	0	0
27	2.25	1	3	0	0
22	1.83333	1	3	0	0
16	1.33333	1	3	0	0
15	1.25	1	3	0	0
15	1.25	1	3	0	0
35	2.91667	1	3	0	0
15	1.25	1	3	0	0
82	6.83333	1	3	0	0
82	6.83333	1	3	0	0
69	5.75	1	3	0	0
76	6.33333	1	3	0	0
76	6.33333	1	3	0	0
74	6.16667	1	3	0	0
76	6.33333	1	3	0	0
80	6.66667	1	3	0	0
63	5.25	1	3	0	0
62	5.16667	1	3	0	0
59	4.91667	1	3	0	0
75	6.25	1	3	0	0
58	4.83333	1	3	0	0
53	4.41667	1	3	0	0
59	4.91667	1	3	0	0
53	4.41667	1	3	0	0
54	4.5	1	3	0	0
46	3.83333	1	3	0	0
51	4.25	1	3	0	0
48	4	1	3	0	0
43	3.58333	1	3	0	0
50	4.16667	1	3	0	0
36	3	1	3	0	0
38	3.16667	1	3	0	0
36	3	1	3	0	0
45	3.75	1	3	0	0
34	2.83333	1	3	0	0
32	2.66667	1	3	0	0
35	2.91667	1	3	0	0
40	3.33333	1	3	0	0
28	2.33333	1	3	0	0
30	2.5	1	3	0	0
44	3.66667	1	3	0	0
34	2.83333	1	3	0	0
23	1.91667	1	3	0	0
24	2	1	3	0	0
18	1.5	1	3	0	0
17	1.41667	1	3	0	0
18	1.5	1	3	0	0
17	1.41667	1	3	0	0
18	1.5	1	3	0	0
13	1.08333	1	3	0	0
15	1.25	1	3	0	0
12	1	1	3	0	0
79	6.58333	1	3	0	0
79	6.58333	1	3	0	0
72	6	1	3	0	0
71	5.91667	1	3	0	0
69	5.75	1	3	0	0
76	6.33333	1	3	0	0
83	6.91667	1	3	0	0
52	4.33333	1	3	0	0
80	6.66667	1	3	0	0
82	6.83333	1	3	0	0
79	6.58333	1	3	0	0
78	6.5	1	3	0	0
77	6.41667	1	3	0	0
77	6.41667	1	3	0	0
70	5.83333	1	3	0	0
78	6.5	1	3	0	0
72	6	1	3	0	0
78	6.5	1	3	0	0
78	6.5	1	3	0	0
72	6	1	3	0	0
68	5.66667	1	3	0	0
66	5.5	1	3	0	0
69	5.75	1	3	0	0
70	5.83333	1	3	0	0
68	5.66667	1	3	0	0
65	5.41667	1	3	0	0
59	4.91667	1	3	0	0
51	4.25	1	3	0	0
58	4.83333	1	3	0	0
20	1.66667	1	3	0	0
39	3.25	1	3	0	0
55	4.58333	1	3	0	0
58	4.83333	1	3	0	0
48	4	1	3	0	0
42	3.5	1	3	0	0
39	3.25	1	3	0	0
36	3	1	3	0	0
39	3.25	1	3	0	0
45	3.75	1	3	0	0
44	3.66667	1	3	0	0
37	3.08333	1	3	0	0
16	1.33333	1	3	0	0
34	2.83333	1	3	0	0
28	2.33333	1	3	0	0
25	2.08333	1	3	0	0
29	2.41667	1	3	0	0
31	2.58333	1	3	0	0
25	2.08333	1	3	0	0
29	2.41667	1	3	0	0
24	2	1	3	0	0
17	1.41667	1	3	0	0
75	6.25	1	3	0	0
67	5.58333	1	3	0	0
59	4.91667	1	3	0	0
27	2.25	1	3	0	0
12	1	1	3	0	0
83	6.91667	1	3	0	0
76	6.33333	1	3	0	0
76	6.33333	1	3	0	0
77	6.41667	1	3	0	0
69	5.75	1	3	0	0
69	5.75	1	3	0	0
67	5.58333	1	3	0	0
66	5.5	1	3	0	0
60	5	1	3	0	0
59	4.91667	1	3	0	0
58	4.83333	1	3	0	0
55	4.58333	1	3	0	0
52	4.33333	1	3	0	0
48	4	1	3	0	0
47	3.91667	1	3	0	0
47	3.91667	1	3	0	0
45	3.75	1	3	0	0
36	3	1	3	0	0
30	2.5	1	3	0	0
12	1	1	3	0	0
62	5.16667	1	3	0	0
73	6.08333	1	3	0	0
71	5.91667	1	3	0	0
60	5	1	3	0	0
68	5.66667	1	3	0	0
68	5.66667	1	3	0	0
60	5	1	3	0	0
52	4.33333	1	3	0	0
63	5.25	1	3	0	0
57	4.75	1	3	0	0
53	4.41667	1	3	0	0
58	4.83333	1	3	0	0
46	3.83333	1	3	0	0
43	3.58333	1	3	0	0
44	3.66667	1	3	0	0
45	3.75	1	3	0	0
43	3.58333	1	3	0	0
36	3	1	3	0	0
32	2.66667	1	3	0	0
29	2.41667	1	3	0	0
32	2.66667	1	3	0	0
33	2.75	1	3	0	0
34	2.83333	1	3	0	0
26	2.16667	1	3	0	0
27	2.25	1	3	0	0
20	1.66667	1	3	0	0
16	1.33333	1	3	0	0
16	1.33333	1	3	0	0
70	5.83333	1	3	0	0
69	5.75	1	3	0	0
69	5.75	1	3	0	0
66	5.5	1	3	0	0
63	5.25	1	3	0	0
61	5.08333	1	3	0	0
60	5	1	3	0	0
62	5.16667	1	3	0	0
70	5.83333	1	3	0	0
58	4.83333	1	3	0	0
58	4.83333	1	3	0	0
33	2.75	1	3	0	0
53	4.41667	1	3	0	0
48	4	1	3	0	0
45	3.75	1	3	0	0
47	3.91667	1	3	0	0
43	3.58333	1	3	0	0
42	3.5	1	3	0	0
37	3.08333	1	3	0	0
33	2.75	1	3	0	0
37	3.08333	1	3	0	0
28	2.33333	1	3	0	0
33	2.75	1	3	0	0
18	1.5	1	3	0	0
33	2.75	1	3	0	0
32	2.66667	1	3	0	0
29	2.41667	1	3	0	0
29	2.41667	1	3	0	0
24	2	1	3	0	0
17	1.41667	1	3	0	0
26	2.16667	1	3	0	0
22	1.83333	1	3	0	0
15	1.25	1	3	0	0
19	1.58333	1	3	0	0
22	1.83333	1	3	0	0
20	1.66667	1	3	0	0
24	2	1	3	0	0
23	1.91667	1	3	0	0
21	1.75	1	3	0	0
20	1.66667	1	3	0	0
20	1.66667	1	3	0	0
29	2.41667	1	3	0	0
63	5.25	1	3	0	0
79	6.58333	1	3	0	0
66	5.5	1	3	0	0
64	5.33333	1	3	0	0
62	5.16667	1	3	0	0
66	5.5	1	3	0	0
60	5	1	3	0	0
56	4.66667	1	3	0	0
55	4.58333	1	3	0	0
58	4.83333	1	3	0	0
54	4.5	1	3	0	0
49	4.08333	1	3	0	0
51	4.25	1	3	0	0
52	4.33333	1	3	0	0
50	4.16667	1	3	0	0
53	4.41667	1	3	0	0
45	3.75	1	3	0	0
45	3.75	1	3	0	0
46	3.83333	1	3	0	0
44	3.66667	1	3	0	0
41	3.41667	1	3	0	0
37	3.08333	1	3	0	0
36	3	1	3	0	0
38	3.16667	1	3	0	0
39	3.25	1	3	0	0
35	2.91667	1	3	0	0
36	3	1	3	0	0
21	1.75	1	3	0	0
31	2.58333	1	3	0	0
33	2.75	1	3	0	0
28	2.33333	1	3	0	0
31	2.58333	1	3	0	0
32	2.66667	1	3	0	0
28	2.33333	1	3	0	0
27	2.25	1	3	0	0
26	2.16667	1	3	0	0
27	2.25	1	3	0	0
18	1.5	1	3	0	0
19	1.58333	1	3	0	0
21	1.75	1	3	0	0
20	1.66667	1	3	0	0
13	1.08333	1	3	0	0
15	1.25	1	3	0	0
80	6.66667	1	3	0	0
63	5.25	1	3	0	0
66	5.5	1	3	0	0
43	3.58333	1	3	0	0
52	4.33333	1	3	0	0
49	4.08333	1	3	0	0
50	4.16667	1	3	0	0
45	3.75	1	3	0	0
47	3.91667	1	3	0	0
44	3.66667	1	3	0	0
50	4.16667	1	3	0	0
36	3	1	3	0	0
37	3.08333	1	3	0	0
32	2.66667	1	3	0	0
31	2.58333	1	3	0	0
29	2.41667	1	3	0	0
19	1.58333	1	3	0	0
18	1.5	1	3	0	0
69	5.75	1	3	0	0
16	1.33333	1	3	0	0
12	1	1	3	0	0
16	1.33333	1	3	0	0
44	3.66667	1	3	0	0
80	6.66667	1	3	0	0
72	6	1	3	0	0
80	6.66667	1	3	0	0
83	6.91667	1	3	0	0
78	6.5	1	3	0	0
79	6.58333	1	3	0	0
78	6.5	1	3	0	0
80	6.66667	1	3	0	0
73	6.08333	1	3	0	0
75	6.25	1	3	0	0
69	5.75	1	3	0	0
70	5.83333	1	3	0	0
74	6.16667	1	3	0	0
75	6.25	1	3	0	0
76	6.33333	1	3	0	0
67	5.58333	1	3	0	0
75	6.25	1	3	0	0
65	5.41667	1	3	0	0
68	5.66667	1	3	0	0
69	5.75	1	3	0	0
61	5.08333	1	3	0	0
68	5.66667	1	3	0	0
61	5.08333	1	3	0	0
57	4.75	1	3	0	0
59	4.91667	1	3	0	0
63	5.25	1	3	0	0
54	4.5	1	3	0	0
58	4.83333	1	3	0	0
59	4.91667	1	3	0	0
49	4.08333	1	3	0	0
50	4.16667	1	3	0	0
55	4.58333	1	3	0	0
56	4.66667	1	3	0	0
52	4.33333	1	3	0	0
53	4.41667	1	3	0	0
51	4.25	1	3	0	0
53	4.41667	1	3	0	0
47	3.91667	1	3	0	0
46	3.83333	1	3	0	0
45	3.75	1	3	0	0
51	4.25	1	3	0	0
44	3.66667	1	3	0	0
45	3.75	1	3	0	0
43	3.58333	1	3	0	0
38	3.16667	1	3	0	0
40	3.33333	1	3	0	0
33	2.75	1	3	0	0
42	3.5	1	3	0	0
42	3.5	1	3	0	0
40	3.33333	1	3	0	0
39	3.25	1	3	0	0
38	3.16667	1	3	0	0
37	3.08333	1	3	0	0
34	2.83333	1	3	0	0
24	2	1	3	0	0
32	2.66667	1	3	0	0
29	2.41667	1	3	0	0
40	3.33333	1	3	0	0
31	2.58333	1	3	0	0
32	2.66667	1	3	0	0
32	2.66667	1	3	0	0
34	2.83333	1	3	0	0
32	2.66667	1	3	0	0
29	2.41667	1	3	0	0
37	3.08333	1	3	0	0
35	2.91667	1	3	0	0
27	2.25	1	3	0	0
31	2.58333	1	3	0	0
29	2.41667	1	3	0	0
25	2.08333	1	3	0	0
26	2.16667	1	3	0	0
24	2	1	3	0	0
28	2.33333	1	3	0	0
23	1.91667	1	3	0	0
25	2.08333	1	3	0	0
14	1.16667	1	3	0	0
25	2.08333	1	3	0	0
21	1.75	1	3	0	0
21	1.75	1	3	0	0
20	1.66667	1	3	0	0
22	1.83333	1	3	0	0
20	1.66667	1	3	0	0
17	1.41667	1	3	0	0
16	1.33333	1	3	0	0
13	1.08333	1	3	0	0
27	2.25	1	3	0	0
14	1.16667	1	3	0	0
12	1	1	3	0	0
8	0.666667	1	3	0	0
14	1.16667	1	3	0	0
15	1.25	1	3	0	0
19	1.58333	1	3	0	0
14	1.16667	1	3	0	0
83	6.91667	1	3	0	0
83	6.91667	1	3	0	0
80	6.66667	1	3	0	0
70	5.83333	1	3	0	0
69	5.75	1	3	0	0
66	5.5	1	3	0	0
57	4.75	1	3	0	0
56	4.66667	1	3	0	0
11	0.916667	1	3	0	0
50	4.16667	1	3	0	0
56	4.66667	1	3	0	0
44	3.66667	1	3	0	0
47	3.91667	1	3	0	0
45	3.75	1	3	0	0
39	3.25	1	3	0	0
37	3.08333	1	3	0	0
36	3	1	3	0	0
34	2.83333	1	3	0	0
31	2.58333	1	3	0	0
52	4.33333	1	3	0	0
32	2.66667	1	3	0	0
30	2.5	1	3	0	0
32	2.66667	1	3	0	0
29	2.41667	1	3	0	0
21	1.75	1	3	0	0
21	1.75	1	3	0	0
19	1.58333	1	3	0	0
16	1.33333	1	3	0	0
17	1.41667	1	3	0	0
12	1	1	3	0	0
16	1.33333	1	3	0	0
12	1	1	3	0	0
13	1.08333	1	3	0	0
81	6.75	1	3	0	0
76	6.33333	1	3	0	0
78	6.5	1	3	0	0
75	6.25	1	3	0	0
62	5.16667	1	3	0	0
51	4.25	1	3	0	0
47	3.91667	1	3	0	0
52	4.33333	1	3	0	0
49	4.08333	1	3	0	0
45	3.75	1	3	0	0
48	4	1	3	0	0
49	4.08333	1	3	0	0
41	3.41667	1	3	0	0
43	3.58333	1	3	0	0
45	3.75	1	3	0	0
38	3.16667	1	3	0	0
42	3.5	1	3	0	0
32	2.66667	1	3	0	0
32	2.66667	1	3	0	0
31	2.58333	1	3	0	0
26	2.16667	1	3	0	0
27	2.25	1	3	0	0
12	1	1	3	0	0
25	2.08333	1	3	0	0
15	1.25	1	3	0	0
20	1.66667	1	3	0	0
20	1.66667	1	3	0	0
21	1.75	1	3	0	0
14	1.16667	1	3	0	0
12	1	1	3	0	0
15	1.25	1	3	0	0
14	1.16667	1	3	0	0
82	6.83333	1	3	0	0
82	6.83333	1	3	0	0
81	6.75	1	3	0	0
82	6.83333	1	3	0	0
82	6.83333	1	3	0	0
77	6.41667	1	3	0	0
78	6.5	1	3	0	0
79	6.58333	1	3	0	0
82	6.83333	1	3	0	0
80	6.66667	1	3	0	0
78	6.5	1	3	0	0
77	6.41667	1	3	0	0
75	6.25	1	3	0	0
78	6.5	1	3	0	0
81	6.75	1	3	0	0
74	6.16667	1	3	0	0
51	4.25	1	3	0	0
13	1.08333	1	3	0	0
78	6.5	1	3	0	0
58	4.83333	1	3	0	0
58	4.83333	1	3	0	0
61	5.08333	1	3	0	0
54	4.5	1	3	0	0
54	4.5	1	3	0	0
58	4.83333	1	3	0	0
56	4.66667	1	3	0	0
51	4.25	1	3	0	0
55	4.58333	1	3	0	0
51	4.25	1	3	0	0
55	4.58333	1	3	0	0
50	4.16667	1	3	0	0
50	4.16667	1	3	0	0
51	4.25	1	3	0	0
47	3.91667	1	3	0	0
35	2.91667	1	3	0	0
44	3.66667	1	3	0	0
45	3.75	1	3	0	0
43	3.58333	1	3	0	0
54	4.5	1	3	0	0
50	4.16667	1	3	0	0
44	3.66667	1	3	0	0
39	3.25	1	3	0	0
36	3	1	3	0	0
26	2.16667	1	3	0	0
37	3.08333	1	3	0	0
35	2.91667	1	3	0	0
35	2.91667	1	3	0	0
47	3.91667	1	3	0	0
35	2.91667	1	3	0	0
34	2.83333	1	3	0	0
34	2.83333	1	3	0	0
28	2.33333	1	3	0	0
15	1.25	1	3	0	0
31	2.58333	1	3	0	0
26	2.16667	1	3	0	0
27	2.25	1	3	0	0
26	2.16667	1	3	0	0
24	2	1	3	0	0
33	2.75	1	3	0	0
24	2	1	3	0	0
22	1.83333	1	3	0	0
19	1.58333	1	3	0	0
17	1.41667	1	3	0	0
34	2.83333	1	3	0	0
25	2.08333	1	3	0	0
18	1.5	1	3	0	0
17	1.41667	1	3	0	0
20	1.66667	1	3	0	0
18	1.5	1	3	0	0
20	1.66667	1	3	0	0
21	1.75	1	3	0	0
18	1.5	1	3	0	0
12	1	1	3	0	0
12	1	1	3	0	0
78	6.5	1	3	0	0
75	6.25	1	3	0	0
70	5.83333	1	3	0	0
73	6.08333	1	3	0	0
66	5.5	1	3	0	0
28	2.33333	1	3	0	0
67	5.58333	1	3	0	0
62	5.16667	1	3	0	0
67	5.58333	1	3	0	0
62	5.16667	1	3	0	0
60	5	1	3	0	0
62	5.16667	1	3	0	0
65	5.41667	1	3	0	0
38	3.16667	1	3	0	0
40	3.33333	1	3	0	0
29	2.41667	1	3	0	0
32	2.66667	1	3	0	0
57	4.75	1	3	0	0
59	4.91667	1	3	0	0
54	4.5	1	3	0	0
55	4.58333	1	3	0	0
51	4.25	1	3	0	0
50	4.16667	1	3	0	0
49	4.08333	1	3	0	0
50	4.16667	1	3	0	0
17	1.41667	1	3	0	0
45	3.75	1	3	0	0
40	3.33333	1	3	0	0
20	1.66667	1	3	0	0
10	0.833333	1	3	0	0
6	0.5	1	3	0	0
29	2.41667	1	3	0	0
41	3.41667	1	3	0	0
41	3.41667	1	3	0	0
45	3.75	1	3	0	0
38	3.16667	1	3	0	0
40	3.33333	1	3	0	0
39	3.25	1	3	0	0
17	1.41667	1	3	0	0
20	1.66667	1	3	0	0
17	1.41667	1	3	0	0
21	1.75	1	3	0	0
39	3.25	1	3	0	0
33	2.75	1	3	0	0
35	2.91667	1	3	0	0
29	2.41667	1	3	0	0
25	2.08333	1	3	0	0
28	2.33333	1	3	0	0
36	3	1	3	0	0
29	2.41667	1	3	0	0
27	2.25	1	3	0	0
23	1.91667	1	3	0	0
19	1.58333	1	3	0	0
20	1.66667	1	3	0	0
13	1.08333	1	3	0	0
18	1.5	1	3	0	0
29	2.41667	1	3	0	0
20	1.66667	1	3	0	0
17	1.41667	1	3	0	0
23	1.91667	1	3	0	0
21	1.75	1	3	0	0
23	1.91667	1	3	0	0
13	1.08333	1	3	0	0
21	1.75	1	3	0	0
16	1.33333	1	3	0	0
22	1.83333	1	3	0	0
21	1.75	1	3	0	0
15	1.25	1	3	0	0
14	1.16667	1	3	0	0
12	1	1	3	0	0
15	1.25	1	3	0	0
68	5.66667	1	3	0	0
59	4.91667	1	3	0	0
52	4.33333	1	3	0	0
26	2.16667	1	3	0	0
25	2.08333	1	3	0	0
74	6.16667	1	3	0	0
10	0.833333	1	3	0	0
61	5.08333	1	3	0	0
47	3.91667	1	3	0	0
23	1.91667	1	3	0	0
39	3.25	1	3	0	0
34	2.83333	1	3	0	0
19	1.58333	1	3	0	0
78	6.5	1	3	0	0
74	6.16667	1	3	0	0
69	5.75	1	3	0	0
53	4.41667	1	3	0	0
19	1.58333	1	3	0	0
59	4.91667	1	3	0	0
15	1.25	1	3	0	0
13	1.08333	1	3	0	0
47	3.91667	1	3	0	0
34	2.83333	1	3	0	0
23	1.91667	1	3	0	0
13	1.08333	1	3	0	0
74	6.16667	1	3	0	0
56	4.66667	1	3	0	0
21	1.75	1	3	0	0
16	1.33333	1	3	0	0
79	6.58333	1	3	0	0
58	4.83333	1	3	0	0
54	4.5	1	3	0	0
27	2.25	1	3	0	0
42	3.5	1	3	0	0
54	4.5	1	3	0	0
22	1.83333	1	3	0	0
29	2.41667	1	3	0	0
15	1.25	1	3	0	0
79	6.58333	1	3	0	0
82	6.83333	1	3	0	0
81	6.75	1	3	0	0
73	6.08333	1	3	0	0
71	5.91667	1	3	0	0
66	5.5	1	3	0	0
61	5.08333	1	3	0	0
58	4.83333	1	3	0	0
46	3.83333	1	3	0	0
13	1.08333	1	3	0	0
37	3.08333	1	3	0	0
39	3.25	1	3	0	0
35	2.91667	1	3	0	0
30	2.5	1	3	0	0
30	2.5	1	3	0	0
20	1.66667	1	3	0	0
19	1.58333	1	3	0	0
14	1.16667	1	3	0	0
75	6.25	1	3	0	0
74	6.16667	1	3	0	0
69	5.75	1	3	0	0
60	5	1	3	0	0
38	3.16667	1	3	0	0
40	3.33333	1	3	0	0
40	3.33333	1	3	0	0
25	2.08333	1	3	0	0
21	1.75	1	3	0	0
33	2.75	1	3	0	0
16	1.33333	1	3	0	0
26	2.16667	1	3	0	0
21	1.75	1	3	0	0
70	5.83333	1	3	0	0
80	6.66667	1	3	0	0
56	4.66667	1	3	0	0
36	3	1	3	0	0
43	3.58333	1	3	0	0
37	3.08333	1	3	0	0
43	3.58333	1	3	0	0
27	2.25	1	3	0	0
14	1.16667	1	3	0	0
63	5.25	1	3	0	0
83	6.91667	1	3	0	0
62	5.16667	1	3	0	0
62	5.16667	1	3	0	0
42	3.5	1	3	0	0
22	1.83333	1	3	0	0
21	1.75	1	3	0	0
20	1.66667	1	3	0	0
14	1.16667	1	3	0	0
52	4.33333	1	3	0	0
18	1.5	1	3	0	0
19	1.58333	1	3	0	0
17	1.41667	1	3	0	0
21	1.75	1	3	0	0
17	1.41667	1	3	0	0
11	0.916667	1	3	0	0
57	4.75	1	3	0	0
45	3.75	1	3	0	0
16	1.33333	1	3	0	0
14	1.16667	1	3	0	0
64	5.33333	1	3	0	0
46	3.83333	1	3	0	0
74	6.16667	1	3	0	0
76	6.33333	1	3	0	0
48	4	1	3	0	0
56	4.66667	1	3	0	0
49	4.08333	1	3	0	0
42	3.5	1	3	0	0
43	3.58333	1	3	0	0
[truncated: 785 more rows]

## Sheet: figure4 R0
Survivalmonths	year	RXSurgery	CSS	OS	radiation
49	4.08333	0	0	0	0
26	2.16667	0	0	0	0
65	5.41667	0	0	0	0
33	2.75	0	0	0	0
11	0.916667	0	0	0	0
42	3.5	0	0	0	0
20	1.66667	0	0	0	0
21	1.75	0	0	0	0
32	2.66667	0	0	0	0
60	5	0	0	0	0
68	5.66667	0	0	0	0
29	2.41667	0	0	0	0
12	1	0	0	0	0
80	6.66667	0	0	0	0
13	1.08333	0	0	0	0
47	3.91667	0	1	1	0
48	4	0	1	1	0
25	2.08333	0	1	1	0
28	2.33333	0	0	0	0
79	6.58333	0	0	0	0
13	1.08333	0	0	0	0
79	6.58333	0	0	0	0
78	6.5	0	0	0	0
74	6.16667	0	0	0	0
73	6.08333	0	0	0	0
40	3.33333	0	0	0	0
24	2	0	0	0	0
21	1.75	0	0	0	0
15	1.25	0	0	0	0
44	3.66667	0	0	0	0
14	1.16667	0	0	0	0
26	2.16667	0	0	0	0
58	4.83333	0	0	0	0
12	1	0	0	0	0
21	1.75	0	0	0	0
15	1.25	0	0	0	0
31	2.58333	0	0	0	0
46	3.83333	0	0	0	0
43	3.58333	0	0	0	0
58	4.83333	0	0	0	0
19	1.58333	0	0	0	0
31	2.58333	0	0	0	0
15	1.25	0	0	0	0
55	4.58333	0	0	0	0
31	2.58333	0	0	0	0
72	6	0	0	0	0
72	6	0	0	0	0
40	3.33333	0	0	0	0
25	2.08333	0	0	0	0
29	2.41667	0	0	0	0
20	1.66667	0	0	0	0
20	1.66667	0	0	0	0
17	1.41667	0	0	0	0
23	1.91667	0	0	0	0
26	2.16667	0	0	0	0
63	5.25	0	0	0	0
45	3.75	0	0	0	0
13	1.08333	0	0	0	0
22	1.83333	0	0	0	0
53	4.41667	0	0	0	0
52	4.33333	0	0	0	0
29	2.41667	0	0	1	0
57	4.75	0	0	0	0
23	1.91667	0	0	0	0
39	3.25	0	0	0	0
52	4.33333	0	0	0	0
60	5	0	0	0	0
46	3.83333	0	0	0	0
53	4.41667	0	0	0	0
67	5.58333	0	0	0	0
49	4.08333	0	0	0	0
75	6.25	0	0	0	0
71	5.91667	0	0	0	0
64	5.33333	0	0	0	0
39	3.25	0	0	0	0
53	4.41667	1	0	0	0
68	5.66667	1	1	1	0
21	1.75	1	0	0	0
18	1.5	1	0	0	0
57	4.75	1	0	0	0
58	4.83333	1	0	0	0
52	4.33333	1	0	0	0
32	2.66667	1	0	0	0
19	1.58333	1	0	0	0
50	4.16667	1	0	0	0
18	1.5	1	0	0	0
8	0.666667	1	0	0	0
17	1.41667	1	0	0	0
81	6.75	1	0	0	0
43	3.58333	1	0	0	0
27	2.25	1	0	0	0
17	1.41667	1	0	0	0
19	1.58333	1	0	0	0
39	3.25	1	0	0	0
14	1.16667	1	0	0	0
44	3.66667	1	0	0	0
26	2.16667	1	0	0	0
16	1.33333	1	0	0	0
23	1.91667	1	0	0	0
37	3.08333	1	0	0	0
19	1.58333	1	1	1	0
58	4.83333	1	1	1	0
62	5.16667	1	1	1	0
30	2.5	1	1	1	0
54	4.5	1	1	1	0
66	5.5	1	0	1	0
43	3.58333	1	0	1	0
52	4.33333	1	0	1	0
30	2.5	1	0	0	0
14	1.16667	1	0	0	0
49	4.08333	1	0	0	0
82	6.83333	1	0	0	0
69	5.75	1	0	0	0
15	1.25	1	0	0	0
19	1.58333	1	0	0	0
67	5.58333	1	0	0	0
29	2.41667	1	0	0	0
57	4.75	1	0	0	0
14	1.16667	1	0	0	0
38	3.16667	1	0	0	0
21	1.75	1	0	0	0
32	2.66667	1	0	0	0
20	1.66667	1	0	0	0
56	4.66667	1	0	0	0
43	3.58333	1	0	0	0
42	3.5	1	0	0	0
36	3	1	0	0	0
33	2.75	1	0	0	0
41	3.41667	1	0	0	0
28	2.33333	1	0	0	0
20	1.66667	1	0	0	0
17	1.41667	1	0	0	0
13	1.08333	1	0	0	0
79	6.58333	1	0	0	0
57	4.75	1	0	0	0
53	4.41667	1	0	0	0
46	3.83333	1	0	0	0
30	2.5	1	0	0	0
23	1.91667	1	0	0	0
21	1.75	1	0	0	0
26	2.16667	1	0	0	0
73	6.08333	1	0	0	0
50	4.16667	1	0	0	0
37	3.08333	1	0	0	0
56	4.66667	1	0	0	0
72	6	1	0	0	0
21	1.75	1	0	0	0
59	4.91667	1	0	0	0
71	5.91667	1	0	0	0
14	1.16667	1	0	0	0
55	4.58333	1	0	0	0
30	2.5	1	0	0	0
27	2.25	1	0	0	0
20	1.66667	1	0	0	0
45	3.75	1	0	0	0
14	1.16667	1	0	0	0
12	1	1	0	0	0
52	4.33333	1	0	0	0
60	5	1	0	0	0
41	3.41667	1	0	0	0
39	3.25	1	0	0	0
14	1.16667	1	0	0	0
55	4.58333	1	0	0	0
16	1.33333	1	0	0	0
55	4.58333	1	0	0	0
19	1.58333	1	0	0	0
69	5.75	1	0	0	0
58	4.83333	1	0	0	0
31	2.58333	1	0	0	0
36	3	1	0	0	0
66	5.5	1	0	0	0
67	5.58333	1	0	0	0
45	3.75	1	0	0	0
45	3.75	1	0	0	0
37	3.08333	1	0	0	0
34	2.83333	1	0	0	0
24	2	1	0	0	0
10	0.833333	1	0	0	0
22	1.83333	1	0	0	0
22	1.83333	1	0	0	0
15	1.25	1	0	0	0
28	2.33333	1	0	0	0
20	1.66667	1	0	0	0
21	1.75	1	0	0	0
18	1.5	1	0	0	0
18	1.5	1	0	0	0
42	3.5	1	0	0	0
16	1.33333	1	0	0	0
36	3	1	1	1	0
64	5.33333	1	0	0	0
47	3.91667	1	0	0	0
43	3.58333	1	0	0	0
60	5	1	0	0	0
27	2.25	1	0	0	0
13	1.08333	1	0	0	0
73	6.08333	1	0	0	0
53	4.41667	1	0	0	0
58	4.83333	1	0	0	0
56	4.66667	1	0	0	0
27	2.25	1	0	0	0
24	2	1	0	0	0
23	1.91667	1	0	0	0
49	4.08333	1	0	0	0
18	1.5	1	0	0	0
34	2.83333	1	0	0	0
53	4.41667	1	0	0	0
24	2	1	0	0	0
23	1.91667	1	0	0	0
12	1	1	0	0	0
78	6.5	1	0	0	0
44	3.66667	2	0	0	0
14	1.16667	2	0	0	0
18	1.5	2	0	0	0
15	1.25	2	0	0	0
83	6.91667	2	0	0	0
33	2.75	2	0	0	0
22	1.83333	2	0	0	0
38	3.16667	2	1	1	0
57	4.75	2	1	1	0
15	1.25	2	1	1	0
65	5.41667	2	0	1	0
58	4.83333	2	0	0	0
12	1	2	0	0	0
42	3.5	2	0	0	0
34	2.83333	2	0	0	0
24	2	2	0	0	0
31	2.58333	2	0	0	0
32	2.66667	2	0	0	0
71	5.91667	2	0	0	0
21	1.75	2	0	0	0
32	2.66667	2	0	0	0
33	2.75	2	0	0	0
82	6.83333	2	0	0	0
79	6.58333	2	0	0	0
56	4.66667	2	0	0	0
12	1	2	0	0	0
74	6.16667	2	0	0	0
40	3.33333	2	0	0	0
79	6.58333	2	0	0	0
34	2.83333	2	0	0	0
16	1.33333	2	0	0	0
56	4.66667	2	0	0	0
18	1.5	2	0	0	0
41	3.41667	2	0	0	0
13	1.08333	2	0	0	0

## Sheet: figure4 R1
Survivalmonths	year	RXSurgery	CSS	OS	radiation
47	3.91667	0	1	1	1
23	1.91667	0	1	1	1
15	1.25	0	1	1	1
14	1.16667	0	1	1	1
39	3.25	0	1	1	1
19	1.58333	0	1	1	1
20	1.66667	0	1	1	1
18	1.5	0	1	1	1
35	2.91667	0	1	1	1
20	1.66667	0	1	1	1
66	5.5	0	1	1	1
31	2.58333	0	1	1	1
49	4.08333	0	1	1	1
16	1.33333	0	1	1	1
14	1.16667	0	1	1	1
29	2.41667	0	1	1	1
28	2.33333	0	1	1	1
23	1.91667	0	1	1	1
16	1.33333	0	1	1	1
21	1.75	0	1	1	1
5	0.416667	0	1	1	1
31	2.58333	0	0	1	1
23	1.91667	0	0	0	1
33	2.75	0	0	0	1
21	1.75	0	0	0	1
66	5.5	0	0	0	1
50	4.16667	0	0	0	1
12	1	0	0	0	1
73	6.08333	0	0	0	1
73	6.08333	0	0	0	1
53	4.41667	0	0	0	1
35	2.91667	0	0	0	1
50	4.16667	0	0	0	1
23	1.91667	0	0	0	1
16	1.33333	0	0	0	1
38	3.16667	0	0	0	1
49	4.08333	0	0	0	1
55	4.58333	0	0	0	1
10	0.833333	0	0	0	1
19	1.58333	0	0	0	1
14	1.16667	0	0	0	1
26	2.16667	0	0	0	1
21	1.75	0	0	0	1
82	6.83333	0	0	0	1
45	3.75	0	0	0	1
39	3.25	0	0	0	1
21	1.75	0	0	0	1
55	4.58333	0	0	0	1
46	3.83333	0	1	1	1
36	3	0	1	1	1
45	3.75	0	1	1	1
42	3.5	0	1	1	1
18	1.5	0	1	1	1
37	3.08333	0	1	1	1
41	3.41667	0	1	1	1
47	3.91667	0	1	1	1
27	2.25	0	1	1	1
35	2.91667	0	1	1	1
23	1.91667	0	1	1	1
42	3.5	0	1	1	1
32	2.66667	0	1	1	1
19	1.58333	0	1	1	1
28	2.33333	0	1	1	1
43	3.58333	0	1	1	1
73	6.08333	0	1	1	1
57	4.75	0	1	1	1
56	4.66667	0	1	1	1
42	3.5	0	1	1	1
48	4	0	1	1	1
49	4.08333	0	1	1	1
50	4.16667	0	1	1	1
26	2.16667	0	1	1	1
30	2.5	0	1	1	1
61	5.08333	0	1	1	1
54	4.5	0	1	1	1
67	5.58333	0	1	1	1
58	4.83333	0	1	1	1
50	4.16667	0	1	1	1
39	3.25	0	1	1	1
73	6.08333	0	1	1	1
29	2.41667	0	1	1	1
36	3	0	1	1	1
21	1.75	0	1	1	1
37	3.08333	0	1	1	1
48	4	0	1	1	1
20	1.66667	0	1	1	1
67	5.58333	0	1	1	1
66	5.5	0	1	1	1
31	2.58333	0	1	1	1
15	1.25	0	1	1	1
44	3.66667	0	1	1	1
41	3.41667	0	1	1	1
27	2.25	0	1	1	1
36	3	0	1	1	1
14	1.16667	0	1	1	1
34	2.83333	0	1	1	1
40	3.33333	0	1	1	1
27	2.25	0	1	1	1
18	1.5	0	1	1	1
32	2.66667	0	1	1	1
28	2.33333	0	1	1	1
45	3.75	0	1	1	1
15	1.25	0	1	1	1
26	2.16667	0	1	1	1
33	2.75	0	1	1	1
59	4.91667	0	1	1	1
48	4	0	1	1	1
38	3.16667	0	1	1	1
70	5.83333	0	1	1	1
41	3.41667	0	1	1	1
29	2.41667	0	1	1	1
37	3.08333	0	1	1	1
13	1.08333	0	1	1	1
42	3.5	0	1	1	1
18	1.5	0	1	1	1
21	1.75	0	1	1	1
38	3.16667	0	1	1	1
27	2.25	0	1	1	1
36	3	0	1	1	1
40	3.33333	0	1	1	1
58	4.83333	0	1	1	1
52	4.33333	0	1	1	1
26	2.16667	0	1	1	1
32	2.66667	0	1	1	1
16	1.33333	0	1	1	1
10	0.833333	0	1	1	1
13	1.08333	0	1	1	1
27	2.25	0	1	1	1
23	1.91667	0	1	1	1
13	1.08333	0	1	1	1
65	5.41667	0	1	1	1
14	1.16667	0	1	1	1
7	0.583333	0	1	1	1
14	1.16667	0	1	1	1
23	1.91667	0	1	1	1
29	2.41667	0	1	1	1
23	1.91667	0	1	1	1
20	1.66667	0	1	1	1
28	2.33333	0	1	1	1
27	2.25	0	1	1	1
18	1.5	0	1	1	1
18	1.5	0	1	1	1
21	1.75	0	1	1	1
16	1.33333	0	1	1	1
33	2.75	0	1	1	1
22	1.83333	0	1	1	1
34	2.83333	0	1	1	1
49	4.08333	0	1	1	1
10	0.833333	0	1	1	1
48	4	0	0	1	1
46	3.83333	0	0	1	1
37	3.08333	0	0	1	1
55	4.58333	0	0	1	1
64	5.33333	0	0	1	1
69	5.75	0	0	0	1
64	5.33333	0	0	0	1
63	5.25	0	0	0	1
43	3.58333	0	0	0	1
24	2	0	0	0	1
23	1.91667	0	0	0	1
13	1.08333	0	0	0	1
68	5.66667	0	0	0	1
54	4.5	0	0	0	1
11	0.916667	0	0	0	1
56	4.66667	0	0	0	1
31	2.58333	0	0	0	1
26	2.16667	0	0	0	1
32	2.66667	0	0	0	1
35	2.91667	0	0	0	1
22	1.83333	0	0	0	1
60	5	0	0	0	1
51	4.25	0	0	0	1
55	4.58333	0	0	0	1
51	4.25	0	0	0	1
46	3.83333	0	0	0	1
41	3.41667	0	0	0	1
36	3	0	0	0	1
35	2.91667	0	0	0	1
38	3.16667	0	0	0	1
27	2.25	0	0	0	1
29	2.41667	0	0	0	1
27	2.25	0	0	0	1
16	1.33333	0	0	0	1
16	1.33333	0	0	0	1
12	1	0	0	0	1
83	6.91667	0	0	0	1
54	4.5	0	0	0	1
66	5.5	0	0	0	1
69	5.75	0	0	0	1
46	3.83333	0	0	0	1
33	2.75	0	0	0	1
12	1	0	0	0	1
52	4.33333	0	0	0	1
76	6.33333	0	0	0	1
54	4.5	0	0	0	1
55	4.58333	0	0	0	1
45	3.75	0	0	0	1
26	2.16667	0	0	0	1
13	1.08333	0	0	0	1
64	5.33333	0	0	0	1
60	5	0	0	0	1
41	3.41667	0	0	0	1
58	4.83333	0	0	0	1
37	3.08333	0	0	0	1
51	4.25	0	0	0	1
38	3.16667	0	0	0	1
19	1.58333	0	0	0	1
12	1	0	0	0	1
13	1.08333	0	0	0	1
68	5.66667	0	0	0	1
66	5.5	0	0	0	1
32	2.66667	0	0	0	1
50	4.16667	0	0	0	1
68	5.66667	0	0	0	1
29	2.41667	0	0	0	1
26	2.16667	0	0	0	1
80	6.66667	0	0	0	1
83	6.91667	0	0	0	1
62	5.16667	0	0	0	1
59	4.91667	0	0	0	1
56	4.66667	0	0	0	1
58	4.83333	0	0	0	1
57	4.75	0	0	0	1
44	3.66667	0	0	0	1
45	3.75	0	0	0	1
25	2.08333	0	0	0	1
40	3.33333	0	0	0	1
39	3.25	0	0	0	1
36	3	0	0	0	1
34	2.83333	0	0	0	1
23	1.91667	0	0	0	1
21	1.75	0	0	0	1
11	0.916667	0	0	0	1
17	1.41667	0	0	0	1
81	6.75	0	0	0	1
81	6.75	0	0	0	1
80	6.66667	0	0	0	1
69	5.75	0	0	0	1
63	5.25	0	0	0	1
62	5.16667	0	0	0	1
50	4.16667	0	0	0	1
46	3.83333	0	0	0	1
28	2.33333	0	0	0	1
32	2.66667	0	0	0	1
29	2.41667	0	0	0	1
71	5.91667	0	0	0	1
74	6.16667	0	0	0	1
59	4.91667	0	0	0	1
59	4.91667	0	0	0	1
51	4.25	0	0	0	1
43	3.58333	0	0	0	1
13	1.08333	0	0	0	1
30	2.5	0	0	0	1
25	2.08333	0	0	0	1
20	1.66667	0	0	0	1
30	2.5	0	0	0	1
14	1.16667	0	0	0	1
20	1.66667	0	0	0	1
83	6.91667	0	0	0	1
66	5.5	0	0	0	1
12	1	0	0	0	1
11	0.916667	0	0	0	1
58	4.83333	0	0	0	1
32	2.66667	0	0	0	1
54	4.5	0	0	0	1
29	2.41667	0	0	0	1
45	3.75	0	0	0	1
44	3.66667	0	0	0	1
29	2.41667	0	0	0	1
37	3.08333	0	0	0	1
10	0.833333	0	0	0	1
31	2.58333	0	0	0	1
22	1.83333	0	0	0	1
20	1.66667	0	0	0	1
29	2.41667	0	0	0	1
75	6.25	0	0	0	1
74	6.16667	0	0	0	1
71	5.91667	0	0	0	1
54	4.5	0	0	0	1
63	5.25	0	0	0	1
60	5	0	0	0	1
66	5.5	0	0	0	1
59	4.91667	0	0	0	1
25	2.08333	0	0	0	1
49	4.08333	0	0	0	1
47	3.91667	0	0	0	1
25	2.08333	0	0	0	1
35	2.91667	0	0	0	1
31	2.58333	0	0	0	1
25	2.08333	0	0	0	1
21	1.75	0	0	0	1
29	2.41667	0	0	0	1
19	1.58333	0	0	0	1
17	1.41667	0	0	0	1
18	1.5	0	0	0	1
18	1.5	0	0	0	1
77	6.41667	0	0	0	1
82	6.83333	0	0	0	1
43	3.58333	0	0	0	1
73	6.08333	0	0	0	1
72	6	0	0	0	1
71	5.91667	0	0	0	1
71	5.91667	0	0	0	1
62	5.16667	0	0	0	1
70	5.83333	0	0	0	1
65	5.41667	0	0	0	1
56	4.66667	0	0	0	1
31	2.58333	0	0	0	1
49	4.08333	0	0	0	1
42	3.5	0	0	0	1
43	3.58333	0	0	0	1
37	3.08333	0	0	0	1
39	3.25	0	0	0	1
43	3.58333	0	0	0	1
42	3.5	0	0	0	1
24	2	0	0	0	1
33	2.75	0	0	0	1
13	1.08333	0	0	0	1
31	2.58333	0	0	0	1
33	2.75	0	0	0	1
26	2.16667	0	0	0	1
26	2.16667	0	0	0	1
28	2.33333	0	0	0	1
33	2.75	0	0	0	1
54	4.5	0	0	0	1
15	1.25	0	0	0	1
23	1.91667	0	0	0	1
16	1.33333	0	0	0	1
21	1.75	0	0	0	1
21	1.75	0	0	0	1
14	1.16667	0	0	0	1
12	1	0	0	0	1
12	1	0	0	0	1
13	1.08333	0	0	0	1
16	1.33333	0	0	0	1
82	6.83333	0	0	0	1
80	6.66667	0	0	0	1
83	6.91667	0	0	0	1
78	6.5	0	0	0	1
82	6.83333	0	0	0	1
69	5.75	0	0	0	1
68	5.66667	0	0	0	1
73	6.08333	0	0	0	1
54	4.5	0	0	0	1
52	4.33333	0	0	0	1
49	4.08333	0	0	0	1
60	5	0	0	0	1
49	4.08333	0	0	0	1
51	4.25	0	0	0	1
52	4.33333	0	0	0	1
51	4.25	0	0	0	1
41	3.41667	0	0	0	1
41	3.41667	0	0	0	1
48	4	0	0	0	1
42	3.5	0	0	0	1
39	3.25	0	0	0	1
39	3.25	0	0	0	1
39	3.25	0	0	0	1
37	3.08333	0	0	0	1
47	3.91667	0	0	0	1
30	2.5	0	0	0	1
31	2.58333	0	0	0	1
24	2	0	0	0	1
25	2.08333	0	0	0	1
25	2.08333	0	0	0	1
21	1.75	0	0	0	1
19	1.58333	0	0	0	1
21	1.75	0	0	0	1
14	1.16667	0	0	0	1
13	1.08333	0	0	0	1
12	1	0	0	0	1
21	1.75	0	0	0	1
77	6.41667	0	0	0	1
74	6.16667	0	0	0	1
48	4	0	0	0	1
32	2.66667	0	0	0	1
24	2	0	0	0	1
30	2.5	0	0	0	1
56	4.66667	0	0	0	1
38	3.16667	0	0	0	1
43	3.58333	0	0	0	1
16	1.33333	0	0	0	1
17	1.41667	0	0	0	1
21	1.75	0	0	0	1
43	3.58333	0	0	0	1
39	3.25	0	0	0	1
23	1.91667	0	0	0	1
18	1.5	0	0	0	1
15	1.25	0	0	0	1
17	1.41667	0	0	0	1
77	6.41667	0	0	0	1
54	4.5	0	0	0	1
53	4.41667	0	0	0	1
43	3.58333	0	0	0	1
30	2.5	0	0	0	1
67	5.58333	0	0	0	1
82	6.83333	0	0	0	1
61	5.08333	0	0	0	1
50	4.16667	0	0	0	1
49	4.08333	0	0	0	1
52	4.33333	0	0	0	1
48	4	0	0	0	1
45	3.75	0	0	0	1
35	2.91667	0	0	0	1
33	2.75	0	0	0	1
18	1.5	0	0	0	1
10	0.833333	0	0	0	1
14	1.16667	0	0	0	1
13	1.08333	0	0	0	1
16	1.33333	0	0	0	1
76	6.33333	0	0	0	1
71	5.91667	0	0	0	1
69	5.75	0	0	0	1
10	0.833333	0	0	0	1
57	4.75	0	0	0	1
54	4.5	0	0	0	1
56	4.66667	0	0	0	1
51	4.25	0	0	0	1
48	4	0	0	0	1
33	2.75	0	0	0	1
38	3.16667	0	0	0	1
38	3.16667	0	0	0	1
37	3.08333	0	0	0	1
36	3	0	0	0	1
47	3.91667	0	0	0	1
34	2.83333	0	0	0	1
35	2.91667	0	0	0	1
32	2.66667	0	0	0	1
29	2.41667	0	0	0	1
28	2.33333	0	0	0	1
22	1.83333	0	0	0	1
28	2.33333	0	0	0	1
20	1.66667	0	0	0	1
27	2.25	0	0	0	1
23	1.91667	0	0	0	1
10	0.833333	0	0	0	1
11	0.916667	0	0	0	1
20	1.66667	0	0	0	1
13	1.08333	0	0	0	1
13	1.08333	0	0	0	1
13	1.08333	0	0	0	1
12	1	0	0	0	1
17	1.41667	0	0	0	1
80	6.66667	0	0	0	1
52	4.33333	0	0	0	1
62	5.16667	0	0	0	1
66	5.5	0	0	0	1
58	4.83333	0	0	0	1
53	4.41667	0	0	0	1
50	4.16667	0	0	0	1
49	4.08333	0	0	0	1
51	4.25	0	0	0	1
48	4	0	0	0	1
47	3.91667	0	0	0	1
44	3.66667	0	0	0	1
35	2.91667	0	0	0	1
35	2.91667	0	0	0	1
69	5.75	0	0	0	1
80	6.66667	0	0	0	1
78	6.5	0	0	0	1
75	6.25	0	0	0	1
58	4.83333	0	0	0	1
58	4.83333	0	0	0	1
69	5.75	0	0	0	1
56	4.66667	0	0	0	1
59	4.91667	0	0	0	1
51	4.25	0	0	0	1
49	4.08333	0	0	0	1
42	3.5	0	0	0	1
41	3.41667	0	0	0	1
37	3.08333	0	0	0	1
36	3	0	0	0	1
31	2.58333	0	0	0	1
35	2.91667	0	0	0	1
39	3.25	0	0	0	1
31	2.58333	0	0	0	1
32	2.66667	0	0	0	1
28	2.33333	0	0	0	1
27	2.25	0	0	0	1
21	1.75	0	0	0	1
15	1.25	0	0	0	1
9	0.75	0	0	0	1
14	1.16667	0	0	0	1
79	6.58333	0	0	0	1
78	6.5	0	0	0	1
71	5.91667	0	0	0	1
44	3.66667	0	0	0	1
76	6.33333	0	0	0	1
77	6.41667	0	0	0	1
57	4.75	0	0	0	1
69	5.75	0	0	0	1
62	5.16667	0	0	0	1
27	2.25	0	0	0	1
58	4.83333	0	0	0	1
59	4.91667	0	0	0	1
57	4.75	0	0	0	1
54	4.5	0	0	0	1
53	4.41667	0	0	0	1
52	4.33333	0	0	0	1
52	4.33333	0	0	0	1
51	4.25	0	0	0	1
50	4.16667	0	0	0	1
48	4	0	0	0	1
51	4.25	0	0	0	1
44	3.66667	0	0	0	1
47	3.91667	0	0	0	1
42	3.5	0	0	0	1
42	3.5	0	0	0	1
45	3.75	0	0	0	1
48	4	0	0	0	1
36	3	0	0	0	1
42	3.5	0	0	0	1
44	3.66667	0	0	0	1
35	2.91667	0	0	0	1
43	3.58333	0	0	0	1
38	3.16667	0	0	0	1
31	2.58333	0	0	0	1
34	2.83333	0	0	0	1
33	2.75	0	0	0	1
38	3.16667	0	0	0	1
42	3.5	0	0	0	1
30	2.5	0	0	0	1
31	2.58333	0	0	0	1
40	3.33333	0	0	0	1
40	3.33333	0	0	0	1
33	2.75	0	0	0	1
38	3.16667	0	0	0	1
27	2.25	0	0	0	1
25	2.08333	0	0	0	1
20	1.66667	0	0	0	1
24	2	0	0	0	1
26	2.16667	0	0	0	1
20	1.66667	0	0	0	1
20	1.66667	0	0	0	1
18	1.5	0	0	0	1
25	2.08333	0	0	0	1
32	2.66667	0	0	0	1
18	1.5	0	0	0	1
15	1.25	0	0	0	1
18	1.5	0	0	0	1
16	1.33333	0	0	0	1
12	1	0	0	0	1
15	1.25	0	0	0	1
18	1.5	0	0	0	1
15	1.25	0	0	0	1
17	1.41667	0	0	0	1
16	1.33333	0	0	0	1
12	1	0	0	0	1
12	1	0	0	0	1
14	1.16667	0	0	0	1
12	1	0	0	0	1
11	0.916667	0	0	0	1
31	2.58333	0	0	0	1
14	1.16667	0	0	0	1
66	5.5	0	0	0	1
68	5.66667	0	0	0	1
63	5.25	0	0	0	1
43	3.58333	0	0	0	1
43	3.58333	0	0	0	1
37	3.08333	0	0	0	1
23	1.91667	0	0	0	1
21	1.75	0	0	0	1
18	1.5	0	0	0	1
15	1.25	0	0	0	1
13	1.08333	0	0	0	1
12	1	0	0	0	1
65	5.41667	0	0	0	1
52	4.33333	0	0	0	1
59	4.91667	0	0	0	1
52	4.33333	0	0	0	1
58	4.83333	0	0	0	1
50	4.16667	0	0	0	1
42	3.5	0	0	0	1
44	3.66667	0	0	0	1
44	3.66667	0	0	0	1
38	3.16667	0	0	0	1
33	2.75	0	0	0	1
24	2	0	0	0	1
18	1.5	0	0	0	1
22	1.83333	0	0	0	1
23	1.91667	0	0	0	1
19	1.58333	0	0	0	1
18	1.5	0	0	0	1
20	1.66667	0	0	0	1
18	1.5	0	0	0	1
12	1	0	0	0	1
82	6.83333	0	0	0	1
80	6.66667	0	0	0	1
82	6.83333	0	0	0	1
78	6.5	0	0	0	1
52	4.33333	0	0	0	1
83	6.91667	0	0	0	1
82	6.83333	0	0	0	1
72	6	0	0	0	1
80	6.66667	0	0	0	1
68	5.66667	0	0	0	1
72	6	0	0	0	1
71	5.91667	0	0	0	1
64	5.33333	0	0	0	1
66	5.5	0	0	0	1
71	5.91667	0	0	0	1
72	6	0	0	0	1
65	5.41667	0	0	0	1
67	5.58333	0	0	0	1
60	5	0	0	0	1
67	5.58333	0	0	0	1
65	5.41667	0	0	0	1
57	4.75	0	0	0	1
58	4.83333	0	0	0	1
32	2.66667	0	0	0	1
59	4.91667	0	0	0	1
53	4.41667	0	0	0	1
59	4.91667	0	0	0	1
56	4.66667	0	0	0	1
52	4.33333	0	0	0	1
47	3.91667	0	0	0	1
47	3.91667	0	0	0	1
46	3.83333	0	0	0	1
57	4.75	0	0	0	1
46	3.83333	0	0	0	1
47	3.91667	0	0	0	1
23	1.91667	0	0	0	1
43	3.58333	0	0	0	1
41	3.41667	0	0	0	1
42	3.5	0	0	0	1
40	3.33333	0	0	0	1
54	4.5	0	0	0	1
40	3.33333	0	0	0	1
24	2	0	0	0	1
30	2.5	0	0	0	1
38	3.16667	0	0	0	1
44	3.66667	0	0	0	1
37	3.08333	0	0	0	1
40	3.33333	0	0	0	1
32	2.66667	0	0	0	1
45	3.75	0	0	0	1
38	3.16667	0	0	0	1
32	2.66667	0	0	0	1
32	2.66667	0	0	0	1
33	2.75	0	0	0	1
35	2.91667	0	0	0	1
34	2.83333	0	0	0	1
28	2.33333	0	0	0	1
33	2.75	0	0	0	1
29	2.41667	0	0	0	1
36	3	0	0	0	1
39	3.25	0	0	0	1
27	2.25	0	0	0	1
28	2.33333	0	0	0	1
26	2.16667	0	0	0	1
27	2.25	0	0	0	1
21	1.75	0	0	0	1
22	1.83333	0	0	0	1
23	1.91667	0	0	0	1
23	1.91667	0	0	0	1
24	2	0	0	0	1
22	1.83333	0	0	0	1
18	1.5	0	0	0	1
23	1.91667	0	0	0	1
18	1.5	0	0	0	1
18	1.5	0	0	0	1
19	1.58333	0	0	0	1
17	1.41667	0	0	0	1
23	1.91667	0	0	0	1
11	0.916667	0	0	0	1
14	1.16667	0	0	0	1
12	1	0	0	0	1
20	1.66667	0	0	0	1
12	1	0	0	0	1
21	1.75	0	0	0	1
19	1.58333	0	0	0	1
14	1.16667	0	0	0	1
15	1.25	0	0	0	1
18	1.5	0	0	0	1
19	1.58333	0	0	0	1
18	1.5	0	0	0	1
20	1.66667	0	0	0	1
18	1.5	0	0	0	1
82	6.83333	0	0	0	1
64	5.33333	0	0	0	1
66	5.5	0	0	0	1
40	3.33333	0	0	0	1
57	4.75	0	0	0	1
53	4.41667	0	0	0	1
54	4.5	0	0	0	1
53	4.41667	0	0	0	1
28	2.33333	0	0	0	1
57	4.75	0	0	0	1
48	4	0	0	0	1
51	4.25	0	0	0	1
20	1.66667	0	0	0	1
47	3.91667	0	0	0	1
47	3.91667	0	0	0	1
39	3.25	0	0	0	1
22	1.83333	0	0	0	1
44	3.66667	0	0	0	1
51	4.25	0	0	0	1
16	1.33333	0	0	0	1
45	3.75	0	0	0	1
37	3.08333	0	0	0	1
36	3	0	0	0	1
35	2.91667	0	0	0	1
35	2.91667	0	0	0	1
35	2.91667	0	0	0	1
41	3.41667	0	0	0	1
32	2.66667	0	0	0	1
26	2.16667	0	0	0	1
31	2.58333	0	0	0	1
28	2.33333	0	0	0	1
26	2.16667	0	0	0	1
23	1.91667	0	0	0	1
26	2.16667	0	0	0	1
24	2	0	0	0	1
25	2.08333	0	0	0	1
15	1.25	0	0	0	1
24	2	0	0	0	1
22	1.83333	0	0	0	1
18	1.5	0	0	0	1
10	0.833333	0	0	0	1
17	1.41667	0	0	0	1
23	1.91667	0	0	0	1
61	5.08333	0	0	0	1
24	2	0	0	0	1
21	1.75	0	0	0	1
50	4.16667	0	0	0	1
23	1.91667	0	0	0	1
69	5.75	0	0	0	1
39	3.25	0	0	0	1
24	2	0	0	0	1
20	1.66667	0	0	0	1
77	6.41667	0	0	0	1
29	2.41667	0	0	0	1
24	2	0	0	0	1
25	2.08333	0	0	0	1
43	3.58333	0	0	0	1
78	6.5	0	0	0	1
73	6.08333	0	0	0	1
77	6.41667	0	0	0	1
32	2.66667	0	0	0	1
40	3.33333	0	0	0	1
32	2.66667	0	0	0	1
36	3	0	0	0	1
20	1.66667	0	0	0	1
23	1.91667	0	0	0	1
13	1.08333	0	0	0	1
62	5.16667	0	0	0	1
66	5.5	0	0	0	1
45	3.75	0	0	0	1
44	3.66667	0	0	0	1
36	3	0	0	0	1
21	1.75	0	0	0	1
25	2.08333	0	0	0	1
17	1.41667	0	0	0	1
16	1.33333	0	0	0	1
20	1.66667	0	0	0	1
41	3.41667	0	0	0	1
16	1.33333	0	0	0	1
15	1.25	0	0	0	1
56	4.66667	0	0	0	1
15	1.25	0	0	0	1
65	5.41667	0	0	0	1
40	3.33333	0	0	0	1
41	3.41667	0	0	0	1
35	2.91667	0	0	0	1
14	1.16667	0	0	0	1
58	4.83333	0	0	0	1
57	4.75	0	0	0	1
38	3.16667	0	0	0	1
32	2.66667	0	0	0	1
19	1.58333	0	0	0	1
22	1.83333	0	0	0	1
58	4.83333	0	0	0	1
46	3.83333	0	0	0	1
44	3.66667	0	0	0	1
27	2.25	0	0	0	1
82	6.83333	0	0	0	1
60	5	0	0	0	1
26	2.16667	0	0	0	1
16	1.33333	0	0	0	1
13	1.08333	0	0	0	1
10	0.833333	0	0	0	1
45	3.75	0	0	0	1
51	4.25	0	0	0	1
50	4.16667	0	0	0	1
44	3.66667	0	0	0	1
45	3.75	0	0	0	1
39	3.25	0	0	0	1
29	2.41667	0	0	0	1
62	5.16667	0	0	0	1
12	1	0	0	0	1
67	5.58333	0	0	0	1
18	1.5	0	0	0	1
74	6.16667	0	0	0	1
64	5.33333	0	0	0	1
65	5.41667	0	0	0	1
54	4.5	0	0	0	1
55	4.58333	0	0	0	1
43	3.58333	0	0	0	1
40	3.33333	0	0	0	1
33	2.75	0	0	0	1
37	3.08333	0	0	0	1
31	2.58333	0	0	0	1
25	2.08333	0	0	0	1
67	5.58333	0	0	0	1
64	5.33333	0	0	0	1
60	5	0	0	0	1
33	2.75	0	0	0	1
44	3.66667	0	0	0	1
41	3.41667	0	0	0	1
38	3.16667	0	0	0	1
30	2.5	0	0	0	1
82	6.83333	0	0	0	1
44	3.66667	0	0	0	1
33	2.75	0	0	0	1
16	1.33333	0	0	0	1
26	2.16667	0	0	0	1
60	5	0	0	0	1
50	4.16667	0	0	0	1
26	2.16667	0	0	0	1
40	3.33333	0	0	0	1
70	5.83333	0	0	0	1
13	1.08333	0	0	0	1
70	5.83333	0	0	0	1
45	3.75	0	0	0	1
38	3.16667	0	0	0	1
63	5.25	0	0	0	1
67	5.58333	0	0	0	1
55	4.58333	0	0	0	1
48	4	0	0	0	1
46	3.83333	0	0	0	1
38	3.16667	0	0	0	1
40	3.33333	0	0	0	1
42	3.5	0	0	0	1
78	6.5	0	0	0	1
55	4.58333	0	0	0	1
43	3.58333	0	0	0	1
32	2.66667	0	0	0	1
44	3.66667	0	0	0	1
41	3.41667	0	0	0	1
19	1.58333	0	0	0	1
13	1.08333	0	0	0	1
70	5.83333	0	0	0	1
26	2.16667	0	0	0	1
49	4.08333	0	0	0	1
34	2.83333	0	0	0	1
34	2.83333	0	0	0	1
32	2.66667	0	0	0	1
20	1.66667	0	0	0	1
78	6.5	0	0	0	1
64	5.33333	0	0	0	1
64	5.33333	0	0	0	1
18	1.5	0	0	0	1
75	6.25	0	0	0	1
51	4.25	0	0	0	1
49	4.08333	0	0	0	1
77	6.41667	0	0	0	1
82	6.83333	0	0	0	1
73	6.08333	0	0	0	1
75	6.25	0	0	0	1
46	3.83333	0	0	0	1
37	3.08333	0	0	0	1
25	2.08333	0	0	0	1
12	1	0	0	0	1
13	1.08333	0	0	0	1
77	6.41667	0	0	0	1
61	5.08333	0	0	0	1
26	2.16667	0	0	0	1
79	6.58333	0	0	0	1
21	1.75	0	0	0	1
83	6.91667	0	0	0	1
73	6.08333	0	0	0	1
57	4.75	0	0	0	1
34	2.83333	0	0	0	1
25	2.08333	0	0	0	1
14	1.16667	0	0	0	1
34	2.83333	0	0	0	1
15	1.25	0	0	0	1
64	5.33333	0	0	0	1
58	4.83333	0	0	0	1
66	5.5	0	0	0	1
50	4.16667	0	0	0	1
29	2.41667	0	0	0	1
15	1.25	0	0	0	1
83	6.91667	0	0	0	1
60	5	0	0	0	1
62	5.16667	0	0	0	1
60	5	0	0	0	1
55	4.58333	0	0	0	1
41	3.41667	0	0	0	1
14	1.16667	0	0	0	1
15	1.25	0	0	0	1
21	1.75	0	0	0	1
81	6.75	0	0	0	1
69	5.75	0	0	0	1
70	5.83333	0	0	0	1
51	4.25	0	0	0	1
33	2.75	0	0	0	1
26	2.16667	0	0	0	1
14	1.16667	0	0	0	1
72	6	0	0	0	1
39	3.25	0	0	0	1
70	5.83333	0	0	0	1
56	4.66667	0	0	0	1
12	1	0	0	0	1
15	1.25	0	0	0	1
25	2.08333	0	0	0	1
43	3.58333	0	0	0	1
32	2.66667	0	0	0	1
20	1.66667	0	0	0	1
13	1.08333	0	0	0	1
19	1.58333	0	0	0	1
68	5.66667	0	0	0	1
42	3.5	0	0	0	1
37	3.08333	0	0	0	1
34	2.83333	0	0	0	1
21	1.75	0	0	0	1
22	1.83333	0	0	0	1
18	1.5	0	0	0	1
77	6.41667	0	0	0	1
66	5.5	0	0	0	1
71	5.91667	0	0	0	1
65	5.41667	0	0	0	1
30	2.5	0	0	0	1
27	2.25	0	0	0	1
17	1.41667	0	0	0	1
11	0.916667	0	0	0	1
14	1.16667	0	0	0	1
15	1.25	0	0	0	1
64	5.33333	0	0	0	1
42	3.5	0	0	0	1
15	1.25	0	0	0	1
62	5.16667	0	0	0	1
65	5.41667	0	0	0	1
50	4.16667	0	0	0	1
58	4.83333	0	0	0	1
43	3.58333	0	0	0	1
32	2.66667	0	0	0	1
80	6.66667	0	0	0	1
81	6.75	0	0	0	1
75	6.25	0	0	0	1
63	5.25	0	0	0	1
60	5	0	0	0	1
56	4.66667	0	0	0	1
51	4.25	0	0	0	1
46	3.83333	0	0	0	1
39	3.25	0	0	0	1
33	2.75	0	0	0	1
36	3	0	0	0	1
8	0.666667	0	0	0	1
33	2.75	0	0	0	1
26	2.16667	0	0	0	1
18	1.5	0	0	0	1
25	2.08333	0	0	0	1
23	1.91667	0	0	0	1
18	1.5	0	0	0	1
75	6.25	0	0	0	1
41	3.41667	0	0	0	1
42	3.5	0	0	0	1
17	1.41667	0	0	0	1
70	5.83333	0	0	0	1
36	3	0	0	0	1
56	4.66667	0	0	0	1
43	3.58333	0	0	0	1
16	1.33333	0	0	0	1
60	5	0	0	0	1
54	4.5	0	0	0	1
45	3.75	0	0	0	1
35	2.91667	0	0	0	1
16	1.33333	0	0	0	1
28	2.33333	0	0	0	1
29	2.41667	0	0	0	1
71	5.91667	0	0	0	1
60	5	0	0	0	1
32	2.66667	0	0	0	1
43	3.58333	0	0	0	1
40	3.33333	0	0	0	1
37	3.08333	0	0	0	1
31	2.58333	0	0	0	1
23	1.91667	0	0	0	1
56	4.66667	0	0	0	1
14	1.16667	0	0	0	1
50	4.16667	0	0	0	1
31	2.58333	0	0	0	1
55	4.58333	0	0	0	1
51	4.25	0	0	0	1
42	3.5	0	1	1	1
40	3.33333	0	1	1	1
52	4.33333	0	1	1	1
34	2.83333	0	1	1	1
21	1.75	0	1	1	1
42	3.5	0	1	1	1
19	1.58333	0	1	1	1
68	5.66667	0	1	1	1
32	2.66667	0	1	1	1
46	3.83333	0	1	1	1
23	1.91667	0	1	1	1
33	2.75	0	1	1	1
56	4.66667	0	1	1	1
16	1.33333	0	1	1	1
47	3.91667	0	1	1	1
39	3.25	0	1	1	1
26	2.16667	0	1	1	1
34	2.83333	0	1	1	1
21	1.75	0	1	1	1
9	0.75	0	1	1	1
18	1.5	0	1	1	1
31	2.58333	0	1	1	1
36	3	0	1	1	1
36	3	0	1	1	1
44	3.66667	0	1	1	1
26	2.16667	0	1	1	1
31	2.58333	0	1	1	1
32	2.66667	0	1	1	1
31	2.58333	0	1	1	1
41	3.41667	0	1	1	1
48	4	0	1	1	1
13	1.08333	0	1	1	1
18	1.5	0	1	1	1
24	2	0	1	1	1
16	1.33333	0	1	1	1
18	1.5	0	1	1	1
13	1.08333	0	1	1	1
17	1.41667	0	1	1	1
25	2.08333	0	1	1	1
57	4.75	0	1	1	1
23	1.91667	0	1	1	1
27	2.25	0	1	1	1
24	2	0	1	1	1
21	1.75	0	1	1	1
26	2.16667	0	1	1	1
53	4.41667	0	1	1	1
18	1.5	0	1	1	1
47	3.91667	0	1	1	1
17	1.41667	0	1	1	1
17	1.41667	0	1	1	1
15	1.25	0	1	1	1
31	2.58333	0	1	1	1
45	3.75	0	1	1	1
30	2.5	0	0	1	1
13	1.08333	0	0	1	1
62	5.16667	0	0	1	1
51	4.25	0	0	1	1
66	5.5	0	0	0	1
66	5.5	0	0	0	1
52	4.33333	0	0	0	1
39	3.25	0	0	0	1
75	6.25	0	0	0	1
60	5	0	0	0	1
58	4.83333	0	0	0	1
34	2.83333	0	0	0	1
27	2.25	0	0	0	1
34	2.83333	0	0	0	1
20	1.66667	0	0	0	1
82	6.83333	0	0	0	1
77	6.41667	0	0	0	1
76	6.33333	0	0	0	1
70	5.83333	0	0	0	1
50	4.16667	0	0	0	1
53	4.41667	0	0	0	1
59	4.91667	0	0	0	1
37	3.08333	0	0	0	1
31	2.58333	0	0	0	1
28	2.33333	0	0	0	1
15	1.25	0	0	0	1
15	1.25	0	0	0	1
55	4.58333	0	0	0	1
28	2.33333	0	0	0	1
59	4.91667	0	0	0	1
27	2.25	0	0	0	1
22	1.83333	0	0	0	1
66	5.5	0	0	0	1
23	1.91667	0	0	0	1
68	5.66667	0	0	0	1
64	5.33333	0	0	0	1
7	0.583333	0	0	0	1
35	2.91667	0	0	0	1
29	2.41667	0	0	0	1
22	1.83333	0	0	0	1
70	5.83333	0	0	0	1
65	5.41667	0	0	0	1
61	5.08333	0	0	0	1
13	1.08333	0	0	0	1
51	4.25	0	0	0	1
44	3.66667	0	0	0	1
45	3.75	0	0	0	1
34	2.83333	0	0	0	1
15	1.25	0	0	0	1
33	2.75	0	0	0	1
33	2.75	0	0	0	1
23	1.91667	0	0	0	1
22	1.83333	0	0	0	1
15	1.25	0	0	0	1
16	1.33333	0	0	0	1
66	5.5	0	0	0	1
76	6.33333	0	0	0	1
66	5.5	0	0	0	1
41	3.41667	0	0	0	1
33	2.75	0	0	0	1
18	1.5	0	0	0	1
74	6.16667	0	0	0	1
65	5.41667	0	0	0	1
70	5.83333	0	0	0	1
51	4.25	0	0	0	1
53	4.41667	0	0	0	1
46	3.83333	0	0	0	1
35	2.91667	0	0	0	1
22	1.83333	0	0	0	1
18	1.5	0	0	0	1
77	6.41667	0	0	0	1
73	6.08333	0	0	0	1
69	5.75	0	0	0	1
59	4.91667	0	0	0	1
51	4.25	0	0	0	1
52	4.33333	0	0	0	1
42	3.5	0	0	0	1
37	3.08333	0	0	0	1
28	2.33333	0	0	0	1
28	2.33333	0	0	0	1
26	2.16667	0	0	0	1
22	1.83333	0	0	0	1
27	2.25	0	0	0	1
54	4.5	0	0	0	1
45	3.75	0	0	0	1
26	2.16667	0	0	0	1
18	1.5	0	0	0	1
16	1.33333	0	0	0	1
77	6.41667	0	0	0	1
83	6.91667	0	0	0	1
77	6.41667	0	0	0	1
67	5.58333	0	0	0	1
50	4.16667	0	0	0	1
47	3.91667	0	0	0	1
46	3.83333	0	0	0	1
45	3.75	0	0	0	1
29	2.41667	0	0	0	1
35	2.91667	0	0	0	1
28	2.33333	0	0	0	1
32	2.66667	0	0	0	1
30	2.5	0	0	0	1
25	2.08333	0	0	0	1
27	2.25	0	0	0	1
22	1.83333	0	0	0	1
40	3.33333	0	0	0	1
20	1.66667	0	0	0	1
46	3.83333	0	0	0	1
14	1.16667	0	0	0	1
22	1.83333	0	0	0	1
15	1.25	0	0	0	1
31	2.58333	0	0	0	1
12	1	0	0	0	1
13	1.08333	0	0	0	1
80	6.66667	0	0	0	1
76	6.33333	0	0	0	1
72	6	0	0	0	1
68	5.66667	0	0	0	1
56	4.66667	0	0	0	1
57	4.75	0	0	0	1
59	4.91667	0	0	0	1
55	4.58333	0	0	0	1
55	4.58333	0	0	0	1
53	4.41667	0	0	0	1
52	4.33333	0	0	0	1
47	3.91667	0	0	0	1
47	3.91667	0	0	0	1
47	3.91667	0	0	0	1
45	3.75	0	0	0	1
38	3.16667	0	0	0	1
36	3	0	0	0	1
36	3	0	0	0	1
30	2.5	0	0	0	1
31	2.58333	0	0	0	1
17	1.41667	0	0	0	1
18	1.5	0	0	0	1
30	2.5	0	0	0	1
80	6.66667	0	0	0	1
75	6.25	0	0	0	1
77	6.41667	0	0	0	1
80	6.66667	0	0	0	1
72	6	0	0	0	1
70	5.83333	0	0	0	1
51	4.25	0	0	0	1
68	5.66667	0	0	0	1
61	5.08333	0	0	0	1
65	5.41667	0	0	0	1
61	5.08333	0	0	0	1
26	2.16667	0	0	0	1
56	4.66667	0	0	0	1
52	4.33333	0	0	0	1
56	4.66667	0	0	0	1
52	4.33333	0	0	0	1
51	4.25	0	0	0	1
27	2.25	0	0	0	1
41	3.41667	0	0	0	1
46	3.83333	0	0	0	1
41	3.41667	0	0	0	1
46	3.83333	0	0	0	1
38	3.16667	0	0	0	1
44	3.66667	0	0	0	1
37	3.08333	0	0	0	1
37	3.08333	0	0	0	1
23	1.91667	0	0	0	1
30	2.5	0	0	0	1
29	2.41667	0	0	0	1
28	2.33333	0	0	0	1
27	2.25	0	0	0	1
27	2.25	0	0	0	1
25	2.08333	0	0	0	1
30	2.5	0	0	0	1
29	2.41667	0	0	0	1
33	2.75	0	0	0	1
28	2.33333	0	0	0	1
34	2.83333	0	0	0	1
25	2.08333	0	0	0	1
24	2	0	0	0	1
24	2	0	0	0	1
19	1.58333	0	0	0	1
33	2.75	0	0	0	1
29	2.41667	0	0	0	1
32	2.66667	0	0	0	1
29	2.41667	0	0	0	1
27	2.25	0	0	0	1
18	1.5	0	0	0	1
19	1.58333	0	0	0	1
20	1.66667	0	0	0	1
13	1.08333	0	0	0	1
20	1.66667	0	0	0	1
79	6.58333	0	0	0	1
78	6.5	0	0	0	1
68	5.66667	0	0	0	1
75	6.25	0	0	0	1
66	5.5	0	0	0	1
68	5.66667	0	0	0	1
60	5	0	0	0	1
65	5.41667	0	0	0	1
67	5.58333	0	0	0	1
70	5.83333	0	0	0	1
54	4.5	0	0	0	1
52	4.33333	0	0	0	1
55	4.58333	0	0	0	1
59	4.91667	0	0	0	1
54	4.5	0	0	0	1
46	3.83333	0	0	0	1
49	4.08333	0	0	0	1
37	3.08333	0	0	0	1
37	3.08333	0	0	0	1
37	3.08333	0	0	0	1
45	3.75	0	0	0	1
33	2.75	0	0	0	1
34	2.83333	0	0	0	1
32	2.66667	0	0	0	1
32	2.66667	0	0	0	1
30	2.5	0	0	0	1
30	2.5	0	0	0	1
29	2.41667	0	0	0	1
35	2.91667	0	0	0	1
23	1.91667	0	0	0	1
21	1.75	0	0	0	1
29	2.41667	0	0	0	1
17	1.41667	0	0	0	1
12	1	0	0	0	1
63	5.25	0	0	0	1
29	2.41667	0	0	0	1
81	6.75	0	0	0	1
71	5.91667	0	0	0	1
82	6.83333	0	0	0	1
60	5	0	0	0	1
74	6.16667	0	0	0	1
74	6.16667	0	0	0	1
59	4.91667	0	0	0	1
40	3.33333	0	0	0	1
32	2.66667	0	0	0	1
25	2.08333	0	0	0	1
18	1.5	0	0	0	1
16	1.33333	0	0	0	1
15	1.25	0	0	0	1
13	1.08333	0	0	0	1
82	6.83333	0	0	0	1
78	6.5	0	0	0	1
72	6	0	0	0	1
68	5.66667	0	0	0	1
62	5.16667	0	0	0	1
64	5.33333	0	0	0	1
66	5.5	0	0	0	1
57	4.75	0	0	0	1
55	4.58333	0	0	0	1
49	4.08333	0	0	0	1
56	4.66667	0	0	0	1
52	4.33333	0	0	0	1
44	3.66667	0	0	0	1
36	3	0	0	0	1
44	3.66667	0	0	0	1
46	3.83333	0	0	0	1
44	3.66667	0	0	0	1
39	3.25	0	0	0	1
38	3.16667	0	0	0	1
41	3.41667	0	0	0	1
38	3.16667	0	0	0	1
35	2.91667	0	0	0	1
24	2	0	0	0	1
34	2.83333	0	0	0	1
21	1.75	0	0	0	1
22	1.83333	0	0	0	1
13	1.08333	0	0	0	1
79	6.58333	0	0	0	1
78	6.5	0	0	0	1
72	6	0	0	0	1
67	5.58333	0	0	0	1
69	5.75	0	0	0	1
73	6.08333	0	0	0	1
63	5.25	0	0	0	1
61	5.08333	0	0	0	1
60	5	0	0	0	1
56	4.66667	0	0	0	1
43	3.58333	0	0	0	1
51	4.25	0	0	0	1
50	4.16667	0	0	0	1
47	3.91667	0	0	0	1
44	3.66667	0	0	0	1
42	3.5	0	0	0	1
40	3.33333	0	0	0	1
31	2.58333	0	0	0	1
17	1.41667	0	0	0	1
31	2.58333	0	0	0	1
18	1.5	0	0	0	1
31	2.58333	0	0	0	1
33	2.75	0	0	0	1
29	2.41667	0	0	0	1
26	2.16667	0	0	0	1
20	1.66667	0	0	0	1
22	1.83333	0	0	0	1
13	1.08333	0	0	0	1
14	1.16667	0	0	0	1
14	1.16667	0	0	0	1
12	1	0	0	0	1
24	2	0	0	0	1
12	1	0	0	0	1
57	4.75	0	0	0	1
80	6.66667	0	0	0	1
80	6.66667	0	0	0	1
74	6.16667	0	0	0	1
72	6	0	0	0	1
45	3.75	0	0	0	1
70	5.83333	0	0	0	1
75	6.25	0	0	0	1
72	6	0	0	0	1
58	4.83333	0	0	0	1
51	4.25	0	0	0	1
48	4	0	0	0	1
49	4.08333	0	0	0	1
34	2.83333	0	0	0	1
26	2.16667	0	0	0	1
22	1.83333	0	0	0	1
62	5.16667	0	0	0	1
55	4.58333	0	0	0	1
82	6.83333	0	0	0	1
72	6	0	0	0	1
69	5.75	0	0	0	1
62	5.16667	0	0	0	1
64	5.33333	0	0	0	1
48	4	0	0	0	1
45	3.75	0	0	0	1
39	3.25	0	0	0	1
41	3.41667	0	0	0	1
33	2.75	0	0	0	1
32	2.66667	0	0	0	1
29	2.41667	0	0	0	1
24	2	0	0	0	1
21	1.75	0	0	0	1
9	0.75	0	0	0	1
15	1.25	0	0	0	1
70	5.83333	0	0	0	1
79	6.58333	0	0	0	1
81	6.75	0	0	0	1
75	6.25	0	0	0	1
72	6	0	0	0	1
78	6.5	0	0	0	1
73	6.08333	0	0	0	1
74	6.16667	0	0	0	1
80	6.66667	0	0	0	1
57	4.75	0	0	0	1
74	6.16667	0	0	0	1
74	6.16667	0	0	0	1
70	5.83333	0	0	0	1
71	5.91667	0	0	0	1
78	6.5	0	0	0	1
66	5.5	0	0	0	1
66	5.5	0	0	0	1
71	5.91667	0	0	0	1
63	5.25	0	0	0	1
64	5.33333	0	0	0	1
60	5	0	0	0	1
43	3.58333	0	0	0	1
52	4.33333	0	0	0	1
53	4.41667	0	0	0	1
43	3.58333	0	0	0	1
50	4.16667	0	0	0	1
48	4	0	0	0	1
47	3.91667	0	0	0	1
44	3.66667	0	0	0	1
37	3.08333	0	0	0	1
45	3.75	0	0	0	1
32	2.66667	0	0	0	1
10	0.833333	0	0	0	1
33	2.75	0	0	0	1
32	2.66667	0	0	0	1
49	4.08333	0	0	0	1
27	2.25	0	0	0	1
31	2.58333	0	0	0	1
25	2.08333	0	0	0	1
25	2.08333	0	0	0	1
25	2.08333	0	0	0	1
35	2.91667	0	0	0	1
18	1.5	0	0	0	1
19	1.58333	0	0	0	1
10	0.833333	0	0	0	1
12	1	0	0	0	1
14	1.16667	0	0	0	1
6	0.5	0	0	0	1
82	6.83333	0	0	0	1
71	5.91667	0	0	0	1
69	5.75	0	0	0	1
69	5.75	0	0	0	1
63	5.25	0	0	0	1
42	3.5	0	0	0	1
45	3.75	0	0	0	1
36	3	0	0	0	1
38	3.16667	0	0	0	1
38	3.16667	0	0	0	1
35	2.91667	0	0	0	1
31	2.58333	0	0	0	1
21	1.75	0	0	0	1
16	1.33333	0	0	0	1
18	1.5	0	0	0	1
18	1.5	0	0	0	1
18	1.5	0	0	0	1
17	1.41667	0	0	0	1
22	1.83333	0	0	0	1
79	6.58333	0	0	0	1
75	6.25	0	0	0	1
66	5.5	0	0	0	1
58	4.83333	0	0	0	1
57	4.75	0	0	0	1
61	5.08333	0	0	0	1
48	4	0	0	0	1
46	3.83333	0	0	0	1
45	3.75	0	0	0	1
42	3.5	0	0	0	1
41	3.41667	0	0	0	1
39	3.25	0	0	0	1
46	3.83333	0	0	0	1
26	2.16667	0	0	0	1
33	2.75	0	0	0	1
30	2.5	0	0	0	1
29	2.41667	0	0	0	1
25	2.08333	0	0	0	1
26	2.16667	0	0	0	1
17	1.41667	0	0	0	1
20	1.66667	0	0	0	1
20	1.66667	0	0	0	1
16	1.33333	0	0	0	1
80	6.66667	0	0	0	1
54	4.5	0	0	0	1
79	6.58333	0	0	0	1
61	5.08333	0	0	0	1
60	5	0	0	0	1
67	5.58333	0	0	0	1
76	6.33333	0	0	0	1
78	6.5	0	0	0	1
75	6.25	0	0	0	1
69	5.75	0	0	0	1
60	5	0	0	0	1
62	5.16667	0	0	0	1
68	5.66667	0	0	0	1
62	5.16667	0	0	0	1
63	5.25	0	0	0	1
58	4.83333	0	0	0	1
42	3.5	0	0	0	1
64	5.33333	0	0	0	1
61	5.08333	0	0	0	1
56	4.66667	0	0	0	1
57	4.75	0	0	0	1
54	4.5	0	0	0	1
59	4.91667	0	0	0	1
50	4.16667	0	0	0	1
48	4	0	0	0	1
49	4.08333	0	0	0	1
46	3.83333	0	0	0	1
46	3.83333	0	0	0	1
45	3.75	0	0	0	1
47	3.91667	0	0	0	1
57	4.75	0	0	0	1
43	3.58333	0	0	0	1
55	4.58333	0	0	0	1
43	3.58333	0	0	0	1
34	2.83333	0	0	0	1
50	4.16667	0	0	0	1
43	3.58333	0	0	0	1
42	3.5	0	0	0	1
9	0.75	0	0	0	1
39	3.25	0	0	0	1
41	3.41667	0	0	0	1
47	3.91667	0	0	0	1
40	3.33333	0	0	0	1
41	3.41667	0	0	0	1
40	3.33333	0	0	0	1
19	1.58333	0	0	0	1
36	3	0	0	0	1
42	3.5	0	0	0	1
46	3.83333	0	0	0	1
45	3.75	0	0	0	1
38	3.16667	0	0	0	1
35	2.91667	0	0	0	1
33	2.75	0	0	0	1
35	2.91667	0	0	0	1
29	2.41667	0	0	0	1
31	2.58333	0	0	0	1
26	2.16667	0	0	0	1
31	2.58333	0	0	0	1
27	2.25	0	0	0	1
29	2.41667	0	0	0	1
30	2.5	0	0	0	1
21	1.75	0	0	0	1
20	1.66667	0	0	0	1
14	1.16667	0	0	0	1
11	0.916667	0	0	0	1
32	2.66667	0	0	0	1
22	1.83333	0	0	0	1
25	2.08333	0	0	0	1
19	1.58333	0	0	0	1
26	2.16667	0	0	0	1
27	2.25	0	0	0	1
21	1.75	0	0	0	1
17	1.41667	0	0	0	1
34	2.83333	0	0	0	1
29	2.41667	0	0	0	1
19	1.58333	0	0	0	1
17	1.41667	0	0	0	1
13	1.08333	0	0	0	1
19	1.58333	0	0	0	1
16	1.33333	0	0	0	1
12	1	0	0	0	1
17	1.41667	0	0	0	1
14	1.16667	0	0	0	1
15	1.25	0	0	0	1
14	1.16667	0	0	0	1
10	0.833333	0	0	0	1
52	4.33333	0	0	0	1
28	2.33333	0	0	0	1
63	5.25	0	0	0	1
60	5	0	0	0	1
26	2.16667	0	0	0	1
60	5	0	0	0	1
61	5.08333	0	0	0	1
57	4.75	0	0	0	1
59	4.91667	0	0	0	1
51	4.25	0	0	0	1
52	4.33333	0	0	0	1
51	4.25	0	0	0	1
49	4.08333	0	0	0	1
48	4	0	0	0	1
41	3.41667	0	0	0	1
42	3.5	0	0	0	1
52	4.33333	0	0	0	1
41	3.41667	0	0	0	1
38	3.16667	0	0	0	1
10	0.833333	0	0	0	1
43	3.58333	0	0	0	1
21	1.75	0	0	0	1
34	2.83333	0	0	0	1
41	3.41667	0	0	0	1
33	2.75	0	0	0	1
32	2.66667	0	0	0	1
32	2.66667	0	0	0	1
27	2.25	0	0	0	1
30	2.5	0	0	0	1
33	2.75	0	0	0	1
19	1.58333	0	0	0	1
22	1.83333	0	0	0	1
17	1.41667	0	0	0	1
29	2.41667	0	0	0	1
13	1.08333	0	0	0	1
16	1.33333	0	0	0	1
70	5.83333	0	0	0	1
47	3.91667	0	0	0	1
20	1.66667	0	0	0	1
32	2.66667	0	0	0	1
29	2.41667	0	0	0	1
21	1.75	0	0	0	1
21	1.75	0	0	0	1
44	3.66667	0	0	0	1
71	5.91667	0	0	0	1
53	4.41667	0	0	0	1
66	5.5	0	0	0	1
55	4.58333	0	0	0	1
12	1	0	0	0	1
26	2.16667	0	0	0	1
19	1.58333	0	0	0	1
38	3.16667	0	0	0	1
41	3.41667	0	0	0	1
41	3.41667	0	0	0	1
34	2.83333	0	0	0	1
23	1.91667	0	0	0	1
31	2.58333	0	0	0	1
25	2.08333	0	0	0	1
70	5.83333	0	0	0	1
65	5.41667	0	0	0	1
56	4.66667	0	0	0	1
59	4.91667	0	0	0	1
32	2.66667	0	0	0	1
19	1.58333	0	0	0	1
66	5.5	0	0	0	1
40	3.33333	0	0	0	1
49	4.08333	0	0	0	1
32	2.66667	0	0	0	1
26	2.16667	0	0	0	1
25	2.08333	0	0	0	1
22	1.83333	0	0	0	1
82	6.83333	0	0	0	1
61	5.08333	0	0	0	1
60	5	0	0	0	1
35	2.91667	0	0	0	1
58	4.83333	0	0	0	1
75	6.25	0	0	0	1
50	4.16667	0	0	0	1
25	2.08333	0	0	0	1
31	2.58333	0	0	0	1
19	1.58333	0	0	0	1
27	2.25	0	0	0	1
53	4.41667	0	0	0	1
39	3.25	0	0	0	1
37	3.08333	0	0	0	1
28	2.33333	0	0	0	1
81	6.75	0	0	0	1
35	2.91667	0	0	0	1
22	1.83333	0	0	0	1
23	1.91667	0	0	0	1
26	2.16667	0	0	0	1
76	6.33333	0	0	0	1
61	5.08333	0	0	0	1
49	4.08333	0	0	0	1
46	3.83333	0	0	0	1
43	3.58333	0	0	0	1
37	3.08333	0	0	0	1
32	2.66667	0	0	0	1
33	2.75	0	0	0	1
22	1.83333	0	0	0	1
17	1.41667	0	0	0	1
16	1.33333	0	0	0	1
82	6.83333	0	0	0	1
22	1.83333	0	0	0	1
18	1.5	0	0	0	1
45	3.75	0	0	0	1
39	3.25	0	0	0	1
75	6.25	0	0	0	1
70	5.83333	0	0	0	1
62	5.16667	0	0	0	1
47	3.91667	0	0	0	1
71	5.91667	0	0	0	1
51	4.25	0	0	0	1
45	3.75	0	0	0	1
45	3.75	0	0	0	1
31	2.58333	0	0	0	1
34	2.83333	0	0	0	1
28	2.33333	0	0	0	1
15	1.25	0	0	0	1
13	1.08333	0	0	0	1
41	3.41667	0	0	0	1
38	3.16667	0	0	0	1
26	2.16667	0	0	0	1
81	6.75	0	0	0	1
57	4.75	0	0	0	1
24	2	0	0	0	1
20	1.66667	0	0	0	1
68	5.66667	0	0	0	1
58	4.83333	0	0	0	1
55	4.58333	0	0	0	1
51	4.25	0	0	0	1
33	2.75	0	0	0	1
15	1.25	0	0	0	1
67	5.58333	0	0	0	1
64	5.33333	0	0	0	1
37	3.08333	0	0	0	1
41	3.41667	0	0	0	1
18	1.5	0	0	0	1
31	2.58333	0	0	0	1
28	2.33333	0	0	0	1
23	1.91667	0	0	0	1
13	1.08333	0	0	0	1
20	1.66667	0	0	0	1
55	4.58333	0	0	0	1
51	4.25	0	0	0	1
14	1.16667	0	0	0	1
22	1.83333	0	0	0	1
63	5.25	0	0	0	1
50	4.16667	0	0	0	1
74	6.16667	0	0	0	1
71	5.91667	0	0	0	1
20	1.66667	0	0	0	1
69	5.75	0	0	0	1
55	4.58333	0	0	0	1
83	6.91667	0	0	0	1
66	5.5	0	0	0	1
30	2.5	0	0	0	1
25	2.08333	0	0	0	1
14	1.16667	0	0	0	1
45	3.75	0	0	0	1
31	2.58333	0	0	0	1
32	2.66667	0	0	0	1
23	1.91667	0	0	0	1
9	0.75	0	0	0	1
81	6.75	0	0	0	1
64	5.33333	0	0	0	1
64	5.33333	0	0	0	1
54	4.5	0	0	0	1
54	4.5	0	0	0	1
49	4.08333	0	0	0	1
41	3.41667	0	0	0	1
21	1.75	0	0	0	1
58	4.83333	0	0	0	1
79	6.58333	0	0	0	1
30	2.5	0	0	0	1
18	1.5	0	0	0	1
30	2.5	0	0	0	1
20	1.66667	0	0	0	1
54	4.5	0	0	0	1
40	3.33333	0	0	0	1
32	2.66667	0	0	0	1
30	2.5	0	0	0	1
29	2.41667	0	0	0	1
15	1.25	0	0	0	1
23	1.91667	0	0	0	1
16	1.33333	0	0	0	1
11	0.916667	0	0	0	1
63	5.25	0	0	0	1
40	3.33333	0	0	0	1
76	6.33333	0	0	0	1
60	5	0	0	0	1
30	2.5	0	0	0	1
19	1.58333	0	0	0	1
77	6.41667	0	0	0	1
38	3.16667	0	0	0	1
63	5.25	0	0	0	1
62	5.16667	0	0	0	1
44	3.66667	0	0	0	1
18	1.5	0	0	0	1
28	2.33333	0	0	0	1
18	1.5	0	0	0	1
16	1.33333	0	0	0	1
32	2.66667	0	0	0	1
68	5.66667	0	0	0	1
55	4.58333	0	0	0	1
56	4.66667	0	0	0	1
47	3.91667	0	0	0	1
46	3.83333	0	0	0	1
17	1.41667	0	0	0	1
21	1.75	0	0	0	1
34	2.83333	0	0	0	1
53	4.41667	0	0	0	1
46	3.83333	0	0	0	1
45	3.75	0	0	0	1
39	3.25	0	0	0	1
42	3.5	0	0	0	1
29	2.41667	0	0	0	1
35	2.91667	0	0	0	1
20	1.66667	0	0	0	1
50	4.16667	0	0	0	1
55	4.58333	0	0	0	1
23	1.91667	0	0	0	1
21	1.75	0	0	0	1
57	4.75	0	0	0	1
52	4.33333	0	0	0	1
53	4.41667	0	0	0	1
40	3.33333	0	0	0	1
37	3.08333	0	0	0	1
27	2.25	0	0	0	1
28	2.33333	0	0	0	1
59	4.91667	0	0	0	1
38	3.16667	0	0	0	1
41	3.41667	0	0	0	1
38	3.16667	0	0	0	1
80	6.66667	0	0	0	1
71	5.91667	0	0	0	1
82	6.83333	0	0	0	1
71	5.91667	0	0	0	1
66	5.5	0	0	0	1
63	5.25	0	0	0	1
68	5.66667	0	0	0	1
59	4.91667	0	0	0	1
53	4.41667	0	0	0	1
45	3.75	0	0	0	1
28	2.33333	0	0	0	1
21	1.75	0	0	0	1
38	3.16667	0	0	0	1
34	2.83333	0	0	0	1
14	1.16667	0	0	0	1
32	2.66667	0	0	0	1
17	1.41667	0	0	0	1
53	4.41667	0	0	0	1
41	3.41667	0	0	0	1
75	6.25	0	0	0	1
71	5.91667	0	0	0	1
58	4.83333	0	0	0	1
54	4.5	0	0	0	1
53	4.41667	0	0	0	1
49	4.08333	0	0	0	1
45	3.75	0	0	0	1
42	3.5	0	0	0	1
30	2.5	0	0	0	1
29	2.41667	0	0	0	1
21	1.75	0	0	0	1
22	1.83333	0	0	0	1
20	1.66667	0	0	0	1
20	1.66667	0	0	0	1
12	1	0	0	0	1
64	5.33333	0	0	0	1
68	5.66667	0	0	0	1
40	3.33333	0	0	0	1
80	6.66667	0	0	0	1
40	3.33333	0	0	0	1
80	6.66667	0	0	0	1
67	5.58333	0	0	0	1
29	2.41667	0	0	0	1
67	5.58333	0	0	0	1
46	3.83333	0	0	0	1
44	3.66667	0	0	0	1
34	2.83333	0	0	0	1
32	2.66667	0	0	0	1
31	2.58333	0	0	0	1
26	2.16667	0	0	0	1
16	1.33333	0	0	0	1
19	1.58333	0	0	0	1
9	0.75	0	0	0	1
79	6.58333	0	0	0	1
77	6.41667	0	0	0	1
64	5.33333	0	0	0	1
47	3.91667	0	0	0	1
38	3.16667	0	0	0	1
71	5.91667	0	0	0	1
13	1.08333	0	0	0	1
62	5.16667	0	0	0	1
54	4.5	0	0	0	1
26	2.16667	0	0	0	1
32	2.66667	0	0	0	1
28	2.33333	0	0	0	1
16	1.33333	0	0	0	1
17	1.41667	0	0	0	1
76	6.33333	0	0	0	1
66	5.5	0	0	0	1
69	5.75	0	0	0	1
52	4.33333	0	0	0	1
53	4.41667	0	0	0	1
45	3.75	0	0	0	1
49	4.08333	0	0	0	1
30	2.5	0	0	0	1
19	1.58333	0	0	0	1
37	3.08333	0	0	0	1
27	2.25	0	0	0	1
24	2	0	0	0	1
23	1.91667	0	0	0	1
22	1.83333	0	0	0	1
15	1.25	0	0	0	1
15	1.25	0	0	0	1
18	1.5	0	0	0	1
12	1	0	0	0	1
81	6.75	0	0	0	1
61	5.08333	0	0	0	1
59	4.91667	0	0	0	1
50	4.16667	0	0	0	1
51	4.25	0	0	0	1
58	4.83333	0	0	0	1
41	3.41667	0	0	0	1
49	4.08333	0	0	0	1
49	4.08333	0	0	0	1
29	2.41667	0	0	0	1
24	2	0	0	0	1
27	2.25	0	0	0	1
27	2.25	0	0	0	1
23	1.91667	0	0	0	1
10	0.833333	0	0	0	1
13	1.08333	0	0	0	1
14	1.16667	0	0	0	1
17	1.41667	0	0	0	1
44	3.66667	0	0	0	1
22	1.83333	0	0	0	1
83	6.91667	0	0	0	1
76	6.33333	0	0	0	1
62	5.16667	0	0	0	1
77	6.41667	0	0	0	1
69	5.75	0	0	0	1
58	4.83333	0	0	0	1
58	4.83333	0	0	0	1
27	2.25	0	0	0	1
49	4.08333	0	0	0	1
41	3.41667	0	0	0	1
63	5.25	0	0	0	1
55	4.58333	0	0	0	1
29	2.41667	0	0	0	1
29	2.41667	0	0	0	1
22	1.83333	0	0	0	1
15	1.25	0	0	0	1
17	1.41667	0	0	0	1
55	4.58333	0	0	0	1
50	4.16667	0	0	0	1
23	1.91667	0	0	0	1
76	6.33333	0	0	0	1
43	3.58333	0	0	0	1
38	3.16667	0	0	0	1
41	3.41667	0	0	0	1
22	1.83333	0	0	0	1
23	1.91667	0	0	0	1
47	3.91667	0	0	0	1
46	3.83333	0	0	0	1
39	3.25	0	0	0	1
26	2.16667	0	0	0	1
18	1.5	0	0	0	1
7	0.583333	0	0	0	1
38	3.16667	0	0	0	1
63	5.25	0	0	0	1
56	4.66667	0	0	0	1
68	5.66667	0	0	0	1
60	5	0	0	0	1
57	4.75	0	0	0	1
36	3	0	0	0	1
26	2.16667	0	0	0	1
19	1.58333	0	0	0	1
30	2.5	0	0	0	1
26	2.16667	0	0	0	1
22	1.83333	0	0	0	1
23	1.91667	0	0	0	1
22	1.83333	0	0	0	1
15	1.25	0	0	0	1
15	1.25	0	0	0	1
11	0.916667	0	0	0	1
70	5.83333	0	0	0	1
66	5.5	0	0	0	1
64	5.33333	0	0	0	1
58	4.83333	0	0	0	1
56	4.66667	0	0	0	1
43	3.58333	0	0	0	1
50	4.16667	0	0	0	1
45	3.75	0	0	0	1
37	3.08333	0	0	0	1
25	2.08333	0	0	0	1
30	2.5	0	0	0	1
25	2.08333	0	0	0	1
24	2	0	0	0	1
17	1.41667	0	0	0	1
19	1.58333	0	0	0	1
4	0.333333	0	0	0	1
9	0.75	0	0	0	1
12	1	0	0	0	1
74	6.16667	0	0	0	1
71	5.91667	0	0	0	1
59	4.91667	0	0	0	1
54	4.5	0	0	0	1
40	3.33333	0	0	0	1
20	1.66667	0	0	0	1
20	1.66667	0	0	0	1
18	1.5	0	0	0	1
37	3.08333	0	0	0	1
38	3.16667	0	0	0	1
37	3.08333	0	0	0	1
36	3	0	0	0	1
34	2.83333	0	0	0	1
16	1.33333	0	0	0	1
12	1	0	0	0	1
12	1	0	0	0	1
57	4.75	0	0	0	1
50	4.16667	0	0	0	1
55	4.58333	0	0	0	1
35	2.91667	0	0	0	1
24	2	0	0	0	1
17	1.41667	0	0	0	1
21	1.75	0	0	0	1
24	2	0	0	0	1
59	4.91667	0	0	0	1
19	1.58333	0	0	0	1
21	1.75	0	0	0	1
42	3.5	0	0	0	1
78	6.5	0	0	0	1
45	3.75	0	0	0	1
59	4.91667	0	0	0	1
39	3.25	0	0	0	1
30	2.5	0	0	0	1
15	1.25	0	0	0	1
75	6.25	0	0	0	1
47	3.91667	0	0	0	1
38	3.16667	0	1	1	1
31	2.58333	0	1	1	1
26	2.16667	0	1	1	1
20	1.66667	0	1	1	1
49	4.08333	0	1	1	1
83	6.91667	0	0	0	1
44	3.66667	0	0	0	1
21	1.75	0	0	0	1
61	5.08333	0	0	0	1
79	6.58333	0	0	0	1
57	4.75	0	0	0	1
67	5.58333	0	0	0	1
[truncated: 4,027 more rows]
